# Supplementary material for: mmu-miR-145a-5p Accelerates Diabetic Wound Healing by Promoting Macrophage Polarization Toward the M2 Phenotype
Source: Front Med (Lausanne). 2021 Dec 21;8:775523. doi: 10.3389/fmed.2021.775523 (PMC8724056; doi:10.3389/fmed.2021.775523)
Supplement: Supplementary file 1 [file Data_Sheet_1.xlsx]

## Sheet: Table 2
miRNA	D0	D1	D3	D7
mmu-let-7a-1-3p	61.56	55.71	21.73	25.09
mmu-let-7a-2-3p	0.81	0.76	0.8	0.74
mmu-let-7a-5p	2551.08	2235	1653.43	1488.51
mmu-let-7b-3p	19.59	18.75	13.33	19.11
mmu-let-7b-5p	2606.07	1856.97	1502.46	1208.04
mmu-let-7c-1-3p	2.99	3.23	2.92	4.3
mmu-let-7c-2-3p	61.56	55.71	21.73	25.09
mmu-let-7c-5p	4656.56	3846.51	2448.91	2072.18
mmu-let-7d-3p	61.35	79.67	76.92	91.72
mmu-let-7d-5p	648.32	664.32	491.7	442.92
mmu-let-7e-3p	7.42	10.26	4.91	4.89
mmu-let-7e-5p	317.66	334.29	289.66	318.57
mmu-let-7f-1-3p	11.13	19.56	13.26	9.33
mmu-let-7f-2-3p	27.69	24.31	7.16	8.45
mmu-let-7f-5p	7757.76	6515.83	5737.01	5081.86
mmu-let-7g-3p	3.08	3.23	0.8	0.59
mmu-let-7g-5p	11211.6	10667.1	9223.21	7996
mmu-let-7i-3p	19.27	28.39	6.5	4.89
mmu-let-7i-5p	5009.42	7144.92	7644.93	7952.61
mmu-let-7j	6.61	8.21	15.05	5.01
mmu-let-7k	1.38	2.45	1.51	0.74
mmu-miR-100-3p	0.36	0.28	0.13	0
mmu-miR-100-5p	9791.72	4357.18	10892.6	10517.8
mmu-miR-101a-3p	8768.4	10066.9	2881.64	2717.32
mmu-miR-101a-5p	4.43	6.55	1.19	2.07
mmu-miR-101b-3p	1670.22	2427.65	1129.72	1181.67
mmu-miR-101b-5p	0.36	0.28	0	0
mmu-miR-101c	26.89	31.57	10.63	10.67
mmu-miR-103-1-5p	0	0.05	0	0
mmu-miR-103-2-5p	0.45	0.81	0.27	0.3
mmu-miR-103-3p	1175.74	1149.35	1819.55	999.71
mmu-miR-105	0.18	0.38	0.27	0.44
mmu-miR-106a-3p	0.36	0	0	0.15
mmu-miR-106a-5p	13.03	5.82	5.84	2.07
mmu-miR-106b-3p	53.38	70.27	52.65	50.67
mmu-miR-106b-5p	526.15	1091.03	315.49	234.04
mmu-miR-107-3p	1025.81	980.6	1444.62	861.47
mmu-miR-107-5p	0.09	0.09	0.27	0
mmu-miR-10a-3p	42.25	37.13	15.12	21.63
mmu-miR-10a-5p	5801.19	2553	5946.45	5213.78
mmu-miR-10b-3p	140.97	100.85	78.78	73.2
mmu-miR-10b-5p	14140	5854.29	10949.7	8104.17
mmu-miR-1186a	1.45	2.09	1.86	1.33
mmu-miR-1186b	0.27	0.95	1.19	0.3
mmu-miR-1187	0.49	2.22	3.31	4.73
mmu-miR-1188-3p	0	0	0.13	0.3
mmu-miR-1188-5p	0.09	0.19	0	1.04
mmu-miR-1190	0.09	0.57	0	0.15
mmu-miR-1191	5.52	6.17	4.51	6.22
mmu-miR-1192	1	2.66	1.99	2.52
mmu-miR-1193-3p	41.17	22.79	12.6	26.82
mmu-miR-1193-5p	0.36	0.28	0.4	0.74
mmu-miR-1194	0.9	1.33	3.58	4.45
mmu-miR-1195	13.39	12.87	24.27	28.52
mmu-miR-1196-5p	2.58	2.37	4.13	4.2
mmu-miR-1197-3p	0.54	1.61	0.13	1.33
mmu-miR-1198-3p	1.36	2.52	2.25	2.15
mmu-miR-1198-5p	40.44	50.23	82.1	51.56
mmu-miR-1199-3p	0	0.09	0	0
mmu-miR-1199-5p	0.09	0	0	0.3
mmu-miR-122-3p	0.18	0	0	0
mmu-miR-122-5p	1	5.13	0.4	9.19
mmu-miR-1224-3p	0.09	0.09	0.18	0.15
mmu-miR-1224-5p	0.72	0.85	1.19	1.85
mmu-miR-1231-3p	0.18	0.09	0.13	0.3
mmu-miR-1231-5p	0.09	0.09	0.27	0.15
mmu-miR-124-3p	2.99	3.04	1.72	0.89
mmu-miR-124-5p	0	0.09	0	0
mmu-miR-1247-3p	0.36	0	0.13	0.3
mmu-miR-1247-5p	0.18	0.28	0.8	1.04
mmu-miR-1249-3p	5.97	10.16	11.94	20
mmu-miR-1249-5p	0.14	0	0	0
mmu-miR-1251-3p	0	0.09	0	0.15
mmu-miR-125a-3p	8.01	10.64	11.14	11.41
mmu-miR-125a-5p	490.88	231.99	167.64	150.2
mmu-miR-125b-1-3p	17.19	26.3	23.87	18.52
mmu-miR-125b-2-3p	168.16	156.02	172.01	198.25
mmu-miR-125b-5p	2971.38	1597.42	1126.25	1151.98
mmu-miR-126-3p	3603.9	3381.05	1613.65	1556.69
mmu-miR-126-5p	3240.35	2749	1051.72	936.59
mmu-miR-1264-3p	0.09	0	0	0
mmu-miR-1264-5p	0.18	0	0	0
mmu-miR-127-3p	1651.53	972.2	686.6	828.58
mmu-miR-127-5p	202.22	241.58	145.62	223.29
mmu-miR-128-1-5p	0.18	1.14	1.33	1.19
mmu-miR-128-2-5p	0.45	0.57	0.13	0.74
mmu-miR-128-3p	52.21	58.31	23.47	33.78
mmu-miR-129-1-3p	0.18	0.24	0.07	0
mmu-miR-129-2-3p	0.18	3.09	0.99	0.74
mmu-miR-129-5p	0.45	3.13	2.25	2.52
mmu-miR-1298-5p	0	0.28	0	0
mmu-miR-1306-3p	0.45	1.14	0.53	0.3
mmu-miR-1306-5p	0.72	1.42	1.06	1.33
mmu-miR-130a-3p	102.24	101.42	41.51	66.23
mmu-miR-130a-5p	1.2	0.85	0.4	1.22
mmu-miR-130b-3p	4.25	20.89	19.23	10.22
mmu-miR-130b-5p	1.09	6.36	4.51	3.85
mmu-miR-130c	0.9	0.19	0.4	0.44
mmu-miR-132-3p	7.42	18.04	23.74	24.3
mmu-miR-132-5p	4.34	7.88	6.5	5.63
mmu-miR-133a-3p	2691.92	4021.07	818.01	656.6
mmu-miR-133a-5p	22.8	25.16	2.79	2.22
mmu-miR-133b-3p	2305.03	3471.53	680.21	556.88
mmu-miR-133b-5p	0	0.28	0	0
mmu-miR-133c	1.51	2.22	0.18	0.2
mmu-miR-134-3p	0.63	0.85	0.8	1.19
mmu-miR-134-5p	186.48	152.79	165.91	228.33
mmu-miR-135a-1-3p	0.09	1.04	1.06	0.15
mmu-miR-135a-5p	1.81	33.43	8.62	3.41
mmu-miR-135b-3p	0	0.28	0	0.15
mmu-miR-135b-5p	1.09	1.33	0.66	0.15
mmu-miR-136-3p	541.97	537.76	147.74	246.85
mmu-miR-136-5p	170.69	157.06	27.85	24.15
mmu-miR-137-3p	4.34	4.84	1.19	0.59
mmu-miR-138-1-3p	0.45	0.66	0.66	0.44
mmu-miR-138-2-3p	0.09	0.28	0.4	0.3
mmu-miR-138-5p	18.91	30.86	22.94	13.48
mmu-miR-139-3p	4.98	6.93	12.86	7.11
mmu-miR-139-5p	48.41	301.59	191.51	132.76
mmu-miR-140-3p	1092.77	1655.44	2786.12	2216.65
mmu-miR-140-5p	71.61	117.28	33.62	27.41
mmu-miR-141-3p	5608.26	3927.82	1185.47	1021.2
mmu-miR-141-5p	3.17	2.28	2.39	1.93
mmu-miR-142-3p	490.76	2687.18	456.56	272.04
mmu-miR-142-5p	1031.97	4217.37	788.39	504.45
mmu-miR-143-3p	80931.6	63083.4	179906	145672
mmu-miR-143-5p	108.44	129.62	59.42	61.49
mmu-miR-144-3p	3420.67	4381.65	1130.23	1883.26
mmu-miR-144-5p	93.92	85.37	31.3	68.75
mmu-miR-145a-3p	1118.51	650.1	379.44	424.66
mmu-miR-145a-5p	11012.5	4879.43	1470.81	1122.1
mmu-miR-145b	40.13	34.9	15.65	12.89
mmu-miR-146a-3p	0.95	1.23	0.93	0.15
mmu-miR-146a-5p	6031.42	2967.79	3189.24	4959.23
mmu-miR-146b-3p	1.36	3.7	1.59	2.22
mmu-miR-146b-5p	2173.1	1889.7	3992.68	4302.38
mmu-miR-147-3p	0.54	11.11	5.57	3.7
mmu-miR-147-5p	0.9	10.16	11.27	4.59
mmu-miR-148a-3p	16886.2	9423.07	6465.04	8716.81
mmu-miR-148a-5p	172.54	122.21	193.23	168.17
mmu-miR-148b-3p	1743.21	2344.34	3432.89	3310.03
mmu-miR-148b-5p	15.65	21.43	15.25	17.34
mmu-miR-149-3p	0.09	0.28	0.53	0.15
mmu-miR-149-5p	39.18	61.15	32.36	35.86
mmu-miR-150-3p	0.54	0.57	0.27	0
mmu-miR-150-5p	93.83	131.33	78.38	68.31
mmu-miR-151-3p	290.71	154.22	213.92	264.49
mmu-miR-151-5p	548.96	360.53	382.38	578.91
mmu-miR-152-3p	10364.3	7612	7266.62	11256.5
mmu-miR-152-5p	23.43	23.42	13.53	18.67
mmu-miR-153-3p	0.72	0.66	0.53	1.63
mmu-miR-154-3p	85.77	34.19	26.92	38.82
mmu-miR-154-5p	41.53	30.01	12.07	19.71
mmu-miR-155-3p	0.36	1.04	0.27	0.15
mmu-miR-155-5p	30.94	44.92	46.15	40.45
mmu-miR-15a-3p	7.87	12.91	3.98	5.93
mmu-miR-15a-5p	530.8	880.75	237.2	199.81
mmu-miR-15b-3p	18.91	31.24	16.18	16.74
mmu-miR-15b-5p	164.99	369.87	284.41	226.78
mmu-miR-16-1-3p	15.25	33.71	28.12	33.63
mmu-miR-16-2-3p	5.61	12.72	5.11	3.11
mmu-miR-16-5p	3445.56	4986.4	3838.15	3680.51
mmu-miR-17-3p	38.82	59.07	49.47	31.41
mmu-miR-17-5p	349.82	631.47	306.14	197.64
mmu-miR-181a-1-3p	81.34	62.25	53.65	71.05
mmu-miR-181a-2-3p	0	0	0.13	0.15
mmu-miR-181a-5p	1617.1	1271.32	1526.85	1028.75
mmu-miR-181b-1-3p	3.08	1.8	3.85	3.7
mmu-miR-181b-2-3p	0.27	1.14	1.46	0.74
mmu-miR-181b-5p	176.84	141.49	153.78	98.39
mmu-miR-181c-3p	27.78	33.66	32.03	41.27
mmu-miR-181c-5p	392.68	329.04	162.47	104.16
mmu-miR-181d-3p	0.27	0	0	0
mmu-miR-181d-5p	105.68	75.3	78.78	56.01
mmu-miR-182-3p	1.45	1.04	0.66	0.89
mmu-miR-182-5p	2096.91	929.09	1779.43	1411.93
mmu-miR-183-3p	2.53	3.51	1.72	3.7
mmu-miR-183-5p	14351.8	7791.09	7536.03	8913.26
mmu-miR-1839-3p	11.4	11.49	7.43	8
mmu-miR-1839-5p	215.88	248.13	334.61	248.63
mmu-miR-184-3p	4.16	3.8	1.33	3.26
mmu-miR-1843a-3p	1.27	1.99	0.8	0.44
mmu-miR-1843a-5p	82.47	109.25	100.6	67.42
mmu-miR-1843b-5p	18.96	22.84	17.57	13.63
mmu-miR-185-3p	0.18	0.09	0	0
mmu-miR-185-5p	149.29	84.89	159.28	157.21
mmu-miR-186-3p	0.81	2.37	0.4	1.19
mmu-miR-186-5p	1195.15	1239.89	1243.63	1174.11
mmu-miR-187-3p	8.51	6.65	2.12	2.37
mmu-miR-187-5p	2.17	0.95	0.53	0.74
mmu-miR-188-3p	7.24	8.07	6.9	6.67
mmu-miR-188-5p	4.16	9.31	3.98	4.45
mmu-miR-1892	0	0	0.13	0
mmu-miR-1893	0.09	0.09	0.53	0.3
mmu-miR-1894-3p	0.18	0	0	0
mmu-miR-1894-5p	0.09	0	0	0.15
mmu-miR-1895	0.54	0.38	1.46	1.04
mmu-miR-1896	0	0	0.66	0
mmu-miR-1897-3p	0	0	0	0.15
mmu-miR-1897-5p	0.18	0	0.27	0
mmu-miR-1898	0.18	0.76	0.66	0.3
mmu-miR-1899	0	0.09	0	0
mmu-miR-18a-3p	0.27	1.99	2.12	0.59
mmu-miR-18a-5p	47.19	113.81	42.71	38.6
mmu-miR-18b-3p	0	0	0	0.15
mmu-miR-18b-5p	1.67	2.8	1.86	0.96
mmu-miR-1900	0	0.09	0	0.15
mmu-miR-1901	0	0	0.13	0
mmu-miR-1902	0.09	0	0	0
mmu-miR-1903	0.72	1.23	0.53	0.3
mmu-miR-1904	0.05	0	0.53	0.3
mmu-miR-1905	0.54	0.19	0.93	0.15
mmu-miR-1906	0.09	0.09	0.13	0.15
mmu-miR-1907	0	0.28	0.27	0.15
mmu-miR-190a-3p	1.63	1.9	0.4	0.74
mmu-miR-190a-5p	35.38	36.94	3.85	5.04
mmu-miR-190b-3p	0.09	0	0	0.15
mmu-miR-190b-5p	2.17	0.85	2.39	1.04
mmu-miR-191-3p	2.62	3.32	1.86	1.63
mmu-miR-191-5p	1186.01	1109.8	1453.7	1213.52
mmu-miR-1912-5p	0.09	0	0	0.15
mmu-miR-192-3p	0.36	0.09	0	0.74
mmu-miR-192-5p	192.09	198.94	206.63	166.1
mmu-miR-1927	0.09	0.47	0.8	0
mmu-miR-1928	0	0.09	0.07	0
mmu-miR-1929-3p	1.54	0.57	0	0.15
mmu-miR-1929-5p	0.36	0.09	0.66	0.3
mmu-miR-1930-3p	0.09	0.28	0.53	0.59
mmu-miR-1930-5p	0.18	0.19	0.27	0.74
mmu-miR-1931	0.02	0.31	0	0.41
mmu-miR-1932	0	0	0.13	0
mmu-miR-1933-3p	0	0	0.4	0
mmu-miR-1933-5p	0	0.09	0	0
mmu-miR-1934-3p	0	0.09	0	0
mmu-miR-1934-5p	0.27	0.28	0.13	0
mmu-miR-1935	0.09	0.19	0.09	0.35
mmu-miR-1936	0.09	0	0	0.15
mmu-miR-193a-3p	31.49	29.63	10.94	10.37
mmu-miR-193a-5p	1.9	1.42	0.27	0.59
mmu-miR-193b-3p	107.4	96.57	85.08	94.01
mmu-miR-193b-5p	2.26	0.57	0.4	0.74
mmu-miR-194-1-3p	0.09	0	0.13	0
mmu-miR-194-2-3p	0.81	0.38	0.13	0.3
mmu-miR-194-5p	280.76	372.91	329.44	240.93
mmu-miR-1940	2.17	1.04	2.32	6.89
mmu-miR-1941-3p	1.18	1.99	1.06	1.19
mmu-miR-1941-5p	1.63	1.9	1.99	2.07
mmu-miR-1942	0	0	0	0.44
mmu-miR-1943-3p	0.18	0.38	0.2	0.59
mmu-miR-1943-5p	143.59	97.05	58.62	104.53
mmu-miR-1945	0.09	0	0	0.44
mmu-miR-1946a	0.09	0.19	0.4	0.3
mmu-miR-1946b	0.09	0.19	0.27	0.74
mmu-miR-1947-5p	0	0.38	0.13	0.3
mmu-miR-1948-3p	1	1.71	3.98	3.41
mmu-miR-1948-5p	0.72	1.99	2.65	2.52
mmu-miR-1949	0.27	0.28	0.13	0
mmu-miR-1950	0.09	0	0	0
mmu-miR-1951	0.36	0.38	0	0.44
mmu-miR-1952	0.18	0	0.13	0
mmu-miR-1953	0.45	0.19	0	0.15
mmu-miR-1954	1.9	1.23	1.06	0.15
mmu-miR-1955-3p	0	0.38	0	0.15
mmu-miR-1955-5p	0.18	0.38	0.66	0.44
mmu-miR-1956	0.18	0.57	0.8	0.15
mmu-miR-1957a	14.11	13.86	37.93	32.75
mmu-miR-1957b	0.45	0.19	1.59	0.59
mmu-miR-1958	0	0.19	0.27	0.15
mmu-miR-195a-3p	12.71	8.17	8.09	7.26
mmu-miR-195a-5p	2575.32	1556.82	942.21	1044.54
mmu-miR-195b	16.38	6.27	7.34	5.93
mmu-miR-1960	0.27	0	0.4	0
mmu-miR-1961	0.21	0.03	0.31	0.23
mmu-miR-1962	0	0.28	0	0
mmu-miR-1963	0.63	0.57	0.13	0.3
mmu-miR-1964-3p	0.27	0.47	0.13	0.15
mmu-miR-1964-5p	0	0	0	0.15
mmu-miR-1965	1	0.85	0.8	1.04
mmu-miR-1966-3p	0.9	0.66	0.93	0.74
mmu-miR-1966-5p	0	0	0.27	0.15
mmu-miR-1967	0.09	0.33	0.13	0
mmu-miR-1968-3p	0.09	0.19	0	0
mmu-miR-1968-5p	0.27	0.19	0.13	0
mmu-miR-1969	0.27	0.28	0.13	0
mmu-miR-196a-1-3p	0	0.38	1.19	0.3
mmu-miR-196a-2-3p	0.72	1.23	0	1.19
mmu-miR-196a-5p	179.65	111.91	151.52	131.35
mmu-miR-196b-3p	1	0.09	0.13	0.3
mmu-miR-196b-5p	357.35	220.16	344.1	334.2
mmu-miR-1970	0.09	0	0.13	0.15
mmu-miR-1971	0	0	0	0.3
mmu-miR-1981-3p	3.98	3.51	1.46	1.78
mmu-miR-1981-5p	4.61	4.37	5.57	4.59
mmu-miR-1982-5p	0.09	0.24	0	0.15
mmu-miR-1982.1-3p	0	0.14	0.07	0.07
mmu-miR-1982.2-3p	0	0.05	0.07	0.07
mmu-miR-1983	11.49	13.86	15.25	21.19
mmu-miR-199a-3p	5324.91	4233.94	2825.85	3949.29
mmu-miR-199a-5p	6347.47	4485.82	2894.35	5045.91
mmu-miR-199b-3p	5324.91	4233.94	2825.85	3949.29
mmu-miR-199b-5p	1727.94	1477.2	723.67	842.43
mmu-miR-19a-3p	63.52	124.97	37.86	12
mmu-miR-19a-5p	0	0.38	0	0.15
mmu-miR-19b-1-5p	1.81	1.9	1.06	0.15
mmu-miR-19b-2-5p	0	0.09	0	0
mmu-miR-19b-3p	527.13	725.87	218.63	89.5
mmu-miR-1a-1-5p	0.87	1.84	1.86	2.52
mmu-miR-1a-2-5p	0.68	0.28	0.07	0
mmu-miR-1a-3p	45108.3	58701.7	23290.7	18837.3
mmu-miR-1b-3p	0.68	0.28	0.07	0
mmu-miR-1b-5p	44879.6	58574.3	23184.6	18769.9
mmu-miR-200a-3p	2832.44	1997.85	1110.14	693.15
mmu-miR-200a-5p	26.33	24.4	22.41	26.52
mmu-miR-200b-3p	1858.35	1275.46	1219.09	981.19
mmu-miR-200b-5p	8.41	7.69	9.15	14.22
mmu-miR-200c-3p	705.38	698.62	702.85	520.45
mmu-miR-200c-5p	1.18	0.85	0.27	0.89
mmu-miR-201-3p	0	0.09	0	0
mmu-miR-201-5p	1.36	1.71	0.13	0.3
mmu-miR-202-3p	0.09	0	0	0
mmu-miR-202-5p	0.18	0.28	0	0
mmu-miR-203-3p	30474.9	21996.9	25818	26472.8
mmu-miR-203-5p	86.41	52.61	30.37	33.04
mmu-miR-204-3p	0	0.28	0.13	0.3
mmu-miR-204-5p	22.89	17.9	11.45	7.56
mmu-miR-205-3p	58.63	58.88	44.69	54.53
mmu-miR-205-5p	6034.99	5492.68	3971.86	4599.69
mmu-miR-206-3p	3220.74	3958.19	1923.02	2748.14
mmu-miR-206-5p	0.09	0.19	0.13	0.15
mmu-miR-207	0.39	0.19	0.13	0.44
mmu-miR-208a-5p	0.72	0.09	0.13	0.3
mmu-miR-208b-3p	0.63	1.71	0.27	0
mmu-miR-20a-3p	7.69	7.12	3.32	2.82
mmu-miR-20a-5p	691.61	1303.66	849.38	529.98
mmu-miR-20b-3p	0	0.19	0.13	0
mmu-miR-20b-5p	4.49	6.17	3.65	2.49
mmu-miR-210-3p	101.25	135.13	121.35	119.87
mmu-miR-210-5p	4.8	9.02	9.15	6.96
mmu-miR-211-3p	0	0.28	0	0.15
mmu-miR-211-5p	3.17	3.18	1.5	11.41
mmu-miR-212-3p	1.99	5.79	8.49	11.26
mmu-miR-212-5p	2.35	1.14	2.52	2.67
mmu-miR-2136	0	0	0.27	0.44
mmu-miR-2137	3.26	15.1	28.51	19.41
mmu-miR-214-3p	189.46	119.74	276.26	356.06
mmu-miR-214-5p	41.08	40.45	17.37	30.38
mmu-miR-215-3p	0	0	0.4	0
mmu-miR-215-5p	1.54	2.75	3.18	1.19
mmu-miR-216a-5p	0	0.09	0	0
mmu-miR-216b-3p	0.18	1.04	1.19	0.89
mmu-miR-216b-5p	2.08	0.57	1.33	0.15
mmu-miR-217-3p	0.05	0	0	0.15
mmu-miR-217-5p	0.05	0.19	0.27	0.3
mmu-miR-218-1-3p	2.08	1.9	2.79	2.82
mmu-miR-218-2-3p	0.27	0.28	0	0.3
mmu-miR-218-5p	448.87	381.83	298.27	302.05
mmu-miR-2183	0.36	0.66	1.72	1.48
mmu-miR-219-1-3p	1.36	0.57	0.93	1.04
mmu-miR-219-2-3p	0.18	0	0.27	0.15
mmu-miR-219-5p	8.51	16.71	3.32	6.67
mmu-miR-21a-3p	27.32	101.51	124.8	66.53
mmu-miR-21a-5p	154100	227611	308663	357934
mmu-miR-21b	9.59	14.28	12.82	22.97
mmu-miR-21c	87.75	35.12	262.49	226.97
mmu-miR-22-3p	3610.5	5123.28	3116.96	2799.85
mmu-miR-22-5p	36.46	49.28	15.78	20.74
mmu-miR-221-3p	702.03	486.01	650.59	399.32
mmu-miR-221-5p	46.96	32.95	49.2	28.3
mmu-miR-222-3p	59.72	89.64	79.04	53.79
mmu-miR-222-5p	0.9	1.71	3.45	4.74
mmu-miR-223-3p	313.92	4197.42	1276.19	434.14
mmu-miR-223-5p	4.7	26.11	44.16	16.45
mmu-miR-224-3p	0.45	0.57	0	0.59
mmu-miR-224-5p	23.62	19.75	17.64	13.78
mmu-miR-23a-3p	15611.1	12788.9	18798	17629.3
mmu-miR-23a-5p	11.85	6.27	6.23	6.37
mmu-miR-23b-3p	3257.81	2519.43	2472.93	2387.78
mmu-miR-23b-5p	36.55	10.64	8.22	14.08
mmu-miR-24-1-5p	27.85	21.32	9.65	10.15
mmu-miR-24-2-5p	468.12	415.4	252.22	228.48
mmu-miR-24-3p	6750.36	6468.04	5096.76	4547.04
mmu-miR-25-3p	612.73	778.2	637.33	477.56
mmu-miR-25-5p	5.79	3.7	4.51	10.67
mmu-miR-26a-1-3p	1.18	0.28	0.27	0
mmu-miR-26a-2-3p	11.67	7.5	3.32	5.04
mmu-miR-26a-5p	33795.8	27825.1	16238.5	18339.3
mmu-miR-26b-3p	16.38	17.95	11.67	7.41
mmu-miR-26b-5p	3532.78	4434.68	2263.91	2143.15
mmu-miR-27a-3p	20167.1	18500.7	11067.5	10600.2
mmu-miR-27a-5p	29.04	62.86	103.18	76.16
mmu-miR-27b-3p	13095	12499.8	10777.5	12745.4
mmu-miR-27b-5p	10.59	9.69	11.01	12.59
mmu-miR-2861	0	0.09	0	0
mmu-miR-28a-3p	76.73	65.9	73.61	76.31
mmu-miR-28a-5p	417.9	261.25	307.25	424.44
mmu-miR-28b	0.09	0.38	0	0
mmu-miR-28c	1.33	0.63	1.15	1.11
mmu-miR-290-3p	0	0.09	0	0
mmu-miR-291a-5p	0	0.28	0.53	0.3
mmu-miR-291b-3p	0.18	0	0	0
mmu-miR-291b-5p	0	0	0	0.3
mmu-miR-292-3p	0.18	0.19	0	0
mmu-miR-292-5p	0.63	0.09	0.13	0
mmu-miR-293-3p	0	0.38	0.13	0
mmu-miR-293-5p	0.45	0.76	0.13	0.15
mmu-miR-294-3p	0.54	0	0.13	0.3
mmu-miR-295-3p	2.53	0.95	0.66	0.44
mmu-miR-295-5p	0	0.09	0.13	0
mmu-miR-296-3p	2.17	1.61	1.19	4.59
mmu-miR-296-5p	3.35	1.99	1.33	2.67
mmu-miR-297a-3p	0.09	0.42	0.08	0.11
mmu-miR-297a-5p	0.18	0.97	0.27	0.35
mmu-miR-297b-3p	0.09	0.42	0.08	0.11
mmu-miR-297b-5p	0.72	0.76	0.13	0.33
mmu-miR-297c-3p	0.09	0.42	0.08	0.11
mmu-miR-297c-5p	0.05	0.66	0	0.05
mmu-miR-298-3p	0	0.09	0	0
mmu-miR-298-5p	3.08	4.56	6.76	12.15
mmu-miR-299a-3p	81.77	65.05	38.16	64.27
mmu-miR-299a-5p	48.47	41.07	23.97	46.64
mmu-miR-299b-3p	1.79	2.18	1.43	1.74
mmu-miR-299b-5p	4.05	3.66	2.22	3.82
mmu-miR-29a-3p	6589.19	6553.51	2039.95	1461.45
mmu-miR-29a-5p	18.82	14.34	3.32	2.67
mmu-miR-29b-1-5p	0.09	0.38	0.13	0.15
mmu-miR-29b-2-5p	1.63	0.85	0.66	1.19
mmu-miR-29b-3p	146.49	149.97	43.81	29.82
mmu-miR-29c-3p	177.57	108.57	39.7	14.26
mmu-miR-29c-5p	3.44	4.65	2.39	0.59
mmu-miR-300-3p	178.34	128.15	62.2	117.5
mmu-miR-300-5p	2.53	1.42	0.27	0
mmu-miR-301a-3p	22.67	22.79	5.64	5.33
mmu-miR-301a-5p	4.8	5.6	3.71	5.93
mmu-miR-301b-3p	0.95	2.56	1.53	0.44
mmu-miR-301b-5p	0	0	0.13	0
mmu-miR-302b-3p	0	0	0	0.15
mmu-miR-302b-5p	0	0	0	0.3
mmu-miR-302d-3p	0	0.09	0	0
mmu-miR-3057-3p	0.36	0.09	0.13	0
mmu-miR-3057-5p	5.07	2.09	1.06	1.33
mmu-miR-3058-3p	0.45	0.19	0.53	0.15
mmu-miR-3058-5p	0.09	0.85	0.8	0.3
mmu-miR-3059-3p	0	0	0	0.15
mmu-miR-3059-5p	0	0	0	0.3
mmu-miR-3060-3p	1	0.85	0.93	0
mmu-miR-3060-5p	0	0.09	0	0
mmu-miR-3061-3p	0.27	0.66	0.13	0
mmu-miR-3061-5p	0	0	0.13	0.59
mmu-miR-3062-3p	0	0.09	0	0.15
mmu-miR-3062-5p	0	0.28	0.27	0
mmu-miR-3063-3p	0.18	0	0.4	0
mmu-miR-3063-5p	0	0.09	0	0
mmu-miR-3064-5p	0.54	0.43	1.19	1.33
mmu-miR-3065-3p	16.65	21.08	13.26	5.48
mmu-miR-3065-5p	1.04	1	0.27	0.67
mmu-miR-3066-3p	0	0.09	0	0.3
mmu-miR-3066-5p	0.72	1.04	1.33	1.19
mmu-miR-3068-3p	21.72	16.9	31.3	29.19
mmu-miR-3068-5p	1215.5	911.43	1119.49	947.11
mmu-miR-3069-3p	0.27	0.47	0.27	0.15
mmu-miR-3069-5p	0.45	0	0.27	0
mmu-miR-3070a-3p	0	0.09	0	0
mmu-miR-3070a-5p	0.14	0.38	0.4	0.22
mmu-miR-3070b-5p	0.14	0.38	0.4	0.22
mmu-miR-3071-3p	180.37	164.47	29.71	33.19
mmu-miR-3071-5p	864.53	848.37	296.28	466.59
mmu-miR-3072-3p	0.09	0.47	1.46	2.52
mmu-miR-3072-5p	0	0.09	0.13	0
mmu-miR-3073a-3p	0.05	0.14	0	0.22
mmu-miR-3073b-5p	0.05	0.14	0	0.22
mmu-miR-3074-1-3p	13.01	8.69	8.19	4.82
mmu-miR-3074-2-3p	455.18	401.73	247.84	225.67
mmu-miR-3074-5p	4536.59	4091.86	3716.8	3419.01
mmu-miR-3075-3p	0	0.09	0	0
mmu-miR-3075-5p	0	0	0	0.44
mmu-miR-3076-3p	0	0.28	0.8	0.3
mmu-miR-3077-3p	0	0	0.13	0
mmu-miR-3077-5p	0.18	0	0.53	0
mmu-miR-3079-3p	0	0.09	0	0
mmu-miR-3079-5p	0.12	0.19	0	0.05
mmu-miR-3080-5p	0.18	0	0	0
mmu-miR-3081-3p	1	1.33	1.33	0.59
mmu-miR-3081-5p	0.45	0	0	0
mmu-miR-3082-3p	6.42	5.22	9.81	8.59
mmu-miR-3082-5p	0.39	0.81	2.31	1.94
mmu-miR-3083-3p	0	0.28	0	0
mmu-miR-3083-5p	0	0.28	0	0
mmu-miR-3084-3p	0.9	0.66	0.93	1.04
mmu-miR-3084-5p	1.18	0.57	0.93	0.15
mmu-miR-3085-3p	0	0.19	0	0
mmu-miR-3085-5p	0	0.09	0	0
mmu-miR-3086-3p	0.18	0.19	0.13	0.3
mmu-miR-3086-5p	0	0	0.4	0
mmu-miR-3087-3p	0.18	0.57	0.13	0.15
mmu-miR-3088-3p	0.09	0.09	0	0
mmu-miR-3088-5p	0	0.09	0.13	0
mmu-miR-3089-3p	0.09	0.19	0.4	1.93
mmu-miR-3089-5p	0	0.28	0.27	0.15
mmu-miR-3090-3p	0	0.09	0.27	0.3
mmu-miR-3090-5p	0	0.09	0	0
mmu-miR-3091-3p	0	0	0.13	0
mmu-miR-3091-5p	0	0	0.27	0.44
mmu-miR-3092-3p	0	0.19	0	0
mmu-miR-3093-5p	0.09	0	0.27	0.3
mmu-miR-3094-3p	0	0.09	0	0
mmu-miR-3094-5p	0.18	0	0.13	0
mmu-miR-3095-3p	0.36	0.57	0.4	0
mmu-miR-3095-5p	0.09	0.19	0	0
mmu-miR-3096a-3p	1.04	2.18	2.12	1.26
mmu-miR-3096a-5p	0.68	4.04	8.42	3.48
mmu-miR-3096b-3p	0.32	0.76	1.19	0.96
mmu-miR-3096b-5p	0.77	1.95	6.83	3.63
mmu-miR-3097-3p	0.27	0.47	0.27	0.15
mmu-miR-3097-5p	0	0.09	0	0
mmu-miR-3098-3p	0.27	0.47	0.13	0.81
mmu-miR-3098-5p	0	0.28	0.27	0.15
mmu-miR-3099-3p	0	0.19	0.27	0.89
mmu-miR-30a-3p	215.23	146.93	91.47	79.79
mmu-miR-30a-5p	20920.6	18838.6	10770.8	8668.18
mmu-miR-30b-3p	10.22	15.53	14.72	16.74
mmu-miR-30b-5p	1404.95	1909.84	713.26	705.59
mmu-miR-30c-1-3p	5.02	6.65	2.79	5.63
mmu-miR-30c-2-3p	56.01	35.33	30.77	40.3
mmu-miR-30c-5p	2486.19	2416.26	1366.44	1072.17
mmu-miR-30d-3p	12.8	15.12	8.89	8.57
mmu-miR-30d-5p	5692.89	4882.47	3773.19	3233.03
mmu-miR-30e-3p	142.63	93.61	77.34	61.17
mmu-miR-30e-5p	13521.9	12947	4293.34	3341.93
mmu-miR-30f	30.17	25.52	32.78	27.09
mmu-miR-31-3p	3.26	4.37	6.37	8
mmu-miR-31-5p	94.55	73.97	127.05	196.03
mmu-miR-3100-5p	0.09	0.09	0.13	0.15
mmu-miR-3101-3p	0.18	0	0.13	0
mmu-miR-3101-5p	0.09	0	0.53	0
mmu-miR-3102-3p	10.22	8.64	10.48	18.37
mmu-miR-3102-3p.2-3p	0.12	0.28	0	0.3
mmu-miR-3102-5p	0	0.09	0.13	0
mmu-miR-3102-5p.2-5p	0.3	0.19	0.4	1.33
mmu-miR-3103-3p	0.18	0.09	0.13	0.15
mmu-miR-3103-5p	0.36	0.09	0.2	0.22
mmu-miR-3104-3p	0	0.09	0.13	0
mmu-miR-3105-3p	0	0.19	0.4	0
mmu-miR-3106-3p	0	0	0.27	0.44
mmu-miR-3107-3p	321.75	334.96	91.58	178.14
mmu-miR-3107-5p	1254.05	1319.89	516.11	878.1
mmu-miR-3108-3p	0.45	0	0	0.15
mmu-miR-3109-3p	0.45	0.85	0.66	0.59
mmu-miR-3109-5p	0.18	0.28	0.13	0.44
mmu-miR-3110-3p	0.09	0.09	0	0
mmu-miR-3110-5p	0.72	1.42	2.12	1.33
mmu-miR-3112-3p	0.27	0	0.27	0.3
mmu-miR-3112-5p	0	0.09	0.13	0.07
mmu-miR-3113-3p	0.05	0	0	0
mmu-miR-3113-5p	0.14	0	0.53	0.3
mmu-miR-32-3p	1.09	1.33	0.4	0.3
mmu-miR-32-5p	137.53	139.59	20.42	17.93
mmu-miR-320-3p	408.33	304.63	485.81	367.17
mmu-miR-320-5p	0.09	0.09	0.13	0
mmu-miR-322-3p	189.01	132.28	165.65	294.86
mmu-miR-322-5p	227.74	296.09	159.42	198.7
mmu-miR-323-3p	2.44	1.42	2.39	4.3
mmu-miR-323-5p	0	0	0.8	0.15
mmu-miR-324-3p	0.9	1.71	0.27	1.04
mmu-miR-324-5p	5.88	8.83	10.74	16.89
mmu-miR-325-3p	0.09	0.38	0.13	0
mmu-miR-325-5p	0.09	0.09	0.13	0.15
mmu-miR-326-3p	21.44	29.72	15.38	16.74
mmu-miR-326-5p	0	0	0	0.15
mmu-miR-327	0.36	0.19	0	0.44
mmu-miR-328-3p	20.63	25.83	22.88	21.86
mmu-miR-328-5p	0	0.09	0	0
mmu-miR-329-3p	24.97	22.13	10.08	19.26
mmu-miR-329-5p	22.89	20.99	10.08	9.19
mmu-miR-33-3p	7.87	14.15	4.38	3.56
mmu-miR-33-5p	36.19	46.34	7.16	6.08
mmu-miR-330-3p	3.89	3.04	6.1	3.41
mmu-miR-330-5p	6.61	10.73	2.79	2.67
mmu-miR-331-3p	5.97	9.21	3.05	5.04
mmu-miR-331-5p	1.09	1.23	1.06	1.19
mmu-miR-335-3p	14.57	20.8	56.3	120.83
mmu-miR-335-5p	239.86	116.04	87.6	211.37
mmu-miR-337-3p	30.63	22.36	7.29	12
mmu-miR-337-5p	21.4	12.87	34.02	35.34
mmu-miR-338-3p	135.67	112.77	62.47	38.75
mmu-miR-338-5p	18.73	24.78	15.92	6.08
mmu-miR-339-3p	10.95	13.01	13	11.41
mmu-miR-339-5p	154.45	225.53	109.75	83.87
mmu-miR-340-3p	31.03	62.48	54.24	35.26
mmu-miR-340-5p	579.97	2941.1	2640.57	1320.21
mmu-miR-341-3p	20.63	18.23	12.33	18.23
mmu-miR-341-5p	0	0.09	0.13	0.3
mmu-miR-342-3p	319.66	247.85	333.15	290.12
mmu-miR-342-5p	2.26	1.9	1.06	1.63
mmu-miR-344-3p	0.54	1.23	0.66	0.15
mmu-miR-344-5p	0.09	0	0	0.05
mmu-miR-344b-3p	0	0.09	0.13	0.3
mmu-miR-344b-5p	0.09	0	0	0.05
mmu-miR-344c-3p	0.09	0.09	0.13	0.3
mmu-miR-344c-5p	0.09	0	0	0
mmu-miR-344d-1-5p	0.09	0	0	0
mmu-miR-344d-2-5p	0.09	0	0	0
mmu-miR-344d-3p	0	0.09	0.27	0.3
mmu-miR-344e-3p	0.09	0.09	0.13	0.44
mmu-miR-344e-5p	0	0.19	0	0
mmu-miR-344f-5p	0	0	0.27	0
mmu-miR-344g-5p	0.09	0	0	0
mmu-miR-344h-5p	0	0.19	0	0
mmu-miR-344i	0	0.09	0	0.2
mmu-miR-345-3p	2.99	3.61	6.63	6.22
mmu-miR-345-5p	8.69	14.72	5.84	3.41
mmu-miR-346-3p	0	0	0.27	0
mmu-miR-346-5p	0.54	0	0.53	0
mmu-miR-3470a	2.9	7.03	7.96	7.56
mmu-miR-3470b	6.88	18.14	21.09	23.49
mmu-miR-3471	0.54	0.85	0	0
mmu-miR-3472	0.9	0.47	0	0.15
mmu-miR-3473a	1.12	0.38	1.04	1.19
mmu-miR-3473b	9.45	8.57	12.36	9.45
mmu-miR-3473c	0.18	0.19	0.27	0.3
mmu-miR-3473d	0	0.38	1.59	0.59
mmu-miR-3473e	6.73	6.96	10.43	5.89
mmu-miR-3474	0	0.09	0.13	0
mmu-miR-3475	0.63	0.09	0	0.15
mmu-miR-34a-3p	0.36	0.66	0.4	0.3
mmu-miR-34a-5p	116.36	123.64	60.48	73.05
mmu-miR-34b-3p	5.16	9.4	10.48	16.6
mmu-miR-34b-5p	1	1.63	0	0.3
mmu-miR-34c-3p	2.62	2.56	5.7	5.93
mmu-miR-34c-5p	167.84	212.16	221.82	295.45
mmu-miR-350-3p	32.75	50.8	25.99	26.82
mmu-miR-350-5p	4.89	4.56	4.38	2.96
mmu-miR-351-3p	2.44	3.99	6.63	13.34
mmu-miR-351-5p	44.79	31.34	24.14	46.82
mmu-miR-3544-3p	0.86	0.24	0.73	0.81
mmu-miR-3544-5p	0.41	0.24	0.4	0.15
mmu-miR-3572-3p	0	0.19	0.18	0.15
mmu-miR-3572-5p	0.09	0	0	0
mmu-miR-361-3p	14.02	15.57	14.46	12.08
mmu-miR-361-5p	257.51	261.33	225.99	196.62
mmu-miR-362-3p	465.52	618.47	309.41	299.01
mmu-miR-362-5p	1229.44	1000.59	1655.69	948.3
mmu-miR-363-3p	3.17	6.46	4.38	4.45
mmu-miR-363-5p	0.09	0	0	0
mmu-miR-365-1-5p	0.27	0.47	0.66	0
mmu-miR-365-2-5p	0.27	0.76	0.93	0.15
mmu-miR-365-3p	124.41	122.4	43.24	35.26
mmu-miR-367-3p	0.36	0.19	0	0.15
mmu-miR-369-3p	96.09	110.53	52.65	96.46
mmu-miR-369-5p	57.64	34.47	17.77	28.45
mmu-miR-370-3p	10.5	11.49	18.43	24.6
mmu-miR-370-5p	0.09	0	0.27	1.04
mmu-miR-374b-3p	0	0	0.13	0
mmu-miR-374b-5p	310.8	547.51	86.03	63.22
mmu-miR-374c-3p	0.27	0.54	0.22	0.1
mmu-miR-374c-5p	0.27	0.54	0.22	0.1
mmu-miR-375-3p	34.2	16.52	23.74	6.22
mmu-miR-376a-3p	19.36	14.43	3.45	5.33
mmu-miR-376a-5p	35.74	27.82	9.55	19.11
mmu-miR-376b-3p	96.9	24.97	9.68	35.86
mmu-miR-376b-5p	125.77	103.55	37.86	38.45
mmu-miR-376c-3p	38.91	40.26	13.93	21.93
mmu-miR-376c-5p	4.89	3.47	2.32	1.41
mmu-miR-377-3p	48.95	36.94	11.41	16
mmu-miR-377-5p	3.89	1.04	1.19	2.37
mmu-miR-378a-3p	2125.28	2615.75	1667.15	1117.15
mmu-miR-378a-5p	91.91	99.8	34.08	28.89
mmu-miR-378b	64.3	81.66	53.48	35.7
mmu-miR-378c	1909.44	2426.16	1418.61	945.12
mmu-miR-378d	3.12	4.19	2.38	1.77
mmu-miR-379-3p	74.6	35.37	50.73	72.46
mmu-miR-379-5p	1485.5	990.24	1114.05	1494.75
mmu-miR-380-3p	19.36	18.52	12.86	36.15
mmu-miR-380-5p	8.23	9.69	9.28	17.63
mmu-miR-381-3p	258.5	182.37	77.32	122.54
mmu-miR-381-5p	1.72	3.23	0.13	0.74
mmu-miR-382-3p	0	0	0	0.15
mmu-miR-382-5p	89.03	46.53	43.5	65.2
mmu-miR-383-3p	0	0.09	0	0.15
mmu-miR-383-5p	0.18	0.57	0.27	0.15
mmu-miR-384-3p	4.34	3.99	0.66	0.89
mmu-miR-384-5p	1.54	1.61	0.66	0.44
mmu-miR-3960	0.09	0.47	0.4	0.74
mmu-miR-3962	0.5	0.62	0.4	0.07
mmu-miR-3963	191.23	171.69	276.26	190.4
mmu-miR-3964	0.23	0.09	0	0.15
mmu-miR-3965	0.68	0.19	1.72	0.96
mmu-miR-3966	0.09	0.19	0	0.15
mmu-miR-3967	0.59	1	1.53	1.26
mmu-miR-3968	65.28	59.63	62.07	57.05
mmu-miR-3969	0	0.28	0.66	0.67
mmu-miR-3971	0	0.09	0.4	0
mmu-miR-409-3p	21.81	17.57	30.37	45.34
mmu-miR-409-5p	753.79	480.97	723.34	1086.39
mmu-miR-410-3p	118.98	164.38	70.95	174.99
mmu-miR-410-5p	0.27	0.47	0.66	2.82
mmu-miR-411-3p	104.01	45.3	48.74	98.24
mmu-miR-411-5p	1960.6	1588.63	1275.85	1915.56
mmu-miR-412-3p	0.09	0.19	0	0
mmu-miR-412-5p	1.45	1.04	0.53	1.33
mmu-miR-421-3p	9.41	16.24	27.45	28.89
mmu-miR-421-5p	0.36	0	0.27	0.15
mmu-miR-423-3p	25.42	59.92	67.11	49.93
mmu-miR-423-5p	30.08	42.83	3	47.71
mmu-miR-425-3p	2.9	2.94	1.72	1.48
mmu-miR-425-5p	352.6	587.99	838.19	498.89
mmu-miR-429-3p	309.79	218.68	91.84	84.68
mmu-miR-429-5p	0	0.09	0	0
mmu-miR-431-3p	0.72	0	0	0.3
mmu-miR-431-5p	28.86	26.02	16.58	27.41
mmu-miR-432	0.09	0	0	0
mmu-miR-433-3p	5.61	4.27	3.85	12.74
mmu-miR-433-5p	8.32	4.46	2.65	8.59
mmu-miR-434-3p	608.93	626.45	364.19	500.67
mmu-miR-434-5p	529.13	297.32	213.92	368.65
mmu-miR-449a-3p	0	0	0	0.15
mmu-miR-449a-5p	2.08	2.56	0.66	0.59
mmu-miR-449b	0	0	0.07	0
mmu-miR-450a-1-3p	6.24	5.56	5.57	11.48
mmu-miR-450a-2-3p	2.08	2.37	0.53	0
mmu-miR-450a-5p	260.85	222.87	112.73	158.1
mmu-miR-450b-3p	4.16	6.69	6.5	4.96
mmu-miR-450b-5p	10.68	34.38	34.75	27.71
mmu-miR-451a	475.29	722.17	316.84	648.69
mmu-miR-452-3p	0.72	2.09	1.33	0
mmu-miR-452-5p	1.81	1.23	2.39	0
mmu-miR-455-3p	16.29	9.97	16.05	34.67
mmu-miR-455-5p	15.83	18.14	8.36	24.15
mmu-miR-465a-3p	0	0.03	0.04	0
mmu-miR-465a-5p	0.18	0.28	0.4	0
mmu-miR-465b-3p	0	0.03	0.04	0
mmu-miR-465b-5p	0	0	0.07	0.15
mmu-miR-465c-3p	0	0.03	0.04	0
mmu-miR-465c-5p	0	0	0.07	0
mmu-miR-466a-3p	0.65	3.5	1.3	1.3
mmu-miR-466a-5p	0.15	0.24	0.07	0.14
mmu-miR-466b-3p	0.2	0.84	0.59	0.61
mmu-miR-466b-5p	0.04	0.28	0.07	0.06
mmu-miR-466c-3p	0.2	0.84	0.59	0.61
mmu-miR-466c-5p	0.77	3.32	1.46	1.01
mmu-miR-466d-3p	0.47	1.77	0.4	0.74
mmu-miR-466d-5p	0	0.05	0.04	0.03
mmu-miR-466e-3p	0.65	3.5	1.3	1.3
mmu-miR-466e-5p	0.04	0.05	0.07	0.06
mmu-miR-466f	0.06	0.16	0	0.15
mmu-miR-466f-3p	0.72	1.15	1.68	4.98
mmu-miR-466f-5p	0.06	0.16	0	0.2
mmu-miR-466g	1.18	1.31	0.75	1.56
mmu-miR-466h-3p	0.09	0.19	0.5	0.65
mmu-miR-466h-5p	0.18	0.38	0.13	0
mmu-miR-466i-3p	0.57	1.98	1.34	4.32
mmu-miR-466i-5p	6.08	10.64	21.56	29.32
mmu-miR-466j	0.06	0.14	0.09	0.15
mmu-miR-466k	0.04	0.24	0.07	0.06
mmu-miR-466l-5p	0.04	0	0.13	0
mmu-miR-466m-3p	0.12	0.94	0.84	0.52
mmu-miR-466m-5p	0.06	0.19	0.09	0.15
mmu-miR-466n-3p	0.09	0.76	1.46	0.3
mmu-miR-466n-5p	0	0.05	0	0
mmu-miR-466o-3p	0	0.09	0	0
mmu-miR-466o-5p	0.04	0.28	0.07	0.06
mmu-miR-466p-3p	0.2	0.84	0.59	0.61
mmu-miR-466p-5p	0.15	0.24	0.07	0.14
mmu-miR-466q	0.3	0.65	0.43	0.4
mmu-miR-467a-3p	0.76	6.19	1.84	1.33
mmu-miR-467a-5p	10.09	35.8	25.46	16.6
mmu-miR-467b-3p	0.14	0.03	0.15	0.02
mmu-miR-467b-5p	10.18	37.22	28.38	18.82
mmu-miR-467c-3p	0.3	2.29	0.45	0.72
mmu-miR-467c-5p	0.36	5.22	1.72	0.74
mmu-miR-467d-3p	0.76	5.71	1.84	1.17
mmu-miR-467d-5p	1.63	3.89	3.18	2.82
mmu-miR-467e-3p	0.3	2.29	0.45	0.72
mmu-miR-467e-5p	5.16	13.86	5.11	3.26
mmu-miR-467f	0.32	0.1	0.37	1.04
mmu-miR-467g	0.15	0.03	0.02	1.23
mmu-miR-467h	0.24	0.62	0.73	0.44
mmu-miR-468-3p	0.41	0.52	0.38	0.62
mmu-miR-468-5p	0	0.19	0	0
mmu-miR-470-3p	0	0.19	0	0
mmu-miR-470-5p	0	0.09	0	0
mmu-miR-471-5p	0.09	0	0	0.15
mmu-miR-483-3p	1.13	2.28	0.53	1.63
mmu-miR-483-5p	0.09	0.85	1.33	3.11
mmu-miR-484	154.54	204.07	210.61	225.81
mmu-miR-485-3p	5.79	3.04	4.77	15.26
mmu-miR-485-5p	10.95	6.84	8.09	8.15
mmu-miR-486-3p	325.55	340	92.9	179.92
mmu-miR-486-5p	1254.05	1319.89	516.11	878.1
mmu-miR-487b-3p	18.37	12.34	7.43	12
mmu-miR-487b-5p	0.27	0	0.13	0
mmu-miR-488-3p	1.9	0.76	1.33	0.74
mmu-miR-489-3p	1.63	1.61	0.8	0
mmu-miR-489-5p	0.36	0.76	0	0
mmu-miR-490-3p	0.9	0.85	0.8	0.15
mmu-miR-490-5p	0.54	0	0.27	0
mmu-miR-491-3p	1.09	0.95	0.66	1.19
mmu-miR-491-5p	0.9	1.04	0.4	0
mmu-miR-493-3p	1.09	1.14	1.19	2.52
mmu-miR-493-5p	1.45	1.33	0.93	0.89
mmu-miR-494-3p	74.28	31.72	39.26	90.24
mmu-miR-494-5p	0	0	0	0.44
mmu-miR-495-3p	33.75	19.56	16.58	37.49
mmu-miR-495-5p	0.63	0.57	0.93	0.59
mmu-miR-496a-3p	31.49	20.8	26.79	54.23
mmu-miR-496a-5p	0	0	0.53	0
mmu-miR-496b	0.09	0	0.13	0.59
mmu-miR-497-3p	2.26	0.85	0.13	0
mmu-miR-497-5p	809.25	601.38	201.99	234.56
mmu-miR-499-3p	0.27	0.19	0.27	0
mmu-miR-499-5p	2.9	1.71	0.93	0.74
mmu-miR-500-3p	51.17	73.64	58.36	44.9
mmu-miR-500-5p	0.72	0.57	0.8	0.3
mmu-miR-501-3p	562.56	410.37	636.73	452.96
mmu-miR-501-5p	4.07	3.61	3.58	3.26
mmu-miR-503-3p	6.97	4.84	8.75	18.82
mmu-miR-503-5p	33.12	86.89	78.38	129.65
mmu-miR-504-3p	0	0	0.27	0
mmu-miR-504-5p	2.08	1.71	1.72	1.78
mmu-miR-505-3p	5.07	3.04	1.86	1.04
mmu-miR-505-5p	0	0.57	0.4	0.44
mmu-miR-509-3p	0	0.09	0	0
mmu-miR-509-5p	0	0	0.13	0
mmu-miR-5097	49.58	39.22	30.37	36.75
mmu-miR-5098	0.09	0	0	0
mmu-miR-5099	34.65	22.7	80.64	98.24
mmu-miR-5100	13.12	18.42	24.01	23.41
mmu-miR-5101	1.63	1.23	0.27	1.19
mmu-miR-5103	0.54	1.04	0.66	0.44
mmu-miR-5104	0	0.09	0.27	0
mmu-miR-5105	3.08	1.33	1.99	3.26
mmu-miR-5106	0.18	0.09	0.4	0.15
mmu-miR-5107-3p	0.54	1.23	0.97	0
mmu-miR-5107-5p	0.18	0.38	0.66	0.44
mmu-miR-5108	0.18	0.28	0.13	0
mmu-miR-5109	91.38	65.14	35.28	35.86
mmu-miR-511-3p	191.27	334.16	166.44	83.27
mmu-miR-511-5p	0.09	0.57	0.13	0
mmu-miR-5110	0	0	0	0.3
mmu-miR-5113	0.27	0.28	0.13	0.3
mmu-miR-5114	0	0.57	0	0.3
mmu-miR-5115	45.15	38.08	74.93	79.42
mmu-miR-5116	0	0.47	0.13	0
mmu-miR-5117-3p	3.08	6.93	3.98	0.74
mmu-miR-5117-5p	2.44	3.23	0	0.44
mmu-miR-5118	0	0.09	0.13	0
mmu-miR-5119	0.18	0	0	0
mmu-miR-5120	0.09	0.47	0	0
mmu-miR-5121	5.61	11.3	2.65	2.67
mmu-miR-5122	0	0	0.13	0.15
mmu-miR-5123	0.27	2.47	0.13	0.74
mmu-miR-5124b	0.09	0.05	0	0
mmu-miR-5125	0	0.19	0	0
mmu-miR-5126	2.9	2.47	5.84	4.45
mmu-miR-5127	0.18	0.09	0.27	0
mmu-miR-5128	0.96	0.78	1.77	2.48
mmu-miR-5129-3p	0.45	0.57	0.4	1.04
mmu-miR-5129-5p	0.81	0.95	0.27	0.44
mmu-miR-5130	0.27	0.28	0.13	0.74
mmu-miR-5132-3p	0	0.28	0.13	0
mmu-miR-5132-5p	0.18	0.19	0.13	0.3
mmu-miR-5134-3p	0	0.09	0	0
mmu-miR-5134-5p	0.09	0	0	0.15
mmu-miR-5135	0.36	0.09	0	0
mmu-miR-532-3p	17.01	19.94	13.13	12
mmu-miR-532-5p	154.63	162.76	497.48	428.96
mmu-miR-539-3p	1.54	1.42	0	0
mmu-miR-539-5p	14.02	9.5	4.11	4.59
mmu-miR-540-3p	7.69	4.94	18.97	31.71
mmu-miR-540-5p	8.23	11.02	2.25	2.67
mmu-miR-541-3p	6.51	3.51	0.93	5.63
mmu-miR-541-5p	1269.43	510.7	1166.04	1311.47
mmu-miR-542-3p	140.24	220.31	129.44	173.95
mmu-miR-542-5p	3.98	4.75	2.52	1.93
mmu-miR-543-3p	2.26	3.04	1.46	4.59
mmu-miR-543-5p	0.36	0.09	0	0.15
mmu-miR-544-3p	1.18	0.57	0	0.3
mmu-miR-544-5p	0.09	0.57	0.13	0
mmu-miR-547-3p	5.25	2.56	3.32	1.33
mmu-miR-551b-3p	0	0.28	0.27	0.3
mmu-miR-5615-3p	0.36	0.43	0.73	0.07
mmu-miR-5615-5p	0.32	0.81	0.46	0.07
mmu-miR-5616-3p	0	0.09	0.4	0
mmu-miR-5616-5p	1.45	0.47	0.13	1.19
mmu-miR-5619-3p	0	1.04	1.46	0.74
mmu-miR-5619-5p	0	0.19	0	0
mmu-miR-5620-3p	0	0	0	0.3
mmu-miR-5620-5p	0	0.19	0	0.15
mmu-miR-5621-3p	0.09	0	0	0
mmu-miR-5621-5p	0.36	0.09	0.13	0.15
mmu-miR-5622-3p	0	0.19	0.13	0
mmu-miR-5622-5p	0	0.09	0	0.3
mmu-miR-5623-3p	0.09	0.09	0.4	1.19
mmu-miR-5623-5p	0.27	0.57	1.06	0.89
mmu-miR-5624-3p	0	0.19	0.33	0.3
mmu-miR-5624-5p	0	0	0.07	0
mmu-miR-5625-3p	0.18	0.09	0.13	0.3
mmu-miR-5625-5p	0.09	0	0	0
mmu-miR-5626-3p	0.18	0.47	0.27	0.15
mmu-miR-5627-3p	0.36	0.09	0	0.44
mmu-miR-5627-5p	0	0.09	0	0
mmu-miR-5709	0.63	0.09	0.13	0
mmu-miR-574-3p	55.55	42.73	19.89	28.78
mmu-miR-574-5p	27.43	29.67	23.94	26.92
mmu-miR-582-3p	22.44	13.96	25.73	22.08
mmu-miR-582-5p	20.18	15	10.48	4.74
mmu-miR-590-3p	0.09	0.19	0.53	0
mmu-miR-592-5p	0	0.19	0.27	0.15
mmu-miR-598-3p	2.99	1.52	0.27	1.78
mmu-miR-599	0.05	0.28	0.2	0
mmu-miR-615-3p	6.74	4.27	11.67	21.19
mmu-miR-615-5p	0.09	0.38	0.8	1.04
mmu-miR-6236	25.06	36.37	39.12	35.56
mmu-miR-6237	3.71	3.13	3.71	2.52
mmu-miR-6238	6.42	5.89	4.64	3.26
mmu-miR-6239	14.48	12.53	22.94	15.41
mmu-miR-6240	12.49	15.57	12.6	10.22
mmu-miR-6241	0	0	0.13	0
mmu-miR-6243	143.95	147.47	225.86	244.33
mmu-miR-6244	0	0.28	0	0
mmu-miR-6335	0	0	0	0.44
mmu-miR-6336	0	0	0.27	0
mmu-miR-6338	0	0.28	0.13	0
mmu-miR-6339	0	0	0.27	0
mmu-miR-6343	0	0.76	0.27	0
mmu-miR-6346	0	0	0.13	0.74
mmu-miR-6347	0	0.09	0	0
mmu-miR-6348	0	0	0.13	0
mmu-miR-6349	0	0	0	0.15
mmu-miR-6351	0.18	0.28	0.4	0
mmu-miR-6353	0.09	0.19	0.13	0
mmu-miR-6354	0	0	0.13	0.3
mmu-miR-6355	0	0.66	0.4	0
mmu-miR-6356	0.09	0.19	0.27	0.3
mmu-miR-6358	0.09	0	0	0
mmu-miR-6359	0	0.19	0	0.15
mmu-miR-6360	0	0.19	0	0
mmu-miR-6361	0	0	0.27	0
mmu-miR-6363	0.18	0.19	0	0.74
mmu-miR-6364	0.18	0	0.27	0.44
mmu-miR-6365	0.27	0	0.13	0
mmu-miR-6367	0.35	0	0.27	0.1
mmu-miR-6368	0	0.09	0	0
mmu-miR-6369	0.93	0.98	1.9	2.32
mmu-miR-6370	0	0.19	0.27	0.3
mmu-miR-6371	0	0.09	0.4	0
mmu-miR-6372	0	0.28	0.13	0.15
mmu-miR-6373	0	0.47	0	0.15
mmu-miR-6374	0	0.28	0	0
mmu-miR-6375	0.18	0.09	0.4	0.15
mmu-miR-6380	0.27	0.47	0.27	0.44
mmu-miR-6382	2.71	2.22	4.38	1.23
mmu-miR-6383	0.09	0	0	0
mmu-miR-6385	0.18	0.38	0.04	0
mmu-miR-6388	0	0.09	0	0
mmu-miR-6389	0	0.09	0.13	0
mmu-miR-6390	2.99	3.51	4.77	1.33
mmu-miR-6391	1.81	0.19	1.06	0.59
mmu-miR-6392-5p	0.27	0	0	0
mmu-miR-6393	0	0.09	0	0
mmu-miR-6394	0	0	0.13	0
mmu-miR-6395	0.14	1.04	0.33	0.37
mmu-miR-6396	0	0	0.27	0
mmu-miR-6397	0.9	0.28	0.93	0.3
mmu-miR-6398	0	0	0.66	0.15
mmu-miR-6399	0.18	0	0	0.15
mmu-miR-6400	0	0.09	0.13	0
mmu-miR-6402	0.14	0.05	0	0.15
mmu-miR-6405	0.09	0.09	0	0
mmu-miR-6406	0.09	0.09	0	0.15
mmu-miR-6410	0	0	0	0.15
mmu-miR-6411	0	0.09	0	0
mmu-miR-6412	30.94	31.72	24.93	18.23
mmu-miR-6414	0	0.05	0	0.3
mmu-miR-6416-5p	0.05	0	0	0
mmu-miR-6418-3p	0.09	0.85	0.27	0.74
mmu-miR-6418-5p	0.09	0.09	0	0.3
mmu-miR-6419	0	0.09	0	0
mmu-miR-6420	0.09	0.19	0.27	0.3
mmu-miR-652-3p	217.24	377.28	572.41	436.96
mmu-miR-652-5p	1.36	1.9	0.66	0.74
mmu-miR-653-3p	0.72	0.47	0	0
mmu-miR-653-5p	1.09	0.85	0.4	0.3
mmu-miR-6537-3p	0.45	0.38	2.79	3.26
mmu-miR-6537-5p	0	0	0.13	0
mmu-miR-6538	1.81	2.37	2.79	2.22
mmu-miR-6539	0.72	0.85	3.45	3.41
mmu-miR-654-5p	0	0.09	0	0
mmu-miR-6540-3p	0.18	0.47	0.13	0.15
mmu-miR-6540-5p	0.18	0.38	0.4	0.3
mmu-miR-6541	0	0.19	0.4	0.15
mmu-miR-664-3p	40.72	34.47	6.23	2.52
mmu-miR-664-5p	3.44	2.56	3.58	1.19
mmu-miR-665-3p	7.24	5.22	3.85	5.93
mmu-miR-665-5p	0.18	0.33	0.27	0.15
mmu-miR-666-3p	0.72	0.95	0.13	0.74
mmu-miR-666-5p	3.26	2.94	2.25	4.74
mmu-miR-667-3p	2.99	1.52	4.11	8.3
mmu-miR-667-5p	0.27	0.28	0.13	1.19
mmu-miR-668-3p	2.8	1.33	0.66	1.48
mmu-miR-669a-3-3p	0.01	0.11	0.33	0.16
mmu-miR-669a-3p	0.61	3.26	1.14	1.24
mmu-miR-669a-5p	1.39	4.16	1.75	2.15
mmu-miR-669b-3p	0.09	0.24	0.62	0.33
mmu-miR-669b-5p	1.63	2.39	0.8	0.15
mmu-miR-669c-3p	1.33	1.68	2.51	2.63
mmu-miR-669c-5p	2.48	5.59	3.66	4.52
mmu-miR-669d-2-3p	0.03	0.16	0	0.05
mmu-miR-669d-3p	0.03	0.16	0	0.05
mmu-miR-669d-5p	0.72	1.91	0.27	0.3
mmu-miR-669e-3p	0	0.38	0.09	0.15
mmu-miR-669e-5p	0.09	0.47	0.27	0
mmu-miR-669f-3p	0.22	0.73	0.25	0.25
mmu-miR-669f-5p	0.19	0.21	0.56	0
mmu-miR-669g	0.27	0	0	0.15
mmu-miR-669h-3p	0	0	0.17	0.07
mmu-miR-669i	0	0	0.29	0.07
mmu-miR-669k-3p	0	0.09	0	0
mmu-miR-669k-5p	0	0	0.01	0.15
mmu-miR-669l-3p	0.03	0.35	0	0.2
mmu-miR-669l-5p	0.22	1.53	0.82	0
mmu-miR-669m-3p	0	0.09	0	0.33
mmu-miR-669m-5p	0.06	0.19	0.09	0.15
mmu-miR-669n	0.22	0.17	0.21	0.67
mmu-miR-669o-3p	0.61	3.26	1.14	1.24
mmu-miR-669o-5p	0.31	1.56	0.95	0
mmu-miR-669p-3p	0.21	0.08	0.52	1.18
mmu-miR-669p-5p	1.39	4.16	1.75	2.15
mmu-miR-670-5p	0.18	0.09	0.13	0
mmu-miR-671-3p	2.99	2.66	2.12	3.11
mmu-miR-671-5p	9.32	7.98	7.96	6.52
mmu-miR-672-3p	0	0.09	0	0
mmu-miR-672-5p	0.63	0.47	1.99	0.74
mmu-miR-673-3p	24.52	12.15	20.29	23.41
mmu-miR-673-5p	22.71	14.34	17.11	34.82
mmu-miR-674-3p	37.91	51.99	59.02	58.38
mmu-miR-674-5p	34.29	39.98	41.71	34.23
mmu-miR-675-3p	1.36	1.23	0.27	0.89
mmu-miR-675-5p	1	0.28	0.53	0.15
mmu-miR-676-3p	139.7	61.63	61.67	54.68
mmu-miR-676-5p	14.48	10.83	12.33	13.78
mmu-miR-677-3p	0.36	0.09	0	0.59
mmu-miR-677-5p	0.54	0.38	0.66	0.44
mmu-miR-678	0	0	0.13	0.15
mmu-miR-679-3p	0.45	0.38	0.66	1.19
mmu-miR-679-5p	0.63	0.28	0.93	0
mmu-miR-682	0.18	0.09	0.53	0
mmu-miR-683	0	0.38	0.13	0.3
mmu-miR-684	0.09	0	0	0
mmu-miR-686	0	0	0.13	0
mmu-miR-687	0	0	0	0.15
mmu-miR-690	3.98	6.84	6.1	6.52
mmu-miR-691	0	0.14	0.4	0.44
mmu-miR-692	0	0.09	0.13	0
mmu-miR-693-3p	0.27	0.19	0	0
mmu-miR-693-5p	0.09	0	0	0
mmu-miR-697	0.41	0.76	0.27	0.74
mmu-miR-700-3p	7.33	5.6	10.08	12.15
mmu-miR-700-5p	5.34	6.65	3.98	5.78
mmu-miR-701-3p	0.27	0.38	0	0
mmu-miR-701-5p	0.36	1.42	0	0.15
mmu-miR-702-3p	0	0	0.13	0
mmu-miR-702-5p	0.36	0.28	0.66	1.78
mmu-miR-703	0.18	0	0	0.15
mmu-miR-704	0.27	0.38	0.13	0.3
mmu-miR-705	0	0.19	0	0
mmu-miR-706	5.47	6.74	3.85	3.56
mmu-miR-708-3p	143.64	124.49	58.69	56.08
mmu-miR-708-5p	262.48	227.57	103.05	94.46
mmu-miR-709	4.03	5.13	8.11	8.5
mmu-miR-711	0	0.09	0	0.3
mmu-miR-712-3p	0.18	0.38	0	0
mmu-miR-712-5p	0.54	1.23	1.99	0.44
mmu-miR-713	0.09	0	0.13	0
mmu-miR-714	0.09	0.38	0.53	0.15
mmu-miR-717	0	0	0.4	0
mmu-miR-718	0	0.19	0	0.15
mmu-miR-719	0.09	0.09	0.13	0
mmu-miR-721	0	0	0.13	0
mmu-miR-741-3p	0.09	0	0	0
mmu-miR-742-5p	0.09	0	0	0
mmu-miR-743a-3p	0	0	0.27	0
mmu-miR-743a-5p	0.09	0.09	0.4	0.37
mmu-miR-743b-3p	0	0.09	0	0
mmu-miR-743b-5p	0.86	0.76	2.39	1.78
mmu-miR-744-3p	4.89	9.12	6.37	7.11
mmu-miR-744-5p	39	44.82	70.82	86.24
mmu-miR-758-3p	0.54	0.09	0	1.48
mmu-miR-758-5p	0	0	0	0.15
mmu-miR-759	0.27	0	0.13	0.15
mmu-miR-760-3p	0.09	0.19	0.27	0
mmu-miR-760-5p	0	0	0.13	0
mmu-miR-761	0.36	0	0	0.15
mmu-miR-764-3p	0.18	0.09	0	0
mmu-miR-764-5p	0.63	0.19	0.4	0.15
mmu-miR-767	0.09	0	0.13	0.15
mmu-miR-770-3p	0.45	0.09	0.53	1.19
mmu-miR-770-5p	0.27	0.28	0.13	0.15
mmu-miR-7a-1-3p	14.3	16.81	12.2	18.37
mmu-miR-7a-5p	210.59	539.66	835.8	268.56
mmu-miR-7b-3p	0	0	0.13	0
mmu-miR-7b-5p	3.48	0.47	11.54	0.37
mmu-miR-802-3p	0.27	0.33	0	0
mmu-miR-802-5p	0.9	0.85	0	0.59
mmu-miR-804	0.27	0.38	0.27	0.59
mmu-miR-871-3p	0	0.09	0	0.15
mmu-miR-871-5p	0	0.09	0.13	0.44
mmu-miR-872-3p	62.97	65.24	30.9	38.52
mmu-miR-872-5p	186.39	158.87	45.36	55.86
mmu-miR-873a-3p	0.27	0.09	0.13	0.3
mmu-miR-873a-5p	0.09	0.09	0.27	0
mmu-miR-873b	0	0.38	0.4	0
mmu-miR-874-3p	2.44	1.99	4.24	5.93
mmu-miR-874-5p	0.09	0.19	0.27	0
mmu-miR-875-3p	0.45	0.19	0.13	0.15
mmu-miR-875-5p	0.36	0.57	0.13	0.44
mmu-miR-876-3p	0.18	0	0.13	0
mmu-miR-876-5p	0.45	0.19	0.93	0.59
mmu-miR-877-3p	1.9	1.8	2.25	2.37
mmu-miR-877-5p	4.52	0.95	3.98	5.04
mmu-miR-878-5p	0	0.09	0.4	0
mmu-miR-879-5p	1.99	0.85	0	0.15
mmu-miR-880-3p	0.45	0	0.4	0.3
mmu-miR-880-5p	0	0	0.13	0
mmu-miR-881-3p	0.27	0	0	0.15
mmu-miR-882	0	0	0.13	0
mmu-miR-883a-3p	0	0	0.13	0
mmu-miR-883b-3p	0.09	0.09	0.13	0
mmu-miR-9-3p	6.61	5.79	5.44	6.67
mmu-miR-9-5p	25.42	24.78	20.56	16.6
mmu-miR-92a-1-5p	2.62	3.23	1.06	2.67
mmu-miR-92a-2-5p	0.09	0	0	0.15
mmu-miR-92a-3p	874.03	1398.76	3018.42	5368.03
mmu-miR-92b-3p	16.65	11.11	45.82	19.19
mmu-miR-92b-5p	0	0.19	0	0
mmu-miR-93-3p	4.34	6.84	6.9	5.19
mmu-miR-93-5p	475.83	950.83	955.96	666.62
mmu-miR-96-3p	0.9	0.47	1.19	1.19
mmu-miR-96-5p	3804.94	2335.45	1111	807.24
mmu-miR-98-3p	2.8	4.18	1.72	1.93
mmu-miR-98-5p	267.4	314.54	310.32	334.57
mmu-miR-99a-3p	13.84	8.17	1.72	1.93
mmu-miR-99a-5p	73513.7	29426.1	66663.9	66992.1
mmu-miR-99b-3p	17.55	19.47	38.59	25.34
mmu-miR-99b-5p	8931.81	5162.91	13290.8	16488.7

## Sheet: Figure 1
Plate	Well ID	Well	Sample	Detector	Task	Ct	Ct std err	Avg Ct	Avg dCt	dCt std err	ddCt	RQ	RQ min	RQ max	Omit	Filtered	Threshold	Auto Ct	Baseline	Start	End
2-15.7.16	61	F1	C	mmu-miR-183-5p	Target	26.806	0.033	26.872									0.550287	Auto	Auto	5	20
2-15.7.16	62	F2	C	mmu-miR-183-5p	Target	26.908	0.033	26.872									0.550287	Auto	Auto	5	19
2-15.7.16	63	F3	C	mmu-miR-183-5p	Target	26.902	0.033	26.872									0.550287	Auto	Auto	5	21
2-15.7.16	64	F4	D1	mmu-miR-183-5p	Target	29.699	0.203	29.331									0.550287	Auto	Auto	5	23
2-15.7.16	65	F5	D1	mmu-miR-183-5p	Target	29.293	0.203	29.331									0.550287	Auto	Auto	5	23
2-15.7.16	66	F6	D1	mmu-miR-183-5p	Target	29	0.203	29.331									0.550287	Auto	Auto	5	25
2-15.7.16	67	F7	D3	mmu-miR-183-5p	Target	27.287	0.214	27.254									0.550287	Auto	Auto	5	23
2-15.7.16	68	F8	D3	mmu-miR-183-5p	Target	26.867	0.214	27.254									0.550287	Auto	Auto	5	21
2-15.7.16	69	F9	D3	mmu-miR-183-5p	Target	27.607	0.214	27.254									0.550287	Auto	Auto	5	22
2-15.7.16	70	F10	D7	mmu-miR-183-5p	Target	27.831	0.047	27.739									0.550287	Auto	Auto	5	23
2-15.7.16	71	F11	D7	mmu-miR-183-5p	Target	27.703	0.047	27.739									0.550287	Auto	Auto	5	20
2-15.7.16	72	F12	D7	mmu-miR-183-5p	Target	27.681	0.047	27.739									0.550287	Auto	Auto	5	22
2-15.7.16	25	C1	C	mmu-miR-26a-5p	Target	19.004	0.205	18.664									0.810809	Auto	Auto	5	13
2-15.7.16	26	C2	C	mmu-miR-26a-5p	Target	18.692	0.205	18.664									0.810809	Auto	Auto	5	14
2-15.7.16	27	C3	C	mmu-miR-26a-5p	Target	18.297	0.205	18.664									0.810809	Auto	Auto	5	12
2-15.7.16	28	C4	D1	mmu-miR-26a-5p	Target	Undet.		20.006									0.810809	Auto	Auto	1	3
2-15.7.16	29	C5	D1	mmu-miR-26a-5p	Target	20.17	0.163	20.006									0.810809	Auto	Auto	5	15
2-15.7.16	30	C6	D1	mmu-miR-26a-5p	Target	19.843	0.163	20.006									0.810809	Auto	Auto	5	14
2-15.7.16	31	C7	D3	mmu-miR-26a-5p	Target	19.417	0.1	19.356									0.810809	Auto	Auto	5	16
2-15.7.16	32	C8	D3	mmu-miR-26a-5p	Target	19.16	0.1	19.356									0.810809	Auto	Auto	5	13
2-15.7.16	33	C9	D3	mmu-miR-26a-5p	Target	19.491	0.1	19.356									0.810809	Auto	Auto	5	14
2-15.7.16	34	C10	D7	mmu-miR-26a-5p	Target	19.368	0.183	19.674									0.810809	Auto	Auto	5	13
2-15.7.16	35	C11	D7	mmu-miR-26a-5p	Target	20	0.183	19.674									0.810809	Auto	Auto	5	15
2-15.7.16	36	C12	D7	mmu-miR-26a-5p	Target	19.653	0.183	19.674									0.810809	Auto	Auto	5	15
2-15.7.16	37	D1	C	mmu-miR-27a-3p	Target	20.838	0.17	20.5									0.816425	Auto	Auto	5	15
2-15.7.16	38	D2	C	mmu-miR-27a-3p	Target	20.358	0.17	20.5									0.816425	Auto	Auto	5	14
2-15.7.16	39	D3	C	mmu-miR-27a-3p	Target	20.303	0.17	20.5									0.816425	Auto	Auto	5	14
2-15.7.16	40	D4	D1	mmu-miR-27a-3p	Target	23.04	0.01	23.021									0.816425	Auto	Auto	5	18
2-15.7.16	41	D5	D1	mmu-miR-27a-3p	Target	23.019	0.01	23.021									0.816425	Auto	Auto	5	17
2-15.7.16	42	D6	D1	mmu-miR-27a-3p	Target	23.005	0.01	23.021									0.816425	Auto	Auto	5	18
2-15.7.16	43	D7	D3	mmu-miR-27a-3p	Target	20.673	0.004	20.666									0.816425	Auto	Auto	5	16
2-15.7.16	44	D8	D3	mmu-miR-27a-3p	Target	20.665	0.004	20.666									0.816425	Auto	Auto	5	15
2-15.7.16	45	D9	D3	mmu-miR-27a-3p	Target	20.66	0.004	20.666									0.816425	Auto	Auto	5	16
2-15.7.16	46	D10	D7	mmu-miR-27a-3p	Target	21.321	0.211	21.582									0.816425	Auto	Auto	5	16
2-15.7.16	47	D11	D7	mmu-miR-27a-3p	Target	21.426	0.211	21.582									0.816425	Auto	Auto	5	18
2-15.7.16	48	D12	D7	mmu-miR-27a-3p	Target	22	0.211	21.582									0.816425	Auto	Auto	5	18
2-15.7.16	49	E1	C	mmu-miR-30e-5p	Target	20.216	0.704	19.512									1.35384	Auto	Auto	5	15
2-15.7.16	50	E2	C	mmu-miR-30e-5p	Target	Undet.		19.512								Noisy BL	1.35384	Auto	Auto	1	3
2-15.7.16	51	E3	C	mmu-miR-30e-5p	Target	18.808	0.704	19.512									1.35384	Auto	Auto	5	14
2-15.7.16	52	E4	D1	mmu-miR-30e-5p	Target	22.464	0.125	22.231									1.35384	Auto	Auto	5	16
2-15.7.16	53	E5	D1	mmu-miR-30e-5p	Target	22.193	0.125	22.231									1.35384	Auto	Auto	5	15
2-15.7.16	54	E6	D1	mmu-miR-30e-5p	Target	22.037	0.125	22.231									1.35384	Auto	Auto	5	15
2-15.7.16	55	E7	D3	mmu-miR-30e-5p	Target	21.006	0.068	20.935									1.35384	Auto	Auto	5	14
2-15.7.16	56	E8	D3	mmu-miR-30e-5p	Target	20.799	0.068	20.935									1.35384	Auto	Auto	5	14
2-15.7.16	57	E9	D3	mmu-miR-30e-5p	Target	21	0.068	20.935									1.35384	Auto	Auto	5	14
2-15.7.16	58	E10	D7	mmu-miR-30e-5p	Target	21.882	0.04	21.961									1.35384	Auto	Auto	5	17
2-15.7.16	59	E11	D7	mmu-miR-30e-5p	Target	22.015	0.04	21.961									1.35384	Auto	Auto	5	16
2-15.7.16	60	E12	D7	mmu-miR-30e-5p	Target	21.987	0.04	21.961									1.35384	Auto	Auto	5	15
2-15.7.16	13	B1	C	U6	Target	18.029	0.108	17.877									0.739536	Auto	Auto	5	12
2-15.7.16	14	B2	C	U6	Target	17.935	0.108	17.877									0.739536	Auto	Auto	5	12
2-15.7.16	15	B3	C	U6	Target	17.668	0.108	17.877									0.739536	Auto	Auto	5	12
2-15.7.16	16	B4	D1	U6	Target	16.52	0.117	16.752									0.739536	Auto	Auto	5	14
2-15.7.16	17	B5	D1	U6	Target	16.899	0.117	16.752									0.739536	Auto	Auto	5	13
2-15.7.16	18	B6	D1	U6	Target	16.835	0.117	16.752									0.739536	Auto	Auto	5	14
2-15.7.16	19	B7	D3	U6	Target	16.73	0.099	16.918									0.739536	Auto	Auto	5	13
2-15.7.16	20	B8	D3	U6	Target	16.958	0.099	16.918									0.739536	Auto	Auto	5	12
2-15.7.16	21	B9	D3	U6	Target	17.067	0.099	16.918									0.739536	Auto	Auto	5	13
2-15.7.16	22	B10	D7	U6	Target	16.985	0.082	17.074									0.739536	Auto	Auto	5	13
2-15.7.16	23	B11	D7	U6	Target	17.238	0.082	17.074									0.739536	Auto	Auto	5	13
2-15.7.16	24	B12	D7	U6	Target	17	0.082	17.074									0.739536	Auto	Auto	5	12
Plate	Well ID	Well	Sample	Detector	Task	Ct	Ct std err	Avg Ct	Avg dCt	dCt std err	ddCt	RQ	RQ min	RQ max	Omit	Filtered	Threshold	Auto Ct	Baseline	Start	End
2014-12-04	37	D1	D0	mmu-miR-143-3p	Target	22.661	0.187	22.336									1.01296	Auto	Auto	5	16
2014-12-04	38	D2	D0	mmu-miR-143-3p	Target	22.334	0.187	22.336									1.01296	Auto	Auto	5	17
2014-12-04	39	D3	D0	mmu-miR-143-3p	Target	22.014	0.187	22.336									1.01296	Auto	Auto	5	15
2014-12-04	40	D4	D1	mmu-miR-143-3p	Target	23.211	0.042	23.293									1.01296	Auto	Auto	5	20
2014-12-04	41	D5	D1	mmu-miR-143-3p	Target	23.346	0.042	23.293									1.01296	Auto	Auto	5	19
2014-12-04	42	D6	D1	mmu-miR-143-3p	Target	23.323	0.042	23.293									1.01296	Auto	Auto	5	15
2014-12-04	43	D7	D3	mmu-miR-143-3p	Target	22.909	0.138	23.183									1.01296	Auto	Auto	5	14
2014-12-04	44	D8	D3	mmu-miR-143-3p	Target	23.341	0.138	23.183									1.01296	Auto	Auto	5	17
2014-12-04	45	D9	D3	mmu-miR-143-3p	Target	23.3	0.138	23.183									1.01296	Auto	Auto	5	18
2014-12-04	46	D10	D7	mmu-miR-143-3p	Target	23.882	0.054	23.983									1.01296	Auto	Auto	5	20
2014-12-04	47	D11	D7	mmu-miR-143-3p	Target	24.067	0.054	23.983									1.01296	Auto	Auto	5	18
2014-12-04	48	D12	D7	mmu-miR-143-3p	Target	24	0.054	23.983									1.01296	Auto	Auto	5	18
2014-12-04	25	C1	D0	mmu-miR-145a-5p	Target	21.765	0.205	21.467									0.455775	Auto	Auto	5	15
2014-12-04	26	C2	D0	mmu-miR-145a-5p	Target	21.563	0.205	21.467									0.455775	Auto	Auto	5	16
2014-12-04	27	C3	D0	mmu-miR-145a-5p	Target	21.074	0.205	21.467									0.455775	Auto	Auto	5	14
2014-12-04	28	C4	D1	mmu-miR-145a-5p	Target	21.244	0.306	21.827									0.455775	Auto	Auto	5	18
2014-12-04	29	C5	D1	mmu-miR-145a-5p	Target	22.279	0.306	21.827									0.455775	Auto	Auto	5	17
2014-12-04	30	C6	D1	mmu-miR-145a-5p	Target	21.958	0.306	21.827									0.455775	Auto	Auto	5	16
2014-12-04	31	C7	D3	mmu-miR-145a-5p	Target	23.377	0.121	23.55									0.455775	Auto	Auto	5	18
2014-12-04	32	C8	D3	mmu-miR-145a-5p	Target	23.491	0.121	23.55									0.455775	Auto	Auto	5	20
2014-12-04	33	C9	D3	mmu-miR-145a-5p	Target	23.783	0.121	23.55									0.455775	Auto	Auto	5	18
2014-12-04	34	C10	D7	mmu-miR-145a-5p	Target	23.424	0.198	23.82									0.455775	Auto	Auto	5	18
2014-12-04	35	C11	D7	mmu-miR-145a-5p	Target	24.037	0.198	23.82									0.455775	Auto	Auto	5	19
2014-12-04	36	C12	D7	mmu-miR-145a-5p	Target	24	0.198	23.82									0.455775	Auto	Auto	5	19
2014-12-04	49	E1	D0	mmu-miR-1a-5p	Target	3.886	10.943	25.679									0.052827	Auto	Auto	1	3
2014-12-04	50	E2	D0	mmu-miR-1a-5p	Target	38.324	10.943	25.679									0.052827	Auto	Auto	5	36
2014-12-04	51	E3	D0	mmu-miR-1a-5p	Target	34.826	10.943	25.679									0.052827	Auto	Auto	5	27
2014-12-04	52	E4	D1	mmu-miR-1a-5p	Target	37.332	0.668	36.608									0.052827	Auto	Auto	5	36
2014-12-04	53	E5	D1	mmu-miR-1a-5p	Target	37.219	0.668	36.608									0.052827	Auto	Auto	5	35
2014-12-04	54	E6	D1	mmu-miR-1a-5p	Target	35.273	0.668	36.608									0.052827	Auto	Auto	5	31
2014-12-04	55	E7	D3	mmu-miR-1a-5p	Target	36.328	7.854	29.321									0.052827	Auto	Auto	5	34
2014-12-04	56	E8	D3	mmu-miR-1a-5p	Target	37.991	7.854	29.321									0.052827	Auto	Auto	5	15
2014-12-04	57	E9	D3	mmu-miR-1a-5p	Target	13.643	7.854	29.321									0.052827	Auto	Auto	3	9
2014-12-04	58	E10	D7	mmu-miR-1a-5p	Target	38.329	8.285	29.389									0.052827	Auto	Auto	5	35
2014-12-04	59	E11	D7	mmu-miR-1a-5p	Target	12.837	8.285	29.389									0.052827	Auto	Auto	5	10
2014-12-04	60	E12	D7	mmu-miR-1a-5p	Target	37	8.285	29.389									0.052827	Auto	Auto	5	34
2014-12-04	61	F1	D0	mmu-miR-1a-3p	Target	21	0.035	20.975									0.77554	Auto	Auto	5	15
2014-12-04	62	F2	D0	mmu-miR-1a-3p	Target	21.019	0.035	20.975									0.77554	Auto	Auto	5	18
2014-12-04	63	F3	D0	mmu-miR-1a-3p	Target	20.905	0.035	20.975									0.77554	Auto	Auto	5	16
2014-12-04	64	F4	D1	mmu-miR-1a-3p	Target	21.523	0.48	21.342									0.77554	Auto	Auto	5	17
2014-12-04	65	F5	D1	mmu-miR-1a-3p	Target	20.436	0.48	21.342									0.77554	Auto	Auto	5	17
2014-12-04	66	F6	D1	mmu-miR-1a-3p	Target	22.068	0.48	21.342									0.77554	Auto	Auto	11	19
2014-12-04	67	F7	D3	mmu-miR-1a-3p	Target	23.309	0.164	23.315									0.77554	Auto	Auto	5	20
2014-12-04	68	F8	D3	mmu-miR-1a-3p	Target	23.034	0.164	23.315									0.77554	Auto	Auto	5	21
2014-12-04	69	F9	D3	mmu-miR-1a-3p	Target	23.602	0.164	23.315									0.77554	Auto	Auto	5	20
2014-12-04	70	F10	D7	mmu-miR-1a-3p	Target	23.675	0.155	23.804									0.77554	Auto	Auto	5	20
2014-12-04	71	F11	D7	mmu-miR-1a-3p	Target	23.624	0.155	23.804									0.77554	Auto	Auto	5	17
2014-12-04	72	F12	D7	mmu-miR-1a-3p	Target	24.113	0.155	23.804									0.77554	Auto	Auto	13	21
2014-12-04	13	B1	D0	U6	Target	23.82	0.211	23.4									1.17223	Auto	Auto	5	16
2014-12-04	14	B2	D0	U6	Target	23.235	0.211	23.4									1.17223	Auto	Auto	5	17
2014-12-04	15	B3	D0	U6	Target	23.146	0.211	23.4									1.17223	Auto	Auto	5	15
2014-12-04	16	B4	D1	U6	Target	20.567	0.39	21.079									1.17223	Auto	Auto	5	15
2014-12-04	17	B5	D1	U6	Target	20.827	0.39	21.079									1.17223	Auto	Auto	5	17
2014-12-04	18	B6	D1	U6	Target	21.844	0.39	21.079									1.17223	Auto	Auto	12	20
2014-12-04	19	B7	D3	U6	Target	21.892	0.205	22.256									1.17223	Auto	Auto	5	18
2014-12-04	20	B8	D3	U6	Target	22.273	0.205	22.256									1.17223	Auto	Auto	5	18
2014-12-04	21	B9	D3	U6	Target	22.602	0.205	22.256									1.17223	Auto	Auto	5	18
2014-12-04	22	B10	D7	U6	Target	21.707	0.166	21.996									1.17223	Auto	Auto	5	18
2014-12-04	23	B11	D7	U6	Target	22	0.166	21.996									1.17223	Auto	Auto	5	16
2014-12-04	24	B12	D7	U6	Target	22.281	0.166	21.996									1.17223	Auto	Auto	5	16
Plate	Well ID	Well	Sample	Detector	Task	Ct	Ct std err	Avg Ct	Avg dCt	dCt std err	ddCt	RQ	RQ min	RQ max	Omit	Filtered	Threshold	Auto Ct	Baseline	Start	End
7c	8	A8	d0	mmu-miR-let-7c	Target	20.757	0.029	20.701	-0.889	0.063	0	1	0.886	1.128			0.2	Manual	Manual	3	15
7c	31	C7	d0	mmu-miR-let-7c	Target	20.687	0.029	20.701	-0.889	0.063	0	1	0.886	1.128			0.2	Manual	Manual	3	15
7c	56	E8	d0	mmu-miR-let-7c	Target	20.66	0.029	20.701	-0.889	0.063	0	1	0.886	1.128			0.2	Manual	Manual	3	15
7c	20	B8	d1	mmu-miR-let-7c	Target	22.092	0.016	22.068	-0.099	0.019	0.79	0.578	0.558	0.6			0.2	Manual	Manual	3	15
7c	43	D7	d1	mmu-miR-let-7c	Target	22.075	0.016	22.068	-0.099	0.019	0.79	0.578	0.558	0.6			0.2	Manual	Manual	3	15
7c	68	F8	d1	mmu-miR-let-7c	Target	22.037	0.016	22.068	-0.099	0.019	0.79	0.578	0.558	0.6			0.2	Manual	Manual	3	15
7c	32	C8	d3	mmu-miR-let-7c	Target	22.56	0.041	22.479	1.139	0.079	2.028	0.245	0.211	0.286			0.2	Manual	Manual	3	15
7c	55	E7	d3	mmu-miR-let-7c	Target	22.425	0.041	22.479	1.139	0.079	2.028	0.245	0.211	0.286			0.2	Manual	Manual	3	15
7c	80	G8	d3	mmu-miR-let-7c	Target	22.452	0.041	22.479	1.139	0.079	2.028	0.245	0.211	0.286			0.2	Manual	Manual	3	15
7c	44	D8	d7	mmu-miR-let-7c	Target	22.155	0.02	22.194	0.978	0.054	1.866	0.274	0.247	0.304			0.2	Manual	Manual	3	15
7c	67	F7	d7	mmu-miR-let-7c	Target	22.216	0.02	22.194	0.978	0.054	1.866	0.274	0.247	0.304			0.2	Manual	Manual	3	15
7c	92	H8	d7	mmu-miR-let-7c	Target	22.213	0.02	22.194	0.978	0.054	1.866	0.274	0.247	0.304			0.2	Manual	Manual	3	15
7c	6	A6	d0	U6	ENDO	21.479	0.056	21.59									0.2	Manual	Manual	3	15
7c	29	C5	d0	U6	ENDO	21.653	0.056	21.59									0.2	Manual	Manual	3	15
7c	54	E6	d0	U6	ENDO	21.638	0.056	21.59									0.2	Manual	Manual	3	15
7c	18	B6	d1	U6	ENDO	22.147	0.01	22.167									0.2	Manual	Manual	3	15
7c	41	D5	d1	U6	ENDO	22.176	0.01	22.167									0.2	Manual	Manual	3	15
7c	66	F6	d1	U6	ENDO	22.177	0.01	22.167									0.2	Manual	Manual	3	15
7c	30	C6	d3	U6	ENDO	21.27	0.068	21.34									0.2	Manual	Manual	3	15
7c	53	E5	d3	U6	ENDO	21.275	0.068	21.34									0.2	Manual	Manual	3	15
7c	78	G6	d3	U6	ENDO	21.475	0.068	21.34									0.2	Manual	Manual	3	15
7c	42	D6	d7	U6	ENDO	21.292	0.05	21.217									0.2	Manual	Manual	3	15
7c	65	F5	d7	U6	ENDO	21.121	0.05	21.217									0.2	Manual	Manual	3	15
7c	90	H6	d7	U6	ENDO	21.237	0.05	21.217									0.2	Manual	Manual	3	15
Plate	Well ID	Well	Sample	Detector	Task	Ct	Ct std err	Avg Ct	Avg dCt	dCt std err	ddCt	RQ	RQ min	RQ max	Omit	Filtered	Threshold	Auto Ct	Baseline	Start	End
20140328	7	A7	d0	mmu-miR-let-7b	Target	20.135	0.053	20.032	-0.688	0.1	0	1	0.826	1.211			0.832615	Auto	Auto	5	13
20140328	8	A8	d0	mmu-miR-let-7b	Target	19.96	0.053	20.032	-0.688	0.1	0	1	0.826	1.211			0.832615	Auto	Auto	5	11
20140328	9	A9	d0	mmu-miR-let-7b	Target	20	0.053	20.032	-0.688	0.1	0	1	0.826	1.211			0.832615	Auto	Auto	5	13
20140328	31	C7	d1	mmu-miR-let-7b	Target	21.679	0.032	21.617	1.218	0.487	1.906	0.267	0.105	0.681			0.832615	Auto	Auto	5	15
20140328	32	C8	d1	mmu-miR-let-7b	Target	21.602	0.032	21.617	1.218	0.487	1.906	0.267	0.105	0.681			0.832615	Auto	Auto	5	14
20140328	33	C9	d1	mmu-miR-let-7b	Target	21.571	0.032	21.617	1.218	0.487	1.906	0.267	0.105	0.681			0.832615	Auto	Auto	5	14
20140328	55	E7	d3	mmu-miR-let-7b	Target	22.083	0.019	22.053	1.814	0.059	2.501	0.177	0.158	0.198			0.832615	Auto	Auto	5	14
20140328	56	E8	d3	mmu-miR-let-7b	Target	22.019	0.019	22.053	1.814	0.059	2.501	0.177	0.158	0.198			0.832615	Auto	Auto	5	14
20140328	57	E9	d3	mmu-miR-let-7b	Target	22.057	0.019	22.053	1.814	0.059	2.501	0.177	0.158	0.198			0.832615	Auto	Auto	5	16
20140328	79	G7	d7	mmu-miR-let-7b	Target	21.839	0.026	21.806	1.708	0.053	2.396	0.19	0.172	0.21			0.832615	Auto	Auto	5	14
20140328	80	G8	d7	mmu-miR-let-7b	Target	21.824	0.026	21.806	1.708	0.053	2.396	0.19	0.172	0.21			0.832615	Auto	Auto	5	15
20140328	81	G9	d7	mmu-miR-let-7b	Target	21.754	0.026	21.806	1.708	0.053	2.396	0.19	0.172	0.21			0.832615	Auto	Auto	5	14
20140328	19	B7	d0	U6	ENDO	20.66	0.084	20.719									0.484823	Auto	Auto	5	15
20140328	20	B8	d0	U6	ENDO	20.612	0.084	20.719									0.484823	Auto	Auto	5	14
20140328	21	B9	d0	U6	ENDO	20.886	0.084	20.719									0.484823	Auto	Auto	5	15
20140328	43	D7	d1	U6	ENDO	20.759	0.486	20.399									0.484823	Auto	Auto	5	15
20140328	44	D8	d1	U6	ENDO	19.438	0.486	20.399									0.484823	Auto	Auto	5	13
20140328	45	D9	d1	U6	ENDO	21	0.486	20.399									0.484823	Auto	Auto	5	15
20140328	67	F7	d3	U6	ENDO	20.169	0.056	20.239									0.484823	Auto	Auto	5	13
20140328	68	F8	d3	U6	ENDO	20.197	0.056	20.239									0.484823	Auto	Auto	5	13
20140328	69	F9	d3	U6	ENDO	20.351	0.056	20.239									0.484823	Auto	Auto	5	14
20140328	91	H7	d7	U6	ENDO	20.008	0.046	20.098									0.484823	Auto	Auto	5	14
20140328	92	H8	d7	U6	ENDO	20.126	0.046	20.098									0.484823	Auto	Auto	5	14
20140328	93	H9	d7	U6	ENDO	20.159	0.046	20.098									0.484823	Auto	Auto	5	14

## Sheet: Figure 3C
Sample	Detector	Ct
LPS+NC	cd86	26.8006
LPS+NC	cd86	26.8346
LPS+NC	cd86	26.6409
IL-4+NC	cd86	35.032
IL-4+NC	cd86	35.5537
IL-4+NC	cd86	35.472
control	cd86	30.8092
control	cd86	30.2374
control	cd86	30.3811
LPS+Mimics	cd86	31.5683
LPS+Mimics	cd86	31.4821
LPS+Mimics	cd86	31.2449
IL-4+Mimics	cd86	38.629
IL-4+Mimics	cd86	38.2052
IL-4+Mimics	cd86	38.7813
LPS+NC	beta actin	15.1079
LPS+NC	beta actin	15.2228
LPS+NC	beta actin	15.3354
IL-4+NC	beta actin	15.1831
IL-4+NC	beta actin	15.1281
IL-4+NC	beta actin	15.2267
control	beta actin	14.8666
control	beta actin	14.6603
control	beta actin	14.8546
LPS+Mimics	beta actin	15.5816
LPS+Mimics	beta actin	15.9145
LPS+Mimics	beta actin	15.3427
IL-4+Mimics	beta actin	15.5373
IL-4+Mimics	beta actin	15.3335
IL-4+Mimics	beta actin	15.2554

## Sheet: Figure 4B
Wound area (mm2)
	db/db + NC
D3	14.343	13.967	13.112	10.908	11.61
D5	13.044	14.838	12.298	12.197	10.044	12.024
D7	12.8	12.66	11.221	11.206	9.606	8.575
D11	11.378	11.353	10.142	9.623	9.602	7.584
D15	9.999	8.763	9.756	8.705	7.671	6.63
D19	8.274	8.176	6.117	5.103	7.064	7.049
D21	4.915	4.705	4.466	4.357	3.84	3.516
	db/db + mimics
D3	13.607	14.377	14.335	9.981	10.884	10.787
D5	12.83	12.567	12.519	12.5	10.113
D7	14.199	11.51	11.068	9.896	7.645	7.626
D11	9.722	9.708	9.673	9.424	6.195	6.111
D15	7.568	5.56	4.239	6.154	7.432	7.384
D19	5.484	5.303	3.252	5.1	4.071	3.031
D21	3.08	2.966	2.792	2.278	2.261	0.566

## Sheet: Figure 5E
IntDen
	NC
D3	75165.2	95837.3	52672.5
D5	88597.8	86626.7	27553.4
D7	54391.9	72824.5	52639.8
	mimics
D3	116542	123181	164119
D5	165813	226032	233543
D7	172909	163692	230494
