# Supplementary material for: mmu-miR-145a-5p Accelerates Diabetic Wound Healing by Promoting Macrophage Polarization Toward the M2 Phenotype
Source: Front Med (Lausanne). 2021 Dec 21;8:775523. doi: 10.3389/fmed.2021.775523 (PMC8724056; doi:10.3389/fmed.2021.775523)
Supplement: Supplementary file 2 [file Data_Sheet_2.xlsx]

## Sheet: Readme
Raw data belonging to: Yanhui Hao, Leilei Yang, et al.. (2021) . mmu-miR-145a-5p accelerates diabetic wound healing by promoting macrophage polarization toward the M2 phenotype. Front. Med.
Usage Notes: Wound healing models in normal C57BL/6J mice were established, and biopsies were harvested on postoperative days 0, 1, 3, and 7. Three independent replicates were performed each time point. Thereafter, illumina miRNA-sequencing was conducted on the equivalently mixed samples of three replicates each time point. The data analysis was conducted by miRDeep2, for details, please refer to…
miRDeep2_miRNA read counts
Entry	Explanation
miRBase precursor id
total read count	this is the sum of read counts for the 5p and 3p sequences.
5p read counts	this is the number of reads that map to the miRNA hairpin and are contained in the sequence covered by the 5p sequence, including 2 nts upstream and 5 nts downstream. In parenthesis are normalized read counts shown.
3p read counts	this is the number of reads that map to the miRNA hairpin and are contained in the sequence covered by the 3p sequence, including 2 nts upstream and 5 nts downstream. In parenthesis are normalized read counts shown.
remaining reads	this is the number of reads that did not map to any of the 5p or 3p sequences
miRBase 5p sequence(s)	this is/are the 5p miRNA sequence(s) input to quantifier.pl.
miRBase 3p sequence(s)	this is/are the 3p miRNA sequence(s) input to quantifier.pl.
miRBase precursor sequence	this is the precursor miRNA sequence input to quantifier.pl.
miRDeep2_miRNA analysis
Survey of miRDeep2 performance for score cut-offs -10 to 10
Entry	Explanation
miRDeep2 score	for details on how the log-odds score is calculated, see Friedlander et al., Nature Biotechnology, 2008.
predicted by miRDeep2	novel miRNA hairpins are here defined by not having any of the reference mature miRNAs mapping perfectly (full length, no mismatches). The numbers show how many novel miRNA hairpins have a score equal to or exceeding the cut-off.
estimated false positives	number of false positive miRNA hairpins predicted at this cut-off, as estimated by the miRDeep2 controls (see Friedlander et al., Nature Biotechnology, 2008). Mean and standard deviation is estimated from 100 rounds of permuted controls.
estimated true positives	the number of true positive miRNA hairpins is estimated as t = total novel miRNAs - false positive novel miRNAs. The percentage of the predicted novel miRNAs that is estimated to be true positives is calculated as p = t / total novel miRNAs. The number of false positives is estimated from 100 rounds of permuted controls. In each of the 100 rounds, t and p are calculated, generating mean and stand…
in species	number of reference mature miRNAs for that species given as input to miRDeep2.
in data	number of reference mature miRNAs for that species that map perfectly (full length, no mismatches) to one or more of precursor candidates that have been excised from the genome by miRDeep2.
detected by miRDeep2	number of reference mature miRNAs for that species that map perfectly (full length, no mismatches) to one or more of predicted miRNA hairpins that have a score equal to or exceeding the cut-off. The percentage of reference mature miRNAs in data that is detected by miRDeep2 is calculated as s = reference mature miRNAs detected / reference mature miRNAs in data. s can be used as an estimation of mi…
estimated signal-to-noise	for the given score cut-off, the signal-to-noise ratio is estimated as r = total miRNA hairpins reported / mean estimated false positive miRNA hairpins over 100 rounds of permuted controls.
excision gearing	this is the minimum read stack height required for excising a potential miRNA precursor from the genome in this analysis.
novel miRNAs predicted by miRDeep2
Entry	Explanation
provisional id	this is a provisional miRNA name assigned by miRDeep2. The first part of the id designates the chromosome or genome contig on which the miRNA gene is located. The second part is a running number that is added to avoid identical ids. The running number is incremented by one for each potential miRNA precursor that is excised from the genome. Clicking this field will display a pdf of the structure, …
miRDeep2 score	the log-odds score assigned to the hairpin by miRDeep2
estimated probability that the miRNA candidate is a true positive	the estimated probability that a predicted novel miRNA with a score of this or higher is a true positive. To see exactly how this probability is estimated, mouse over the 'novel miRNAs, true positives' in the table at the top of the webpage.
rfam alert	this field indicates if the predicted miRNA hairpin has sequence similarity to reference rRNAs or tRNAs. Warnings in this field should overrule the estimated probability that a reported miRNA is a true positive (previous field).
total read count	this is the sum of read counts for the predicted mature, loop and star miRNAs.
mature read count	this is the number of reads that map to the predicted miRNA hairpin and are contained in the sequence covered by the predicted mature miRNA, including 2 nts upstream and 5 nts downstream.
loop read count	this is the number of reads that map to the predicted miRNA hairpin and are contained in the sequence covered by the predicted miRNA loop, including 2 nts upstream and 5 nts downstream.
star read count	this is the number of reads that map to the predicted miRNA hairpin and are contained in the sequence covered by the predicted star miRNA, including 2 nts upstream and 5 nts downstream.
significant randfold p-value	this field indicates if the estimated randfold p-value of the excised potential miRNA hairpin is equal to or lower than 0.05 (see Bonnet et al., Bioinformatics, 2004).
miRBase miRNA	this field displays the ids of any reference mature miRNAs for the species that map perfectly (full length, no mismatches) to the reported miRNA hairpin. If this is the case, the reported miRNA hairpin is assigned as a known miRNA. If not, it is assigned as a novel miRNA. If more than one reference mature miRNA maps to the miRNA hairpin, then only the id of the reference miRBase miRNA that matche…
example miRBase miRNA with the same seed	this field displays the ids of any reference mature miRNAs from related species that have a seed sequence identical to that of the reported mature miRNA. The seed is here defined as nucleotides 2-8 from the 5' end of the mature miRNA. If more than one reference mature miRNA have identical seed, then only the id of the miRNA that occurs last in the input file of reference mature miRNAs from relate…
consensus mature sequence	this is the consensus mature miRNA sequence as inferred from the deep sequencing reads.
consensus star sequence	this is the consensus star miRNA sequence as inferred from the deep sequencing reads.
consensus precursor sequence	this is the consensus precursor miRNA sequence as inferred from the deep sequencing reads. Note that this is the inferred Drosha hairpin product, and therefore does not include substantial flanking genomic sequence as does most miRBase precursors.
precursor coordinate	The given precursor coordinates refer do absolute position in the mapped reference sequence
mature miRBase miRNAs detected by miRDeep2
Entry	Explanation
tag id	this is a tag id assigned by miRDeep2. The first part of the id designates the chromosome or genome contig on which the miRNA gene is located. The second part is a running number that is added to avoid identical ids. The running number is incremented by one for each potential miRNA precursor that is excised from the genome. Clicking this field will display a pdf of the structure, read signature a…
miRDeep2 score	the log-odds score assigned to the hairpin by miRDeep2
estimated probability that the miRNA is a true positive	the estimated probability that a predicted miRNA with a score of this or higher is a true positive. To see exactly how this probability is estimated, mouse over the 'novel miRNAs, true positives' in the table at the top of the webpage. For miRBase miRNAs, this reflects the support that the data at hand lends to the miRNA.
rfam alert	this field indicates if the miRNA hairpin has sequence similarity to reference rRNAs or tRNAs. Warnings in this field should overrule the estimated probability that a reported miRNA is a true positive (previous field).
predicted mature seq. in accordance with miRBase mature seq.	If the predicted miRDeep2 sequence overlaps with the miRBase annotated mature sequence than this is indicated by 'TRUE'. If the predicted miRDeep2 star sequence overlaps with the miRBase annotated mature sequence this is inidicated by 'STAR'.
total read count	this is the sum of read counts for the mature, loop and star miRNAs.
mature read count	this is the number of reads that map to the miRNA hairpin and are contained in the sequence covered by the consensus mature miRNA, including 2 nts upstream and 5 nts downstream.
loop read count	this is the number of reads that map to the miRNA hairpin and are contained in the sequence covered by the consensus miRNA loop, including 2 nts upstream and 5 nts downstream.
star read count	this is the number of reads that map to the miRNA hairpin and are contained in the sequence covered by the consensus star miRNA, including 2 nts upstream and 5 nts downstream.
significant randfold p-value	this field indicates if the estimated randfold p-value of the miRNA hairpin is equal to or lower than 0.05 (see Bonnet et al., Bioinformatics, 2004).
mature miRBase miRNA	this field displays the ids of any reference mature miRNAs for the species that map perfectly (full length, no mismatches) to the reported miRNA hairpin. If this is the case, the reported miRNA hairpin is assigned as a known miRNA. If not, it is assigned as a novel miRNA. If more than one reference mature miRNA maps to the miRNA hairpin, then only the id of the reference miRBase miRNA that matche…
example miRBase miRNA with the same seed	this field displays the ids of any reference mature miRNAs from related species that have a seed sequence identical to that of the reported mature miRNA. The seed is here defined as nucleotides 2-8 from the 5' end of the mature miRNA. If more than one reference mature miRNA have identical seed, then only the id of the miRNA that occurs last in the input file of reference mature miRNAs from relate…
consensus mature sequence	this is the consensus mature miRNA sequence as inferred from the deep sequencing reads.
consensus star sequence	this is the consensus star miRNA sequence as inferred from the deep sequencing reads.
consensus precursor sequence	this is the consensus precursor miRNA sequence as inferred from the deep sequencing reads. Note that this is the inferred Drosha hairpin product, and therefore does not include substantial flanking genomic sequence as does most miRBase precursors.
precursor coordinate	The given precursor coordinates refer do absolute position in the mapped reference sequence

## Sheet: D0_miRDeep2_miRNA read counts
D0_miRDeep2_miRNA read counts
miRBase precursor id	total read count	5p read counts			3p read counts			remaining reads	miRBase 5p sequence(s)	miRBase 3p sequence(s)	miRBase precursor sequence
mmu-mir-21a_MI0000569_Mus_musculus_miR-21_stem-loop	1621501	id	seq	seq(norm)	id	seq	seq(norm)	6	uagcuuaucagacugauguuga	caacagcagucgaugggcuguc	uguaccaccuugucggauagcuuaucagacugauguugacuguugaaucucauggcaacagcagucgaugggcugucugacauuuugguauc
		mmu-miR-21a-5p_MIMAT0000530_Mus_musculus_miR-21a-5p	1621209	134961	mmu-miR-21a-3p_MIMAT0004628_Mus_musculus_miR-21a-3p	286	23.81
mmu-mir-1a-2_MI0000652_Mus_musculus_miR-1a-2_stem-loop	938056	id	seq	seq(norm)	id	seq	seq(norm)	2	acauacuucuuuauguacccaua	uggaauguaaagaaguauguau	ucagagcacauacuucuuuauguacccauaugaacauucagugcuauggaauguaaagaaguauguauuuug
		mmu-miR-1a-2-5p_MIMAT0017047_Mus_musculus_miR-1a-2-5p	13	1.08	mmu-miR-1a-3p_MIMAT0000123_Mus_musculus_miR-1a-3p	938041	78089.3
mmu-mir-1a-1_MI0000139_Mus_musculus_miR-1a-1_stem-loop	938049	id	seq	seq(norm)	id	seq	seq(norm)	1	acauacuucuuuauaugcccaua	uggaauguaaagaaguauguau	gcuugggacacauacuucuuuauaugcccauaugaaccugcuaagcuauggaauguaaagaaguauguauuucaggc
		mmu-miR-1a-1-5p_MIMAT0016979_Mus_musculus_miR-1a-1-5p	8	0.67	mmu-miR-1a-3p_MIMAT0000123_Mus_musculus_miR-1a-3p	938040	78089.2
mmu-mir-143_MI0000257_Mus_musculus_miR-143_stem-loop	850194	id	seq	seq(norm)	id	seq	seq(norm)	6	ggugcagugcugcaucucugg	ugagaugaagcacuguagcuc	ccugaggugcagugcugcaucucuggucaguugggagucugagaugaagcacuguagcucagg
		mmu-miR-143-5p_MIMAT0017006_Mus_musculus_miR-143-5p	1229	102.31	mmu-miR-143-3p_MIMAT0000247_Mus_musculus_miR-143-3p	848959	70673.4
mmu-mir-99a_MI0000146_Mus_musculus_miR-99a_stem-loop	773866	id	seq	seq(norm)	id	seq	seq(norm)	2	aacccguagauccgaucuugug	caagcucguuucuaugggucu	cauaaacccguagauccgaucuuguggugaaguggaccgcgcaagcucguuucuaugggucugug
		mmu-miR-99a-5p_MIMAT0000131_Mus_musculus_miR-99a-5p	773713	64409.4	mmu-miR-99a-3p_MIMAT0016981_Mus_musculus_miR-99a-3p	151	12.57
mmu-mir-26a-2_MI0000706_Mus_musculus_miR-26a-2_stem-loop	354639	id	seq	seq(norm)	id	seq	seq(norm)	0	uucaaguaauccaggauaggcu	ccuguucuugauuacuuguuuc	ggcugcggcuggauucaaguaauccaggauaggcuguguccguccaugaggccuguucuugauuacuuguuucuggaggcagcg
		mmu-miR-26a-5p_MIMAT0000533_Mus_musculus_miR-26a-5p	354515	29512.4	mmu-miR-26a-2-3p_MIMAT0017058_Mus_musculus_miR-26a-2-3p	124	10.32
mmu-mir-26a-1_MI0000573_Mus_musculus_miR-26a-1_stem-loop	354495	id	seq	seq(norm)	id	seq	seq(norm)	1	uucaaguaauccaggauaggcu	ccuauucuugguuacuugcacg	aaggccguggccucguucaaguaauccaggauaggcugugcaggucccaaggggccuauucuugguuacuugcacggggacgcgggccug
		mmu-miR-26a-5p_MIMAT0000533_Mus_musculus_miR-26a-5p	354482	29509.6	mmu-miR-26a-1-3p_MIMAT0017020_Mus_musculus_miR-26a-1-3p	12	1
mmu-mir-199a-1_MI0000241_Mus_musculus_miR-199a-1_stem-loop	322862	id	seq	seq(norm)	id	seq	seq(norm)	1	cccaguguucagacuaccuguuc	acaguagucugcacauugguua	gccaucccaguguucagacuaccuguucaggaggcugggacauguacaguagucugcacauugguuaggc
		mmu-miR-199a-5p_MIMAT0000229_Mus_musculus_miR-199a-5p	67095	5585.47	mmu-miR-199b-3p_MIMAT0004667_Mus_musculus_miR-199b-3p	127883	10645.9			acaguagucugcacauugguua
					mmu-miR-199a-3p_MIMAT0000230_Mus_musculus_miR-199a-3p	127883	10645.9
mmu-mir-199a-2_MI0000713_Mus_musculus_miR-199a-2_stem-loop	322861	id	seq	seq(norm)	id	seq	seq(norm)	1	cccaguguucagacuaccuguuc	acaguagucugcacauugguua	uggaagcuucaggagauccugcuccgucgccccaguguucagacuaccuguucaggacaaugccguuguacaguagucugcacauugguuagacugggcaagggccagca
		mmu-miR-199a-5p_MIMAT0000229_Mus_musculus_miR-199a-5p	67104	5586.22	mmu-miR-199b-3p_MIMAT0004667_Mus_musculus_miR-199b-3p	127878	10645.5			acaguagucugcacauugguua
					mmu-miR-199a-3p_MIMAT0000230_Mus_musculus_miR-199a-3p	127878	10645.5
mmu-mir-203_MI0000246_Mus_musculus_miR-203_stem-loop	308833	id	seq	seq(norm)	id	seq	seq(norm)	2	agugguucuugacaguucaaca	gugaaauguuuaggaccacuag	gccugguccagugguucuugacaguucaacaguucuguagcacaauugugaaauguuuaggaccacuagacccggc
		mmu-miR-203-5p_MIMAT0004547_Mus_musculus_miR-203-5p	852	70.93	mmu-miR-203-3p_MIMAT0000236_Mus_musculus_miR-203-3p	307979	25638.4
mmu-mir-101a_MI0000148_Mus_musculus_miR-101a_stem-loop	295936	id	seq	seq(norm)	id	seq	seq(norm)	1	ucaguuaucacagugcugaugc	uacaguacugugauaacugaa	aggcugcccuggcucaguuaucacagugcugaugcuguccauucuaaagguacaguacugugauaacugaaggauggcagcca
		mmu-miR-101a-5p_MIMAT0004526_Mus_musculus_miR-101a-5p	47	3.91	mmu-miR-101a-3p_MIMAT0000133_Mus_musculus_miR-101a-3p	148005	12321		acaguacugugauaacuga
		mmu-miR-101c_MIMAT0019349_Mus_musculus_miR-101c	147883	12310.8
mmu-mir-199b_MI0000714_Mus_musculus_miR-199b_stem-loop	273935	id	seq	seq(norm)	id	seq	seq(norm)	1	cccaguguuuagacuaccuguuc	acaguagucugcacauugguua	ccagaggauaccuccacuccgucuacccaguguuuagacuaccuguucaggacucccaaauuguacaguagucugcacauugguuaggcugggcuggguuagacccucgg
		mmu-miR-199b-5p_MIMAT0000672_Mus_musculus_miR-199b-5p	18168	1512.44	mmu-miR-199b-3p_MIMAT0004667_Mus_musculus_miR-199b-3p	127883	10645.9			acaguagucugcacauugguua
					mmu-miR-199a-3p_MIMAT0000230_Mus_musculus_miR-199a-3p	127883	10645.9
mmu-mir-27a_MI0000578_Mus_musculus_miR-27a_stem-loop	225118	id	seq	seq(norm)	id	seq	seq(norm)	12	agggcuuagcugcuugugagca	uucacaguggcuaaguuccgc	uggccugaggagcagggcuuagcugcuugugagcaagguccacagcaaagucguguucacaguggcuaaguuccgcccccuggaccc
		mmu-miR-27a-5p_MIMAT0004633_Mus_musculus_miR-27a-5p	302	25.14	mmu-miR-27a-3p_MIMAT0000537_Mus_musculus_miR-27a-3p	224804	18714.3
mmu-mir-30a_MI0000144_Mus_musculus_miR-30a_stem-loop	220978	id	seq	seq(norm)	id	seq	seq(norm)	3	uguaaacauccucgacuggaag	cuuucagucggauguuugcagc	gcgacuguaaacauccucgacuggaagcugugaagccacaaaugggcuuucagucggauguuugcagcugc
		mmu-miR-30a-5p_MIMAT0000128_Mus_musculus_miR-30a-5p	218763	18211.4	mmu-miR-30a-3p_MIMAT0000129_Mus_musculus_miR-30a-3p	2212	184.14
mmu-mir-148a_MI0000550_Mus_musculus_miR-148a_stem-loop	179596	id	seq	seq(norm)	id	seq	seq(norm)	2	aaaguucugagacacuccgacu	ucagugcacuacagaacuuugu	agccaguuuggucuuuugagacaaaguucugagacacuccgacucugaguaugauagaagucagugcacuacagaacuuugucucuagaggcugugguc
		mmu-miR-148a-5p_MIMAT0004617_Mus_musculus_miR-148a-5p	1904	158.5	mmu-miR-148a-3p_MIMAT0000516_Mus_musculus_miR-148a-3p	177690	14792.2
mmu-mir-23a_MI0000571_Mus_musculus_miR-23a_stem-loop	177748	id	seq	seq(norm)	id	seq	seq(norm)	2	gggguuccuggggaugggauuu	aucacauugccagggauuucc	cggacggcugggguuccuggggaugggauuugaugccagucacaaaucacauugccagggauuuccaacugaccc
		mmu-miR-23a-5p_MIMAT0017019_Mus_musculus_miR-23a-5p	123	10.24	mmu-miR-23a-3p_MIMAT0000532_Mus_musculus_miR-23a-3p	177623	14786.6
mmu-mir-10b_MI0000221_Mus_musculus_miR-10b_stem-loop	150759	id	seq	seq(norm)	id	seq	seq(norm)	1	uacccuguagaaccgaauuugug	cagauucgauucuaggggaaua	uauauacccuguagaaccgaauuugugugguacccacauagucacagauucgauucuaggggaauaua
		mmu-miR-10b-5p_MIMAT0000208_Mus_musculus_miR-10b-5p	148490	12361.4	mmu-miR-10b-3p_MIMAT0004538_Mus_musculus_miR-10b-3p	2268	188.8
mmu-mir-183_MI0000225_Mus_musculus_miR-183_stem-loop	150729	id	seq	seq(norm)	id	seq	seq(norm)	1	uauggcacugguagaauucacu	gugaauuaccgaagggccauaa	cuguguauggcacugguagaauucacugugaacagucucagucagugaauuaccgaagggccauaaacag
		mmu-miR-183-5p_MIMAT0000212_Mus_musculus_miR-183-5p	150703	12545.6	mmu-miR-183-3p_MIMAT0004539_Mus_musculus_miR-183-3p	25	2.08
mmu-mir-27b_MI0000142_Mus_musculus_miR-27b_stem-loop	149393	id	seq	seq(norm)	id	seq	seq(norm)	5	agagcuuagcugauuggugaac	uucacaguggcuaaguucugc	aggugcagagcuuagcugauuggugaacagugauugguuuccgcuuuguucacaguggcuaaguucugcaccu
		mmu-miR-27b-5p_MIMAT0004522_Mus_musculus_miR-27b-5p	115	9.57	mmu-miR-27b-3p_MIMAT0000126_Mus_musculus_miR-27b-3p	149273	12426.6
mmu-mir-30e_MI0000259_Mus_musculus_miR-30e_stem-loop	141328	id	seq	seq(norm)	id	seq	seq(norm)	8	uguaaacauccuugacuggaag	cuuucagucggauguuuacagc	gggcagucuuugcuacuguaaacauccuugacuggaagcuguaagguguugagaggagcuuucagucggauguuuacagcggcaggcugcca
		mmu-miR-30e-5p_MIMAT0000248_Mus_musculus_miR-30e-5p	139620	11623	mmu-miR-30e-3p_MIMAT0000249_Mus_musculus_miR-30e-3p	1700	141.52
mmu-mir-145a_MI0000169_Mus_musculus_miR-145_stem-loop	132157	id	seq	seq(norm)	id	seq	seq(norm)	0	guccaguuuucccaggaaucccu	auuccuggaaauacuguucuug	cucacgguccaguuuucccaggaaucccuuggaugcuaagauggggauuccuggaaauacuguucuugag
		mmu-miR-145a-5p_MIMAT0000157_Mus_musculus_miR-145a-5p	115876	9646.35	mmu-miR-145a-3p_MIMAT0004534_Mus_musculus_miR-145a-3p	16281	1355.35
mmu-mir-24-2_MI0000572_Mus_musculus_miR-24-2_stem-loop	128362	id	seq	seq(norm)	id	seq	seq(norm)	2	gugccuacugagcugaaacagu	uggcucaguucagcaggaacag	gccucucuccgggcuccgccucccgugccuacugagcugaaacaguugauuccagugcacuggcucaguucagcaggaacaggaguccagcccccuaggagcuggca
		mmu-miR-24-2-5p_MIMAT0005440_Mus_musculus_miR-24-2-5p	9621	800.92	mmu-miR-24-3p_MIMAT0000219_Mus_musculus_miR-24-3p	118739	9884.69
mmu-mir-24-1_MI0000231_Mus_musculus_miR-24-1_stem-loop	119111	id	seq	seq(norm)	id	seq	seq(norm)	2	gugccuacugagcugauaucagu	uggcucaguucagcaggaacag	cuccggugccuacugagcugauaucaguucucauuucacacacuggcucaguucagcaggaacaggag
		mmu-miR-24-1-5p_MIMAT0000218_Mus_musculus_miR-24-1-5p	370	30.8	mmu-miR-24-3p_MIMAT0000219_Mus_musculus_miR-24-3p	118739	9884.69
mmu-let-7g_MI0000137_Mus_musculus_let-7g_stem-loop	117454	id	seq	seq(norm)	id	seq	seq(norm)	0	ugagguaguaguuuguacaguu	acuguacaggccacugccuugc	ccaggcugagguaguaguuuguacaguuugagggucuaugauaccacccgguacaggagauaacuguacaggccacugccuugccagg
		mmu-let-7g-5p_MIMAT0000121_Mus_musculus_let-7g-5p	117418	9774.72	mmu-let-7g-3p_MIMAT0004519_Mus_musculus_let-7g-3p	36	3
mmu-mir-152_MI0000174_Mus_musculus_miR-152_stem-loop	112315	id	seq	seq(norm)	id	seq	seq(norm)	2	uagguucugugauacacuccgacu	ucagugcaugacagaacuugg	ccgggccuagguucugugauacacuccgacucgggcucuggagcagucagugcaugacagaacuugggcccgg
		mmu-miR-152-5p_MIMAT0016991_Mus_musculus_miR-152-5p	247	20.56	mmu-miR-152-3p_MIMAT0000162_Mus_musculus_miR-152-3p	112066	9329.18
mmu-mir-100_MI0000692_Mus_musculus_miR-100_stem-loop	101871	id	seq	seq(norm)	id	seq	seq(norm)	2	aacccguagauccgaacuugug	acaagcuugugucuauagguau	ccuguugccacaaacccguagauccgaacuugugcugauucugcacacaagcuugugucuauagguaugugucuguuagg
		mmu-miR-100-5p_MIMAT0000655_Mus_musculus_miR-100-5p	101865	8479.98	mmu-miR-100-3p_MIMAT0017051_Mus_musculus_miR-100-3p	4	0.33
mmu-mir-99b_MI0000147_Mus_musculus_miR-99b_stem-loop	93143	id	seq	seq(norm)	id	seq	seq(norm)	1	cacccguagaaccgaccuugcg	caagcucgugucuguggguccg	ggcacccacccguagaaccgaccuugcggggccuucgccgcacacaagcucgugucuguggguccguguc
		mmu-miR-99b-5p_MIMAT0000132_Mus_musculus_miR-99b-5p	92961	7738.74	mmu-miR-99b-3p_MIMAT0004525_Mus_musculus_miR-99b-3p	181	15.07
mmu-let-7f-2_MI0000563_Mus_musculus_let-7f-2_stem-loop	81447	id	seq	seq(norm)	id	seq	seq(norm)	7	ugagguaguagauuguauaguu	cuauacagucuacugucuuuc	ugugggaugagguaguagauuguauaguuuuagggucauaccccaucuuggagauaacuauacagucuacugucuuucccacg
		mmu-let-7f-5p_MIMAT0000525_Mus_musculus_let-7f-5p	81143	6754.93	mmu-let-7f-2-3p_MIMAT0017017_Mus_musculus_let-7f-2-3p	297	24.72
mmu-let-7f-1_MI0000562_Mus_musculus_let-7f-1_stem-loop	81236	id	seq	seq(norm)	id	seq	seq(norm)	2	ugagguaguagauuguauaguu	cuauacaaucuauugccuuccc	aucagagugagguaguagauuguauaguugugggguagugauuuuacccuguuuaggagauaacuauacaaucuauugccuucccugag
		mmu-let-7f-5p_MIMAT0000525_Mus_musculus_let-7f-5p	81118	6752.85	mmu-let-7f-1-3p_MIMAT0004623_Mus_musculus_let-7f-1-3p	116	9.66
mmu-mir-29a_MI0000576_Mus_musculus_miR-29a_stem-loop	74517	id	seq	seq(norm)	id	seq	seq(norm)	0	acugauuucuuuugguguucag	uagcaccaucugaaaucgguua	accccuuagaggaugacugauuucuuuugguguucagagucaauagaauuuucuagcaccaucugaaaucgguuauaaugauugggga
		mmu-miR-29a-5p_MIMAT0004631_Mus_musculus_miR-29a-5p	207	17.23	mmu-miR-29a-3p_MIMAT0000535_Mus_musculus_miR-29a-3p	74310	6186.1
mmu-mir-126_MI0000153_Mus_musculus_miR-126_stem-loop	69369	id	seq	seq(norm)	id	seq	seq(norm)	1	cauuauuacuuuugguacgcg	ucguaccgugaguaauaaugcg	ugacagcacauuauuacuuuugguacgcgcugugacacuucaaacucguaccgugaguaauaaugcgcgguca
		mmu-miR-126-5p_MIMAT0000137_Mus_musculus_miR-126-5p	33025	2749.24	mmu-miR-126-3p_MIMAT0000138_Mus_musculus_miR-126-3p	36343	3025.45
mmu-mir-486_MI0003493_Mus_musculus_miR-486_stem-loop	67350	id	seq	seq(norm)	id	seq	seq(norm)	0	uccuguacugagcugccccgag	cggggcagcucaguacaggau	cagccagcucugaucucgcccucccugagggguccuguacugagcugccccgagguccuucacugugcucagcucggggcagcucaguacaggaugcgucagggugggagacaacggggaacaagcca
		mmu-miR-486-5p_MIMAT0003130_Mus_musculus_miR-486-5p	33622	2798.94	mmu-miR-486-3p_MIMAT0017206_Mus_musculus_miR-486-3p	53	4.41		uccuguacugagcugccccgag	cggggcagcucaguacagga
		mmu-miR-3107-5p_MIMAT0014943_Mus_musculus_miR-3107-5p	33622	2798.94	mmu-miR-3107-3p_MIMAT0014944_Mus_musculus_miR-3107-3p	53	4.41
mmu-mir-3107_MI0014103_Mus_musculus_miR-3107_stem-loop	67238	id	seq	seq(norm)	id	seq	seq(norm)	1	uccuguacugagcugccccgag	cggggcagcucaguacagga	cccacccugacgcauccuguacugagcugccccgagcugagcacagugaaggaccucggggcagcucaguacaggaccccucagggaggg
		mmu-miR-486-5p_MIMAT0003130_Mus_musculus_miR-486-5p	33594	2796.61	mmu-miR-3107-3p_MIMAT0014944_Mus_musculus_miR-3107-3p	49	4.08		uccuguacugagcugccccgag
		mmu-miR-3107-5p_MIMAT0014943_Mus_musculus_miR-3107-5p	33594	2796.61
mmu-mir-205_MI0000248_Mus_musculus_miR-205_stem-loop	64296	id	seq	seq(norm)	id	seq	seq(norm)	0	uccuucauuccaccggagucug	gauuucaguggagugaagcuca	cucuuguccuucauuccaccggagucugucuuaugccaaccagauuucaguggagugaagcucaggag
		mmu-miR-205-5p_MIMAT0000238_Mus_musculus_miR-205-5p	63690	5302.01	mmu-miR-205-3p_MIMAT0017003_Mus_musculus_miR-205-3p	606	50.45
mmu-mir-146a_MI0000170_Mus_musculus_miR-146a_stem-loop	64143	id	seq	seq(norm)	id	seq	seq(norm)	0	ugagaacugaauuccauggguu	ccugugaaauucaguucuucag	agcucugagaacugaauuccauggguuauaucaaugucagaccugugaaauucaguucuucagcu
		mmu-miR-146a-5p_MIMAT0000158_Mus_musculus_miR-146a-5p	64110	5336.98	mmu-miR-146a-3p_MIMAT0016989_Mus_musculus_miR-146a-3p	33	2.75
mmu-mir-10a_MI0000685_Mus_musculus_miR-10a_stem-loop	60565	id	seq	seq(norm)	id	seq	seq(norm)	1	uacccuguagauccgaauuugug	caaauucguaucuaggggaaua	gaccugucugucuucuguauauacccuguagauccgaauuuguguaaggaauuuuguggucacaaauucguaucuaggggaauauguaguugacauaaacacuccgcuca
		mmu-miR-10a-5p_MIMAT0000648_Mus_musculus_miR-10a-5p	60112	5004.16	mmu-miR-10a-3p_MIMAT0004659_Mus_musculus_miR-10a-3p	452	37.63
mmu-mir-141_MI0000166_Mus_musculus_miR-141_stem-loop	59300	id	seq	seq(norm)	id	seq	seq(norm)	15	caucuuccagugcaguguugga	uaacacugucugguaaagaugg	ggguccaucuuccagugcaguguuggaugguugaaguaugaagcuccuaacacugucugguaaagauggccc
		mmu-miR-141-5p_MIMAT0004533_Mus_musculus_miR-141-5p	41	3.41	mmu-miR-141-3p_MIMAT0000153_Mus_musculus_miR-141-3p	59244	4931.9
mmu-mir-30d_MI0000549_Mus_musculus_miR-30d_stem-loop	57881	id	seq	seq(norm)	id	seq	seq(norm)	0	uguaaacauccccgacuggaag	cuuucagucagauguuugcugc	aagucugugucuguaaacauccccgacuggaagcuguaagccacagccaagcuuucagucagauguuugcugcuacuggcuc
		mmu-miR-30d-5p_MIMAT0000515_Mus_musculus_miR-30d-5p	57754	4807.86	mmu-miR-30d-3p_MIMAT0017011_Mus_musculus_miR-30d-3p	127	10.57
mmu-mir-133a-1_MI0000159_Mus_musculus_miR-133a-1_stem-loop	57319	id	seq	seq(norm)	id	seq	seq(norm)	24	gcugguaaaauggaaccaaau	uuugguccccuucaaccagcug	gcuaaagcugguaaaauggaaccaaaucgccucuucaauggauuugguccccuucaaccagcuguagc
		mmu-miR-133a-5p_MIMAT0003473_Mus_musculus_miR-133a-5p	3399	282.96	mmu-miR-133a-3p_MIMAT0000145_Mus_musculus_miR-133a-3p	53896	4486.69
mmu-mir-133a-2_MI0000820_Mus_musculus_miR-133a-2_stem-loop	57297	id	seq	seq(norm)	id	seq	seq(norm)	2	gcugguaaaauggaaccaaau	uuugguccccuucaaccagcug	agaagccaaaugcuuugcugaagcugguaaaauggaaccaaaucagcuguuggauggauuugguccccuucaaccagcuguagcugcgcauugaucacgccgca
		mmu-miR-133a-5p_MIMAT0003473_Mus_musculus_miR-133a-5p	3399	282.96	mmu-miR-133a-3p_MIMAT0000145_Mus_musculus_miR-133a-3p	53896	4486.69
mmu-let-7c-2_MI0000560_Mus_musculus_let-7c-2_stem-loop	52635	id	seq	seq(norm)	id	seq	seq(norm)	1	ugagguaguagguuguaugguu	cuauacaaucuacugucuuucc	acggccuuuggggugagguaguagguuguaugguuuugggcucugccccgcucugcgguaacuauacaaucuacugucuuuccugaaguggccgc
		mmu-let-7c-5p_MIMAT0000523_Mus_musculus_let-7c-5p	50080	4169.02	mmu-let-7a-1-3p_MIMAT0004620_Mus_musculus_let-7a-1-3p	1277	106.31			cuauacaaucuacugucuuucc
					mmu-let-7c-2-3p_MIMAT0005439_Mus_musculus_let-7c-2-3p	1277	106.31
mmu-let-7i_MI0000138_Mus_musculus_let-7i_stem-loop	52176	id	seq	seq(norm)	id	seq	seq(norm)	1	ugagguaguaguuugugcuguu	cugcgcaagcuacugccuugcu	cuggcugagguaguaguuugugcuguuggucggguugugacauugcccgcuguggagauaacugcgcaagcuacugccuugcuag
		mmu-let-7i-5p_MIMAT0000122_Mus_musculus_let-7i-5p	51976	4326.86	mmu-let-7i-3p_MIMAT0004520_Mus_musculus_let-7i-3p	199	16.57
mmu-let-7c-1_MI0000559_Mus_musculus_let-7c-1_stem-loop	50202	id	seq	seq(norm)	id	seq	seq(norm)	36	ugagguaguagguuguaugguu	cuguacaaccuucuagcuuucc	ugugugcauccggguugagguaguagguuguaugguuuagaguuacacccugggaguuaacuguacaaccuucuagcuuuccuuggagcacacu
		mmu-let-7c-5p_MIMAT0000523_Mus_musculus_let-7c-5p	50135	4173.6	mmu-let-7c-1-3p_MIMAT0004622_Mus_musculus_let-7c-1-3p	31	2.58
mmu-mir-133b_MI0000821_Mus_musculus_miR-133b_stem-loop	48249	id	seq	seq(norm)	id	seq	seq(norm)	0	gcuggucaaacggaaccaaguc	uuugguccccuucaaccagcua	ccuccaaagggaguggcccccugcucuggcuggucaaacggaaccaaguccgucuuccugagagguuugguccccuucaaccagcuacagcagggcuggcaaagcucaauauuuggaga
		mmu-miR-133b-5p_MIMAT0017083_Mus_musculus_miR-133b-5p	0	0	mmu-miR-133b-3p_MIMAT0000769_Mus_musculus_miR-133b-3p	48249	4016.59
mmu-mir-23b_MI0000141_Mus_musculus_miR-23b_stem-loop	45477	id	seq	seq(norm)	id	seq	seq(norm)	1	ggguuccuggcaugcugauuu	aucacauugccagggauuacc	ggcugcuuggguuccuggcaugcugauuugugacuugagauuaaaaucacauugccagggauuaccacgcaacc
		mmu-miR-23b-5p_MIMAT0016980_Mus_musculus_miR-23b-5p	446	37.13	mmu-miR-23b-3p_MIMAT0000125_Mus_musculus_miR-23b-3p	45030	3748.62
mmu-mir-378a_MI0000795_Mus_musculus_miR-378_stem-loop	42680	id	seq	seq(norm)	id	seq	seq(norm)	0	cuccugacuccagguccugugu	acuggacuuggagucagaagg	agggcuccugacuccagguccuguguguuaccucgaaauagcacuggacuuggagucagaaggccu
		mmu-miR-378a-5p_MIMAT0000742_Mus_musculus_miR-378a-5p	989	82.33	mmu-miR-378a-3p_MIMAT0003151_Mus_musculus_miR-378a-3p	41691	3470.66
mmu-mir-96_MI0000583_Mus_musculus_miR-96_stem-loop	40048	id	seq	seq(norm)	id	seq	seq(norm)	2	uuuggcacuagcacauuuuugcu	caaucauguguagugccaauau	ccaguaccaucugcuuggccgauuuuggcacuagcacauuuuugcuugugucucuccgcugugagcaaucauguguagugccaauaugggaaaagcgggcugcugc
		mmu-miR-96-5p_MIMAT0000541_Mus_musculus_miR-96-5p	40037	3332.97	mmu-miR-96-3p_MIMAT0017021_Mus_musculus_miR-96-3p	9	0.75
mmu-mir-378c_MI0021923_Mus_musculus_miR-378c_stem-loop	38890	id	seq	seq(norm)	id	seq	seq(norm)	0	acuggacuuggagucagaagc	-	uauacuggacuuggagucagaagccuuggguuugaggacugggcuagccucucauuaguuggguguguuaaacccaacauguagucuaucugaucugga
		mmu-miR-378c_MIMAT0025138_Mus_musculus_miR-378c	38890	3237.48	na	0	0
mmu-mir-22_MI0000570_Mus_musculus_miR-22_stem-loop	37386	id	seq	seq(norm)	id	seq	seq(norm)	1	aguucuucaguggcaagcuuua	aagcugccaguugaagaacugu	accuggcugagccgcaguaguucuucaguggcaagcuuuauguccugacccagcuaaagcugccaguugaagaacuguugcccucugccccuggc
		mmu-miR-22-5p_MIMAT0004629_Mus_musculus_miR-22-5p	386	32.13	mmu-miR-22-3p_MIMAT0000531_Mus_musculus_miR-22-3p	36999	3080.06
mmu-mir-26b_MI0000575_Mus_musculus_miR-26b_stem-loop	37005	id	seq	seq(norm)	id	seq	seq(norm)	0	uucaaguaauucaggauaggu	ccuguucuccauuacuuggcuc	ugcccgggacccaguucaaguaauucaggauagguuguggugcugaccagccuguucuccauuacuuggcucgggggccggugcc
		mmu-miR-26b-5p_MIMAT0000534_Mus_musculus_miR-26b-5p	36829	3065.91	mmu-miR-26b-3p_MIMAT0004630_Mus_musculus_miR-26b-3p	176	14.65
mmu-mir-16-1_MI0000565_Mus_musculus_miR-16-1_stem-loop	36601	id	seq	seq(norm)	id	seq	seq(norm)	105	uagcagcacguaaauauuggcg	ccaguauugacugugcugcuga	augucagcggugccuuagcagcacguaaauauuggcguuaagauucugaaauuaccuccaguauugacugugcugcugaaguaagguuggcaa
		mmu-miR-16-5p_MIMAT0000527_Mus_musculus_miR-16-5p	36219	3015.13	mmu-miR-16-1-3p_MIMAT0004625_Mus_musculus_miR-16-1-3p	277	23.06
mmu-mir-16-2_MI0000566_Mus_musculus_miR-16-2_stem-loop	36339	id	seq	seq(norm)	id	seq	seq(norm)	1	uagcagcacguaaauauuggcg	accaauauuauugugcugcuuu	caugcuuguuccacucuagcagcacguaaauauuggcguagugaaauaaauauuaaacaccaauauuauugugcugcuuuagugugacagggaua
		mmu-miR-16-5p_MIMAT0000527_Mus_musculus_miR-16-5p	36276	3019.88	mmu-miR-16-2-3p_MIMAT0017018_Mus_musculus_miR-16-2-3p	62	5.16
mmu-mir-206_MI0000249_Mus_musculus_miR-206_stem-loop	33998	id	seq	seq(norm)	id	seq	seq(norm)	2	acaugcuucuuuauauccucaua	uggaauguaaggaagugugugg	ccaggccacaugcuucuuuauauccucauagauaucucagcacuauggaauguaaggaagugugugguuuugg
		mmu-miR-206-5p_MIMAT0017004_Mus_musculus_miR-206-5p	0	0	mmu-miR-206-3p_MIMAT0000239_Mus_musculus_miR-206-3p	33996	2830.07
mmu-mir-125b-2_MI0000152_Mus_musculus_miR-125b-2_stem-loop	32782	id	seq	seq(norm)	id	seq	seq(norm)	65	ucccugagacccuaacuuguga	acaagucagguucuugggaccu	gccuagucccugagacccuaacuugugagguauuuuaguaacaucacaagucagguucuugggaccuaggc
		mmu-miR-125b-5p_MIMAT0000136_Mus_musculus_miR-125b-5p	30773	2561.77	mmu-miR-125b-2-3p_MIMAT0004529_Mus_musculus_miR-125b-2-3p	1944	161.83
mmu-mir-125b-1_MI0000725_Mus_musculus_miR-125b-1_stem-loop	30982	id	seq	seq(norm)	id	seq	seq(norm)	0	ucccugagacccuaacuuguga	acggguuaggcucuugggagcu	ugcgcuccccucagucccugagacccuaacuugugauguuuaccguuuaaauccacggguuaggcucuugggagcug
		mmu-miR-125b-5p_MIMAT0000136_Mus_musculus_miR-125b-5p	30779	2562.27	mmu-miR-125b-1-3p_MIMAT0004669_Mus_musculus_miR-125b-1-3p	203	16.9
mmu-mir-411_MI0001163_Mus_musculus_miR-411_stem-loop	30364	id	seq	seq(norm)	id	seq	seq(norm)	0	uaguagaccguauagcguacg	uauguaacacgguccacuaacc	ugguacuuggagagauaguagaccguauagcguacgcuuuaucugugacguauguaacacgguccacuaacccucaguauca
		mmu-miR-411-5p_MIMAT0004747_Mus_musculus_miR-411-5p	29246	2434.65	mmu-miR-411-3p_MIMAT0001093_Mus_musculus_miR-411-3p	1118	93.07
mmu-let-7a-1_MI0000556_Mus_musculus_let-7a-1_stem-loop	30040	id	seq	seq(norm)	id	seq	seq(norm)	11	ugagguaguagguuguauaguu	cuauacaaucuacugucuuucc	uucacugugggaugagguaguagguuguauaguuuuagggucacacccaccacugggagauaacuauacaaucuacugucuuuccuaaggugau
		mmu-let-7a-5p_MIMAT0000521_Mus_musculus_let-7a-5p	27477	2287.38	mmu-let-7a-1-3p_MIMAT0004620_Mus_musculus_let-7a-1-3p	1276	106.22			cuauacaaucuacugucuuucc
					mmu-let-7c-2-3p_MIMAT0005439_Mus_musculus_let-7c-2-3p	1276	106.22
mmu-mir-200a_MI0000554_Mus_musculus_miR-200a_stem-loop	29765	id	seq	seq(norm)	id	seq	seq(norm)	0	caucuuaccggacagugcugga	uaacacugucugguaacgaugu	cugggccucugugggcaucuuaccggacagugcuggauuucuuggcuugacucuaacacugucugguaacgauguucaaaggugacccac
		mmu-miR-200a-5p_MIMAT0004619_Mus_musculus_miR-200a-5p	274	22.81	mmu-miR-200a-3p_MIMAT0000519_Mus_musculus_miR-200a-3p	29491	2455.04
mmu-let-7b_MI0000558_Mus_musculus_let-7b_stem-loop	27752	id	seq	seq(norm)	id	seq	seq(norm)	0	ugagguaguagguugugugguu	cuauacaaccuacugccuuccc	gcagggugagguaguagguugugugguuucagggcagugauguugccccuccgaagauaacuauacaaccuacugccuucccuga
		mmu-let-7b-5p_MIMAT0000522_Mus_musculus_let-7b-5p	27547	2293.21	mmu-let-7b-3p_MIMAT0004621_Mus_musculus_let-7b-3p	205	17.07
mmu-mir-195a_MI0000237_Mus_musculus_miR-195_stem-loop	27648	id	seq	seq(norm)	id	seq	seq(norm)	4	uagcagcacagaaauauuggc	ccaauauuggcugugcugcucc	acacccaacucuccuggcucuagcagcacagaaauauuggcauggggaagugagucugccaauauuggcugugcugcuccaggcagggugguga
		mmu-miR-195a-5p_MIMAT0000225_Mus_musculus_miR-195a-5p	27512	2290.3	mmu-miR-195a-3p_MIMAT0017000_Mus_musculus_miR-195a-3p	132	10.99
mmu-let-7a-2_MI0000557_Mus_musculus_let-7a-2_stem-loop	27485	id	seq	seq(norm)	id	seq	seq(norm)	1	ugagguaguagguuguauaguu	cuguacagccuccuagcuuuc	cugcauguucccagguugagguaguagguuguauaguuuagaguuacaucaagggagauaacuguacagccuccuagcuuuccuugggacuugcac
		mmu-let-7a-5p_MIMAT0000521_Mus_musculus_let-7a-5p	27475	2287.22	mmu-let-7a-2-3p_MIMAT0017015_Mus_musculus_let-7a-2-3p	9	0.75
mmu-mir-30c-2_MI0000548_Mus_musculus_miR-30c-2_stem-loop	26746	id	seq	seq(norm)	id	seq	seq(norm)	1	uguaaacauccuacacucucagc	cugggagaaggcuguuuacucu	gagugacagauauuguaaacauccuacacucucagcugugaaaaguaagaaagcugggagaaggcuguuuacucucucugccuu
		mmu-miR-30c-5p_MIMAT0000514_Mus_musculus_miR-30c-5p	26165	2178.16	mmu-miR-30c-2-3p_MIMAT0005438_Mus_musculus_miR-30c-2-3p	580	48.28
mmu-mir-30c-1_MI0000547_Mus_musculus_miR-30c-1_stem-loop	26216	id	seq	seq(norm)	id	seq	seq(norm)	0	uguaaacauccuacacucucagc	cugggagaggguuguuuacucc	accauguuguaguguguguaaacauccuacacucucagcugugagcucaagguggcugggagaggguuguuuacuccuucugccaugga
		mmu-miR-30c-5p_MIMAT0000514_Mus_musculus_miR-30c-5p	26163	2178	mmu-miR-30c-1-3p_MIMAT0004616_Mus_musculus_miR-30c-1-3p	53	4.41
mmu-mir-101b_MI0000649_Mus_musculus_miR-101b_stem-loop	26044	id	seq	seq(norm)	id	seq	seq(norm)	0	ucgguuaucaugguaccgaugcu	uacaguacugugauagcugaa	aucugagacugaacugcccuuuuucgguuaucaugguaccgaugcuguagcucugaaagguacaguacugugauagcugaagaauggcggugccauc
		mmu-miR-101b-5p_MIMAT0017046_Mus_musculus_miR-101b-5p	0	0	mmu-miR-101b-3p_MIMAT0000616_Mus_musculus_miR-101b-3p	26044	2168.09
mmu-mir-146b_MI0004665_Mus_musculus_miR-146b_stem-loop	23266	id	seq	seq(norm)	id	seq	seq(norm)	0	ugagaacugaauuccauaggcu	gcccuagggacucaguucuggu	gacugagagaacuuuggccaccuggcucugagaacugaauuccauaggcugugagcucuagcagacgcccuagggacucaguucuggugcccggcugugcuauaccauc
		mmu-miR-146b-5p_MIMAT0003475_Mus_musculus_miR-146b-5p	23253	1935.75	mmu-miR-146b-3p_MIMAT0004826_Mus_musculus_miR-146b-3p	13	1.08
mmu-mir-103-1_MI0000587_Mus_musculus_miR-103-1_stem-loop	23101	id	seq	seq(norm)	id	seq	seq(norm)	0	ggcuucuuuacagugcugccuug	agcagcauuguacagggcuauga	uucuuacugcccucggcuucuuuacagugcugccuuguugcauauggaucaagcagcauuguacagggcuaugaaggcauugagac
		mmu-miR-103-1-5p_MIMAT0017024_Mus_musculus_miR-103-1-5p	0	0	mmu-miR-103-3p_MIMAT0000546_Mus_musculus_miR-103-3p	23101	1923.09
mmu-mir-103-2_MI0000588_Mus_musculus_miR-103-2_stem-loop	23097	id	seq	seq(norm)	id	seq	seq(norm)	0	agcuucuuuacagugcugccuug	agcagcauuguacagggcuauga	gucuucgugcuuucagcuucuuuacagugcugccuuguagcauucaggucaagcagcauuguacagggcuaugaaagaaccaagaa
		mmu-miR-103-2-5p_MIMAT0017025_Mus_musculus_miR-103-2-5p	4	0.33	mmu-miR-103-3p_MIMAT0000546_Mus_musculus_miR-103-3p	23093	1922.43
mmu-mir-182_MI0000224_Mus_musculus_miR-182_stem-loop	21836	id	seq	seq(norm)	id	seq	seq(norm)	2	uuuggcaaugguagaacucacaccg	gugguucuagacuugccaacu	accauuuuuggcaaugguagaacucacaccgguaagguaaugggacccggugguucuagacuugccaacuauggu
		mmu-miR-182-5p_MIMAT0000211_Mus_musculus_miR-182-5p	21819	1816.37	mmu-miR-182-3p_MIMAT0016995_Mus_musculus_miR-182-3p	15	1.25
mmu-mir-107_MI0000684_Mus_musculus_miR-107_stem-loop	21495	id	seq	seq(norm)	id	seq	seq(norm)	0	agcuucuuuacaguguugccuug	agcagcauuguacagggcuauca	uucucugugcuuucagcuucuuuacaguguugccuuguggcauggaguucaagcagcauuguacagggcuaucaaagcacagagagc
		mmu-miR-107-5p_MIMAT0017048_Mus_musculus_miR-107-5p	6	0.5	mmu-miR-107-3p_MIMAT0000647_Mus_musculus_miR-107-3p	21489	1788.9
mmu-mir-127_MI0000154_Mus_musculus_miR-127_stem-loop	20564	id	seq	seq(norm)	id	seq	seq(norm)	0	cugaagcucagagggcucugau	ucggauccgucugagcuuggcu	ccagccugcugaagcucagagggcucugauucagaaagaucaucggauccgucugagcuuggcuggucgg
		mmu-miR-127-5p_MIMAT0004530_Mus_musculus_miR-127-5p	2218	184.64	mmu-miR-127-3p_MIMAT0000139_Mus_musculus_miR-127-3p	18346	1527.25
mmu-mir-142_MI0000167_Mus_musculus_miR-142_stem-loop	20142	id	seq	seq(norm)	id	seq	seq(norm)	604	cauaaaguagaaagcacuacu	uguaguguuuccuacuuuaugga	acccauaaaguagaaagcacuacuaacagcacuggaggguguaguguuuccuacuuuauggaug
		mmu-miR-142-5p_MIMAT0000154_Mus_musculus_miR-142-5p	14450	1202.92	mmu-miR-142-3p_MIMAT0000155_Mus_musculus_miR-142-3p	5088	423.56
mmu-mir-200b_MI0000243_Mus_musculus_miR-200b_stem-loop	19504	id	seq	seq(norm)	id	seq	seq(norm)	0	caucuuacugggcagcauugga	uaauacugccugguaaugauga	gccguggccaucuuacugggcagcauuggauagugucugaucucuaauacugccugguaaugaugacggc
		mmu-miR-200b-5p_MIMAT0004545_Mus_musculus_miR-200b-5p	86	7.16	mmu-miR-200b-3p_MIMAT0000233_Mus_musculus_miR-200b-3p	19418	1616.49
mmu-mir-136_MI0000162_Mus_musculus_miR-136_stem-loop	18702	id	seq	seq(norm)	id	seq	seq(norm)	333	acuccauuuguuuugaugaugg	aucaucgucucaaaugagucuu	gaggacuccauuuguuuugaugauggauucuuaagcuccaucaucgucucaaaugagucuuc
		mmu-miR-136-5p_MIMAT0000148_Mus_musculus_miR-136-5p	3647	303.6	mmu-miR-136-3p_MIMAT0004532_Mus_musculus_miR-136-3p	14722	1225.57
mmu-mir-148b_MI0000617_Mus_musculus_miR-148b_stem-loop	18167	id	seq	seq(norm)	id	seq	seq(norm)	0	gaaguucuguuauacacucaggcu	ucagugcaucacagaacuuugu	caggcacccuuagcauuugaggugaaguucuguuauacacucaggcuguggcucugaaagucagugcaucacagaacuuugucucgaaagcuuucua
		mmu-miR-148b-5p_MIMAT0017036_Mus_musculus_miR-148b-5p	151	12.57	mmu-miR-148b-3p_MIMAT0000580_Mus_musculus_miR-148b-3p	18016	1499.78
mmu-mir-362_MI0000763_Mus_musculus_miR-362_stem-loop	17809	id	seq	seq(norm)	id	seq	seq(norm)	0	aauccuuggaaccuaggugugaau	aacacaccuguucaaggauuca	cucgaauccuuggaaccuaggugugaaugcugcuucagugcaacacaccuguucaaggauucaaa
		mmu-miR-362-5p_MIMAT0000706_Mus_musculus_miR-362-5p	12887	1072.81	mmu-miR-362-3p_MIMAT0004684_Mus_musculus_miR-362-3p	4922	409.74
mmu-mir-181a-1_MI0000697_Mus_musculus_miR-181a-1_stem-loop	17597	id	seq	seq(norm)	id	seq	seq(norm)	1	aacauucaacgcugucggugagu	accaucgaccguugauuguacc	gguugcuucagugaacauucaacgcugucggugaguuuggaauucaaauaaaaaccaucgaccguugauuguacccuauagcuaacc
		mmu-miR-181a-5p_MIMAT0000210_Mus_musculus_miR-181a-5p	16757	1394.97	mmu-miR-181a-1-3p_MIMAT0000660_Mus_musculus_miR-181a-1-3p	839	69.84
mmu-mir-181a-2_MI0000223_Mus_musculus_miR-181a-2_stem-loop	16896	id	seq	seq(norm)	id	seq	seq(norm)	139	aacauucaacgcugucggugagu	accgaccguugacuguaccuug	ccauggaacauucaacgcugucggugaguuugggauucaaaaacaaaaaaaccaccgaccguugacuguaccuugg
		mmu-miR-181a-5p_MIMAT0000210_Mus_musculus_miR-181a-5p	16755	1394.81	mmu-miR-181a-2-3p_MIMAT0005443_Mus_musculus_miR-181a-2-3p	2	0.17
mmu-mir-379_MI0000796_Mus_musculus_miR-379_stem-loop	16739	id	seq	seq(norm)	id	seq	seq(norm)	0	ugguagacuauggaacguagg	uauguaacaugguccacuaacu	agagaugguagacuauggaacguaggcguuauguuuuugaccuauguaacaugguccacuaacucu
		mmu-miR-379-5p_MIMAT0000743_Mus_musculus_miR-379-5p	15963	1328.87	mmu-miR-379-3p_MIMAT0017080_Mus_musculus_miR-379-3p	776	64.6
mmu-mir-140_MI0000165_Mus_musculus_miR-140_stem-loop	15081	id	seq	seq(norm)	id	seq	seq(norm)	0	cagugguuuuacccuaugguag	uaccacaggguagaaccacgg	ccugccagugguuuuacccuaugguagguuacgucaugcuguucuaccacaggguagaaccacggacagg
		mmu-miR-140-5p_MIMAT0000151_Mus_musculus_miR-140-5p	744	61.94	mmu-miR-140-3p_MIMAT0000152_Mus_musculus_miR-140-3p	14337	1193.52
mmu-mir-30b_MI0000145_Mus_musculus_miR-30b_stem-loop	14833	id	seq	seq(norm)	id	seq	seq(norm)	0	uguaaacauccuacacucagcu	cugggauguggauguuuacguc	cuaagccaaguuucaguucauguaaacauccuacacucagcugucauacaugcguuggcugggauguggauguuuacgucagcugucuuggaguau
		mmu-miR-30b-5p_MIMAT0000130_Mus_musculus_miR-30b-5p	14733	1226.48	mmu-miR-30b-3p_MIMAT0004524_Mus_musculus_miR-30b-3p	100	8.32
mmu-mir-541_MI0003521_Mus_musculus_miR-541_stem-loop	13123	id	seq	seq(norm)	id	seq	seq(norm)	0	aagggauucugauguuggucacacu	uggcgaacacagaauccauacu	gccaaaaucagagaagggauucugauguuggucacacuccaagaguuuuaaaaugaguggcgaacacagaauccauacucugcuuauggc
		mmu-miR-541-5p_MIMAT0003170_Mus_musculus_miR-541-5p	12981	1080.63	mmu-miR-541-3p_MIMAT0017209_Mus_musculus_miR-541-3p	142	11.82
mmu-mir-3068_MI0014030_Mus_musculus_miR-3068_stem-loop	13118	id	seq	seq(norm)	id	seq	seq(norm)	1	uuggaguucaugcaaguucuaacc	ggugaauugcaguacuccaaca	gcgagaguaauuggaguucaugcaaguucuaaccagcuuacucaguagcugggugaauugcaguacuccaacauucugc
		mmu-miR-3068-5p_MIMAT0014842_Mus_musculus_miR-3068-5p	12842	1069.06	mmu-miR-3068-3p_MIMAT0014843_Mus_musculus_miR-3068-3p	275	22.89
mmu-mir-191_MI0000233_Mus_musculus_miR-191_stem-loop	12251	id	seq	seq(norm)	id	seq	seq(norm)	1	caacggaaucccaaaagcagcug	gcugcacuuggauuucguuccc	agcgggcaacggaaucccaaaagcagcuguugucuccagagcauuccagcugcacuuggauuucguucccugcu
		mmu-miR-191-5p_MIMAT0000221_Mus_musculus_miR-191-5p	12222	1017.45	mmu-miR-191-3p_MIMAT0004542_Mus_musculus_miR-191-3p	28	2.33
mmu-mir-434_MI0001526_Mus_musculus_miR-434_stem-loop	12150	id	seq	seq(norm)	id	seq	seq(norm)	2	gcucgacucaugguuugaacca	uuugaaccaucacucgacuccu	ucgacucuggguuugaaccaaagcucgacucaugguuugaaccauuacuuaauucgugguuugaaccaucacucgacuccugguucgaaccauc
		mmu-miR-434-5p_MIMAT0001421_Mus_musculus_miR-434-5p	6857	570.83	mmu-miR-434-3p_MIMAT0001422_Mus_musculus_miR-434-3p	5291	440.46
mmu-mir-186_MI0000228_Mus_musculus_miR-186_stem-loop	11488	id	seq	seq(norm)	id	seq	seq(norm)	0	caaagaauucuccuuuugggcu	gcccuaaggugaauuuuuuggg	acuuuccaaagaauucuccuuuugggcuuucucauuuuauuuuaagcccuaaggugaauuuuuugggaagu
		mmu-miR-186-5p_MIMAT0000215_Mus_musculus_miR-186-5p	11480	955.68	mmu-miR-186-3p_MIMAT0004540_Mus_musculus_miR-186-3p	8	0.67
mmu-mir-92a-1_MI0000719_Mus_musculus_miR-92a-1_stem-loop	11343	id	seq	seq(norm)	id	seq	seq(norm)	0	agguugggauuugucgcaaugcu	uauugcacuugucccggccug	cuuucuacacagguugggauuugucgcaaugcuguguuucucuguaugguauugcacuugucccggccuguugaguuugg
		mmu-miR-92a-1-5p_MIMAT0017066_Mus_musculus_miR-92a-1-5p	28	2.33	mmu-miR-92a-3p_MIMAT0000539_Mus_musculus_miR-92a-3p	11315	941.94
mmu-mir-28a_MI0000690_Mus_musculus_miR-28_stem-loop	9474	id	seq	seq(norm)	id	seq	seq(norm)	5	aaggagcucacagucuauugag	cacuagauugugagcugcugga	ggucccuaccuucaaggagcucacagucuauugaguugccuuucugauucucccacuagauugugagcugcuggagggcaggcacu
		mmu-miR-28a-5p_MIMAT0000653_Mus_musculus_miR-28a-5p	4326	360.13	mmu-miR-28a-3p_MIMAT0004661_Mus_musculus_miR-28a-3p	821	68.35		aggagcucacagucuauuga
		mmu-miR-28c_MIMAT0019339_Mus_musculus_miR-28c	4322	359.79
mmu-mir-92a-2_MI0000580_Mus_musculus_miR-92a-2_stem-loop	9243	id	seq	seq(norm)	id	seq	seq(norm)	0	agguggggauugguggcauuac	uauugcacuugucccggccug	ugcccauucauccacagguggggauugguggcauuacuuguguuagauauaaaguauugcacuugucccggccugaggaagaaagaggguu
		mmu-miR-92a-2-5p_MIMAT0004635_Mus_musculus_miR-92a-2-5p	1	0.08	mmu-miR-92a-3p_MIMAT0000539_Mus_musculus_miR-92a-3p	9242	769.37
mmu-mir-151_MI0000173_Mus_musculus_miR-151_stem-loop	8972	id	seq	seq(norm)	id	seq	seq(norm)	2	ucgaggagcucacagucuagu	cuagacugaggcuccuugagg	ccugcccucgaggagcucacagucuaguaugucuccucccuacuagacugaggcuccuugaggacagg
		mmu-miR-151-5p_MIMAT0004536_Mus_musculus_miR-151-5p	5799	482.75	mmu-miR-151-3p_MIMAT0000161_Mus_musculus_miR-151-3p	3171	263.98
mmu-mir-497_MI0004636_Mus_musculus_miR-497_stem-loop	8545	id	seq	seq(norm)	id	seq	seq(norm)	0	cagcagcacacugugguuugua	caaaccacacugugguguuag	ccugcccccgccccagcagcacacugugguuuguacggcacuguggccacguccaaaccacacugugguguuagagcgagggua
		mmu-miR-497-5p_MIMAT0003453_Mus_musculus_miR-497-5p	8475	705.52	mmu-miR-497-3p_MIMAT0017247_Mus_musculus_miR-497-3p	70	5.83
mmu-mir-409_MI0001160_Mus_musculus_miR-409_stem-loop	8142	id	seq	seq(norm)	id	seq	seq(norm)	0	agguuacccgagcaacuuugcau	gaauguugcucggugaaccccu	ugguacucggagagagguuacccgagcaacuuugcaucuggaggacgaauguugcucggugaaccccuuuucgguauca
		mmu-miR-409-5p_MIMAT0004746_Mus_musculus_miR-409-5p	7931	660.23	mmu-miR-409-3p_MIMAT0001090_Mus_musculus_miR-409-3p	211	17.57
mmu-mir-221_MI0000709_Mus_musculus_miR-221_stem-loop	7907	id	seq	seq(norm)	id	seq	seq(norm)	0	accuggcauacaauguagauuucugu	agcuacauugucugcuggguuuc	auccaggucuggggcaugaaccuggcauacaauguagauuucuguguuuguuaggcaacagcuacauugucugcuggguuucaggcuaccuggaa
		mmu-miR-221-5p_MIMAT0017060_Mus_musculus_miR-221-5p	493	41.04	mmu-miR-221-3p_MIMAT0000669_Mus_musculus_miR-221-3p	7414	617.19
mmu-let-7d_MI0000405_Mus_musculus_let-7d_stem-loop	7501	id	seq	seq(norm)	id	seq	seq(norm)	1	agagguaguagguugcauaguu	cuauacgaccugcugccuuucu	aauggguuccuaggaagagguaguagguugcauaguuuuagggcagagauuuugcccacaaggaguuaacuauacgaccugcugccuuucuuagggccuuauu
		mmu-let-7d-5p_MIMAT0000383_Mus_musculus_let-7d-5p	6852	570.41	mmu-let-7d-3p_MIMAT0000384_Mus_musculus_let-7d-3p	648	53.94
mmu-mir-200c_MI0000694_Mus_musculus_miR-200c_stem-loop	7412	id	seq	seq(norm)	id	seq	seq(norm)	0	cgucuuacccagcaguguuugg	uaauacugccggguaaugaugga	cccucgucuuacccagcaguguuugggugcugguugggagucucuaauacugccggguaaugauggagg
		mmu-miR-200c-5p_MIMAT0004663_Mus_musculus_miR-200c-5p	13	1.08	mmu-miR-200c-3p_MIMAT0000657_Mus_musculus_miR-200c-3p	7399	615.95
mmu-mir-20a_MI0000568_Mus_musculus_miR-20a_stem-loop	7380	id	seq	seq(norm)	id	seq	seq(norm)	2	uaaagugcuuauagugcagguag	acugcauuacgagcacuuaaag	gugugaugugacagcuucuguagcacuaaagugcuuauagugcagguaguguguagccaucuacugcauuacgagcacuuaaaguacugccagcuguagaacuccag
		mmu-miR-20a-5p_MIMAT0000529_Mus_musculus_miR-20a-5p	7298	607.54	mmu-miR-20a-3p_MIMAT0004627_Mus_musculus_miR-20a-3p	80	6.66
mmu-mir-144_MI0000168_Mus_musculus_miR-144_stem-loop	6875	id	seq	seq(norm)	id	seq	seq(norm)	0	ggauaucaucauauacuguaagu	uacaguauagaugauguacu	ggcugggauaucaucauauacuguaaguuugugaugagacacuacaguauagaugauguacuaguc
		mmu-miR-144-5p_MIMAT0016988_Mus_musculus_miR-144-5p	1101	91.66	mmu-miR-144-3p_MIMAT0000156_Mus_musculus_miR-144-3p	5774	480.67
mmu-mir-374b_MI0004125_Mus_musculus_miR-374b_stem-loop	6571	id	seq	seq(norm)	id	seq	seq(norm)	0	auauaauacaaccugcuaagug	acuuagcagguuguauuau	gaagaaauccuacucggguggauauaauacaaccugcuaaguguucuagcacuuagcagguuguauuaucauuguccgagguuauggcucucguc
		mmu-miR-374b-5p_MIMAT0003727_Mus_musculus_miR-374b-5p	3265	271.8	mmu-miR-374c-3p_MIMAT0014954_Mus_musculus_miR-374c-3p	46	3.83		auaauacaaccugcuaagug	gguuguauuaucauuguccgag
		mmu-miR-374c-5p_MIMAT0014953_Mus_musculus_miR-374c-5p	3260	271.39	mmu-miR-374b-3p_MIMAT0003728_Mus_musculus_miR-374b-3p	0	0
mmu-mir-25_MI0000689_Mus_musculus_miR-25_stem-loop	6488	id	seq	seq(norm)	id	seq	seq(norm)	0	aggcggagacuugggcaauugc	cauugcacuugucucggucuga	ggccaguguugagaggcggagacuugggcaauugcuggacgcugcccugggcauugcacuugucucggucugacagugccggcc
		mmu-miR-25-5p_MIMAT0017049_Mus_musculus_miR-25-5p	63	5.24	mmu-miR-25-3p_MIMAT0000652_Mus_musculus_miR-25-3p	6425	534.86
mmu-mir-340_MI0000623_Mus_musculus_miR-340_stem-loop	6475	id	seq	seq(norm)	id	seq	seq(norm)	2	uuauaaagcaaugagacugauu	uccgucucaguuacuuuauagc	caauuguacuuggugugauuauaaagcaaugagacugauugucauaugucguuugugggauccgucucaguuacuuuauagccauaccugguaucuua
		mmu-miR-340-5p_MIMAT0004651_Mus_musculus_miR-340-5p	6143	511.39	mmu-miR-340-3p_MIMAT0000586_Mus_musculus_miR-340-3p	330	27.47
mmu-mir-106b_MI0000407_Mus_musculus_miR-106b_stem-loop	6073	id	seq	seq(norm)	id	seq	seq(norm)	0	uaaagugcugacagugcagau	ccgcacuguggguacuugcugc	ccugcugggacuaaagugcugacagugcagauagugguccucucugugcuaccgcacuguggguacuugcugcuccagcagg
		mmu-miR-106b-5p_MIMAT0000386_Mus_musculus_miR-106b-5p	5447	453.45	mmu-miR-106b-3p_MIMAT0004582_Mus_musculus_miR-106b-3p	626	52.11
mmu-mir-501_MI0004703_Mus_musculus_miR-501_stem-loop	5939	id	seq	seq(norm)	id	seq	seq(norm)	0	aauccuuugucccugggugaaa	aaugcacccgggcaaggauuug	cuucugcucugcucauccucucuaauccuuugucccugggugaaaaugcuauuuguaugcaaugcacccgggcaaggauuuggggaaggugagccugaucugcauggag
		mmu-miR-501-5p_MIMAT0003508_Mus_musculus_miR-501-5p	45	3.75	mmu-miR-501-3p_MIMAT0003509_Mus_musculus_miR-501-3p	5894	490.66
mmu-mir-15a_MI0000564_Mus_musculus_miR-15a_stem-loop	5700	id	seq	seq(norm)	id	seq	seq(norm)	0	uagcagcacauaaugguuugug	caggccauacugugcugccuca	cccuuggaguaaaguagcagcacauaaugguuuguggauguugaaaaggugcaggccauacugugcugccucaaaauacaagga
		mmu-miR-15a-5p_MIMAT0000526_Mus_musculus_miR-15a-5p	5617	467.6	mmu-miR-15a-3p_MIMAT0004624_Mus_musculus_miR-15a-3p	83	6.91
mmu-mir-19b-1_MI0000718_Mus_musculus_miR-19b-1_stem-loop	5571	id	seq	seq(norm)	id	seq	seq(norm)	0	aguuuugcagguuugcauccagc	ugugcaaauccaugcaaaacuga	cacuggucuaugguuaguuuugcagguuugcauccagcuguauaauauucugcugugcaaauccaugcaaaacugacugugguggug
		mmu-miR-19b-1-5p_MIMAT0017065_Mus_musculus_miR-19b-1-5p	19	1.58	mmu-miR-19b-3p_MIMAT0000513_Mus_musculus_miR-19b-3p	5552	462.19
mmu-mir-19b-2_MI0000546_Mus_musculus_miR-19b-2_stem-loop	5554	id	seq	seq(norm)	id	seq	seq(norm)	0	aguuuugcagauuugcaguucagc	ugugcaaauccaugcaaaacuga	acuuacgauuaguuuugcagauuugcaguucagcguauaugugaauauauggcugugcaaauccaugcaaaacugauuguggga
		mmu-miR-19b-2-5p_MIMAT0017010_Mus_musculus_miR-19b-2-5p	0	0	mmu-miR-19b-3p_MIMAT0000513_Mus_musculus_miR-19b-3p	5554	462.35
mmu-mir-451a_MI0001730_Mus_musculus_miR-451_stem-loop	5383	id	seq	seq(norm)	id	seq	seq(norm)	2	aaaccguuaccauuacugaguu	-	cuugggaauggcgaggaaaccguuaccauuacugaguuuaguaaugguaacgguucucuugcugcucccaca
		mmu-miR-451a_MIMAT0001632_Mus_musculus_miR-451a	5381	447.95	na	0	0
mmu-mir-125a_MI0000151_Mus_musculus_miR-125a_stem-loop	5199	id	seq	seq(norm)	id	seq	seq(norm)	0	ucccugagacccuuuaaccuguga	acaggugagguucuugggagcc	cugggucccugagacccuuuaaccugugaggacguccagggucacaggugagguucuugggagccugg
		mmu-miR-125a-5p_MIMAT0000135_Mus_musculus_miR-125a-5p	5109	425.31	mmu-miR-125a-3p_MIMAT0004528_Mus_musculus_miR-125a-3p	90	7.49
mmu-mir-93_MI0000581_Mus_musculus_miR-93_stem-loop	5035	id	seq	seq(norm)	id	seq	seq(norm)	0	caaagugcuguucgugcagguag	acugcugagcuagcacuucccg	agucaugggggcuccaaagugcuguucgugcagguaguguaauuaccugaccuacugcugagcuagcacuucccgagcccccaggaca
		mmu-miR-93-5p_MIMAT0000540_Mus_musculus_miR-93-5p	4985	414.99	mmu-miR-93-3p_MIMAT0004636_Mus_musculus_miR-93-3p	50	4.16
mmu-mir-322_MI0000590_Mus_musculus_miR-322_stem-loop	4975	id	seq	seq(norm)	id	seq	seq(norm)	2	cagcagcaauucauguuuugga	aaacaugaagcgcugcaacac	ccucguugacuccgaagggcugcagcagcaauucauguuuuggaguauugccaagguucaaaacaugaagcgcugcaacaccccuucguggggaa
		mmu-miR-322-5p_MIMAT0000548_Mus_musculus_miR-322-5p	2347	195.38	mmu-miR-322-3p_MIMAT0000549_Mus_musculus_miR-322-3p	2626	218.61
mmu-mir-218-1_MI0000700_Mus_musculus_miR-218-1_stem-loop	4866	id	seq	seq(norm)	id	seq	seq(norm)	0	uugugcuugaucuaaccaugu	aaacaugguuccgucaagcacc	gugauaauggagcgagauuuucuguugugcuugaucuaaccaugugcuugcgagguaugagaaaaacaugguuccgucaagcaccauggaacgucacgcagcuuucuaca
		mmu-miR-218-5p_MIMAT0000663_Mus_musculus_miR-218-5p	4845	403.33	mmu-miR-218-1-3p_MIMAT0004665_Mus_musculus_miR-218-1-3p	21	1.75
mmu-mir-218-2_MI0000701_Mus_musculus_miR-218-2_stem-loop	4845	id	seq	seq(norm)	id	seq	seq(norm)	0	uugugcuugaucuaaccaugu	caugguucugucaagcaccgcg	gaccaguugccgcggggcuuuccuuugugcuugaucuaaccaugugguggaacgauggaaacggaacaugguucugucaagcaccgcggaaagcaucgcucucuccugca
		mmu-miR-218-5p_MIMAT0000663_Mus_musculus_miR-218-5p	4842	403.08	mmu-miR-218-2-3p_MIMAT0005444_Mus_musculus_miR-218-2-3p	3	0.25
mmu-mir-181c_MI0000724_Mus_musculus_miR-181c_stem-loop	4490	id	seq	seq(norm)	id	seq	seq(norm)	0	aacauucaaccugucggugagu	accaucgaccguugaguggacc	gccaaggguuugggggaacauucaaccugucggugaguuugggcagcucagacaaaccaucgaccguugaguggaccccgaggccugga
		mmu-miR-181c-5p_MIMAT0000674_Mus_musculus_miR-181c-5p	4154	345.81	mmu-miR-181c-3p_MIMAT0017068_Mus_musculus_miR-181c-3p	336	27.97
mmu-mir-320_MI0000704_Mus_musculus_miR-320_stem-loop	4434	id	seq	seq(norm)	id	seq	seq(norm)	10	gccuucucuucccgguucuucc	aaaagcuggguugagagggcga	gccucgccgcccuccgccuucucuucccgguucuucccggagucgggaaaagcuggguugagagggcgaaaaaggauguggg
		mmu-miR-320-5p_MIMAT0017057_Mus_musculus_miR-320-5p	0	0	mmu-miR-320-3p_MIMAT0000666_Mus_musculus_miR-320-3p	4424	368.29
mmu-mir-17_MI0000687_Mus_musculus_miR-17_stem-loop	4221	id	seq	seq(norm)	id	seq	seq(norm)	0	caaagugcuuacagugcagguag	acugcagugagggcacuuguag	gucagaauaaugucaaagugcuuacagugcagguagugaugugugcaucuacugcagugagggcacuuguagcauuaugcugac
		mmu-miR-17-5p_MIMAT0000649_Mus_musculus_miR-17-5p	3814	317.5	mmu-miR-17-3p_MIMAT0000650_Mus_musculus_miR-17-3p	407	33.88
mmu-mir-5099_MI0018007_Mus_musculus_miR-5099_stem-loop	4082	id	seq	seq(norm)	id	seq	seq(norm)	144	-	uuagaucgauguggugcucc	agaauucaguuagaaauuacauugauuuaagaagugguaaugggcuuagaucgauguggugcuccugaguucuc
		na	0	0	mmu-miR-5099_MIMAT0020606_Mus_musculus_miR-5099	3938	327.83
mmu-mir-708_MI0004692_Mus_musculus_miR-708_stem-loop	4059	id	seq	seq(norm)	id	seq	seq(norm)	4	aaggagcuuacaaucuagcuggg	caacuagacugugagcuucuag	cuguguuugaaauggggacugcccucaaggagcuuacaaucuagcuggggguagaugacuugcacuugaacacaacuagacugugagcuucuagagggcaggggccuua
		mmu-miR-708-5p_MIMAT0004828_Mus_musculus_miR-708-5p	2572	214.11	mmu-miR-708-3p_MIMAT0003498_Mus_musculus_miR-708-3p	1483	123.46
mmu-mir-425_MI0001447_Mus_musculus_miR-425_stem-loop	3837	id	seq	seq(norm)	id	seq	seq(norm)	0	aaugacacgaucacucccguuga	aucgggaaugucguguccgcc	aaagugcuuuggaaugacacgaucacucccguugagugggcacccaagaagccaucgggaaugucguguccgcccagugcucuuu
		mmu-miR-425-5p_MIMAT0004750_Mus_musculus_miR-425-5p	3725	310.1	mmu-miR-425-3p_MIMAT0001342_Mus_musculus_miR-425-3p	112	9.32
mmu-mir-5109_MI0018018_Mus_musculus_miR-5109_stem-loop	3766	id	seq	seq(norm)	id	seq	seq(norm)	2021	-	uguugcggaccaggggaauccga	ggguuuggugguggacuuuuccgugccugggcugacaccuagcagacuuagaacuguugcggaccaggggaauccgacuguuuaauu
		na	0	0	mmu-miR-5109_MIMAT0020617_Mus_musculus_miR-5109	1745	145.27
mmu-mir-196b_MI0001151_Mus_musculus_miR-196b_stem-loop	3726	id	seq	seq(norm)	id	seq	seq(norm)	0	uagguaguuuccuguuguuggg	ucgacagcacgacacugccuuc	aacuggucggugauuuagguaguuuccuguuguugggauccaccuuucucucgacagcacgacacugccuucauuacuucaguug
		mmu-miR-196b-5p_MIMAT0001081_Mus_musculus_miR-196b-5p	3715	309.26	mmu-miR-196b-3p_MIMAT0017170_Mus_musculus_miR-196b-3p	11	0.92
mmu-mir-214_MI0000698_Mus_musculus_miR-214_stem-loop	3699	id	seq	seq(norm)	id	seq	seq(norm)	1	ugccugucuacacuugcugugc	acagcaggcacagacaggcagu	ggccuggcuggacagaguugucaugugucugccugucuacacuugcugugcagaacauccgcucaccuguacagcaggcacagacaggcagucacaugacaacccagccu
		mmu-miR-214-5p_MIMAT0004664_Mus_musculus_miR-214-5p	431	35.88	mmu-miR-214-3p_MIMAT0000661_Mus_musculus_miR-214-3p	3267	271.97
mmu-mir-6243_MI0021590_Mus_musculus_miR-6243_stem-loop	3613	id	seq	seq(norm)	id	seq	seq(norm)	2337	accaucugugggauuaugacugaacg	-	uaugugcuuggcugaggagccaauggggcgaagcuaccaucugugggauuaugacugaacgccucuaauccugcccaggcagcgccgaaggagccucgguuggccccggauagccgggucccguccgucccagcucagcgg
		mmu-miR-6243_MIMAT0024863_Mus_musculus_miR-6243	1276	106.22	na	0	0
mmu-let-7e_MI0000561_Mus_musculus_let-7e_stem-loop	3451	id	seq	seq(norm)	id	seq	seq(norm)	3	ugagguaggagguuguauaguu	cuauacggccuccuagcuuucc	cgcgccccccgggcugagguaggagguuguauaguugaggaagacacccgaggagaucacuauacggccuccuagcuuuccccaggcugcgcc
		mmu-let-7e-5p_MIMAT0000524_Mus_musculus_let-7e-5p	3369	280.46	mmu-let-7e-3p_MIMAT0017016_Mus_musculus_let-7e-3p	79	6.58
mmu-mir-5105_MI0018013_Mus_musculus_miR-5105_stem-loop	3396	id	seq	seq(norm)	id	seq	seq(norm)	3384	ggcgccgcucguggggggcc	-	cgcacuccccggcgccgcucguggggggcccaaguccuucugaucgaggcccagcccguggacggugugaggcuggucgcgg
		mmu-miR-5105_MIMAT0020612_Mus_musculus_miR-5105	12	1	na	0	0
mmu-mir-342_MI0000627_Mus_musculus_miR-342_stem-loop	3378	id	seq	seq(norm)	id	seq	seq(norm)	0	aggggugcuaucugugauugag	ucucacacagaaaucgcacccgu	gaaaaugggcucaaggugaggggugcuaucugugauugagggacauggucaauggaauugucucacacagaaaucgcacccgucaccuuggccugcuga
		mmu-miR-342-5p_MIMAT0004653_Mus_musculus_miR-342-5p	21	1.75	mmu-miR-342-3p_MIMAT0000590_Mus_musculus_miR-342-3p	3357	279.46
mmu-mir-5115_MI0018024_Mus_musculus_miR-5115_stem-loop	3346	id	seq	seq(norm)	id	seq	seq(norm)	2917	cuggacgcgagcugggccc	-	gggugcgguggcgacucuggacgcgagcugggcccuucccauggauggccucagcugcggugggugucacagcc
		mmu-miR-5115_MIMAT0020623_Mus_musculus_miR-5115	429	35.71	na	0	0
mmu-mir-377_MI0000794_Mus_musculus_miR-377_stem-loop	3271	id	seq	seq(norm)	id	seq	seq(norm)	2431	agagguugcccuuggugaauuc	aucacacaaaggcaacuuuugu	ugagcagagguugcccuuggugaauucgcuuuauugauguugaaucacacaaaggcaacuuuuguuug
		mmu-miR-377-5p_MIMAT0017079_Mus_musculus_miR-377-5p	39	3.25	mmu-miR-377-3p_MIMAT0000741_Mus_musculus_miR-377-3p	801	66.68
mmu-mir-429_MI0001642_Mus_musculus_miR-429_stem-loop	3235	id	seq	seq(norm)	id	seq	seq(norm)	1	gucuuaccagacaugguuaga	uaauacugucugguaaugccgu	ccugcugauggaugucuuaccagacaugguuagaucuggaugcaucugucuaauacugucugguaaugccguccauccacggc
		mmu-miR-429-5p_MIMAT0017178_Mus_musculus_miR-429-5p	0	0	mmu-miR-429-3p_MIMAT0001537_Mus_musculus_miR-429-3p	3234	269.22
mmu-mir-337_MI0000615_Mus_musculus_miR-337_stem-loop	2981	id	seq	seq(norm)	id	seq	seq(norm)	3	gaacggcgucaugcaggaguu	uucagcuccuauaugaugccu	caguguagugagaaguuggggggugggaacggcgucaugcaggaguugauugcacagccauucagcuccuauaugaugccuuucuucacccccuuca
		mmu-miR-337-5p_MIMAT0004644_Mus_musculus_miR-337-5p	2619	218.02	mmu-miR-337-3p_MIMAT0000578_Mus_musculus_miR-337-3p	359	29.89
mmu-mir-299a_MI0000399_Mus_musculus_miR-299_stem-loop	2954	id	seq	seq(norm)	id	seq	seq(norm)	0	ugguuuaccgucccacauacau	uaugugggacgguaaaccgcuu	aagaaaugguuuaccgucccacauacauuuugaguauguaugugggacgguaaaccgcuucuu
		mmu-miR-299a-5p_MIMAT0000377_Mus_musculus_miR-299a-5p	331	27.55	mmu-miR-299a-3p_MIMAT0004577_Mus_musculus_miR-299a-3p	1146	95.4		gguuuaccgucccacauacau	uaugugggacgguaaacc
		mmu-miR-299b-5p_MIMAT0022836_Mus_musculus_miR-299b-5p	331	27.55	mmu-miR-299b-3p_MIMAT0022837_Mus_musculus_miR-299b-3p	1146	95.4
mmu-mir-223_MI0000703_Mus_musculus_miR-223_stem-loop	2895	id	seq	seq(norm)	id	seq	seq(norm)	1	cguguauuugacaagcugaguug	ugucaguuugucaaauacccca	ucuggccaucugcagugucacgcuccguguauuugacaagcugaguuggacacucugugugguagagugucaguuugucaaauaccccaaguguggcucaugccuaucag
		mmu-miR-223-5p_MIMAT0017056_Mus_musculus_miR-223-5p	78	6.49	mmu-miR-223-3p_MIMAT0000665_Mus_musculus_miR-223-3p	2816	234.42
mmu-mir-194-2_MI0000733_Mus_musculus_miR-194-2_stem-loop	2869	id	seq	seq(norm)	id	seq	seq(norm)	0	uguaacagcaacuccaugugga	ccaguggggcugcuguuaucug	guggcucccacccucuguaacagcaacuccauguggaagugcccacugguuccaguggggcugcuguuaucugggguggcggcuag
		mmu-miR-194-5p_MIMAT0000224_Mus_musculus_miR-194-5p	2861	238.17	mmu-miR-194-2-3p_MIMAT0017073_Mus_musculus_miR-194-2-3p	8	0.67
mmu-mir-194-1_MI0000236_Mus_musculus_miR-194-1_stem-loop	2849	id	seq	seq(norm)	id	seq	seq(norm)	0	uguaacagcaacuccaugugga	ccaguggagcugcuguuacuuc	aucggguguaacagcaacuccauguggacugugcucggauuccaguggagcugcuguuacuucugau
		mmu-miR-194-5p_MIMAT0000224_Mus_musculus_miR-194-5p	2849	237.17	mmu-miR-194-1-3p_MIMAT0016999_Mus_musculus_miR-194-1-3p	0	0
mmu-mir-361_MI0000761_Mus_musculus_miR-361_stem-loop	2846	id	seq	seq(norm)	id	seq	seq(norm)	0	uuaucagaaucuccagggguac	ucccccaggugugauucugauuugu	gaagcuuaucagaaucuccagggguacuuaguauuugaaaagucccccaggugugauucugauuuguuuc
		mmu-miR-361-5p_MIMAT0000704_Mus_musculus_miR-361-5p	2707	225.35	mmu-miR-361-3p_MIMAT0017075_Mus_musculus_miR-361-3p	139	11.57
mmu-mir-98_MI0000586_Mus_musculus_miR-98_stem-loop	2825	id	seq	seq(norm)	id	seq	seq(norm)	0	ugagguaguaaguuguauuguu	cuauacaacuuacuacuuuccu	cugcacaugcuggggugagguaguaaguuguauuguugugggguagggauuuuaggccccaguaagaagauaacuauacaacuuacuacuuuccuugguguguggcau
		mmu-miR-98-5p_MIMAT0000545_Mus_musculus_miR-98-5p	2796	232.76	mmu-miR-98-3p_MIMAT0017023_Mus_musculus_miR-98-3p	29	2.41
mmu-mir-450a-1_MI0001653_Mus_musculus_miR-450a-1_stem-loop	2817	id	seq	seq(norm)	id	seq	seq(norm)	0	uuuugcgauguguuccuaauau	auugggaacauuuugcauaaau	gagagauacugagcuguuuuugcgauguguuccuaauaugugcuauaauuauauugggaacauuuugcauaaauagcuuugugucaauaca
		mmu-miR-450a-5p_MIMAT0001546_Mus_musculus_miR-450a-5p	2732	227.43	mmu-miR-450a-1-3p_MIMAT0017182_Mus_musculus_miR-450a-1-3p	85	7.08
mmu-mir-381_MI0000798_Mus_musculus_miR-381_stem-loop	2778	id	seq	seq(norm)	id	seq	seq(norm)	1	agcgagguugcccuuuguauauu	uauacaagggcaagcucucugu	uacuuaaagcgagguugcccuuuguauauucgguuuauugacauggaauauacaagggcaagcucucugugagua
		mmu-miR-381-5p_MIMAT0017081_Mus_musculus_miR-381-5p	19	1.58	mmu-miR-381-3p_MIMAT0000746_Mus_musculus_miR-381-3p	2758	229.6
mmu-mir-450a-2_MI0003537_Mus_musculus_miR-450a-2_stem-loop	2751	id	seq	seq(norm)	id	seq	seq(norm)	0	uuuugcgauguguuccuaauau	auuggggaugcuuugcauucau	gaacuauuuuugcgauguguuccuaauauguacuaugaguauauuggggaugcuuugcauucaugguuc
		mmu-miR-450a-5p_MIMAT0001546_Mus_musculus_miR-450a-5p	2732	227.43	mmu-miR-450a-2-3p_MIMAT0004789_Mus_musculus_miR-450a-2-3p	19	1.58
mmu-mir-335_MI0000817_Mus_musculus_miR-335_stem-loop	2687	id	seq	seq(norm)	id	seq	seq(norm)	0	ucaagagcaauaacgaaaaaugu	uuuuucauuauugcuccugacc	ucuuuugggcgggggucaagagcaauaacgaaaaauguuuguuuuucguaaaccguuuuucauuauugcuccugacccccucucauggguuauagcca
		mmu-miR-335-5p_MIMAT0000766_Mus_musculus_miR-335-5p	2527	210.37	mmu-miR-335-3p_MIMAT0004704_Mus_musculus_miR-335-3p	160	13.32
mmu-mir-1839_MI0009991_Mus_musculus_miR-1839_stem-loop	2421	id	seq	seq(norm)	id	seq	seq(norm)	0	aagguagauagaacaggucuug	agaccuacuuaucuaccaacagc	gaaaagguagauagaacaggucuuguuugcaaaauaaauucaagaccuacuuaucuaccaacagccauugccu
		mmu-miR-1839-5p_MIMAT0009456_Mus_musculus_miR-1839-5p	2302	191.64	mmu-miR-1839-3p_MIMAT0009457_Mus_musculus_miR-1839-3p	119	9.91
mmu-mir-7a-1_MI0000728_Mus_musculus_miR-7a-1_stem-loop	2401	id	seq	seq(norm)	id	seq	seq(norm)	0	uggaagacuagugauuuuguugu	caacaaaucacagucugccaua	uuggauguuggccuaguucuguguggaagacuagugauuuuguuguuuuuagauaacuaaaacgacaacaaaucacagucugccauauggcacaggccaccucuacag
		mmu-miR-7a-5p_MIMAT0000677_Mus_musculus_miR-7a-5p	2252	187.47	mmu-miR-7a-1-3p_MIMAT0004670_Mus_musculus_miR-7a-1-3p	149	12.4
mmu-mir-376b_MI0001162_Mus_musculus_miR-376b_stem-loop	2396	id	seq	seq(norm)	id	seq	seq(norm)	3	guggauauuccuucuaugguua	aucauagaggaacauccacuu	ugguauuuaaaagguggauauuccuucuaugguuacgugcuuccuggauaaucauagaggaacauccacuuuuucaguauca
		mmu-miR-376b-5p_MIMAT0003388_Mus_musculus_miR-376b-5p	1354	112.72	mmu-miR-376b-3p_MIMAT0001092_Mus_musculus_miR-376b-3p	1039	86.49
mmu-mir-652_MI0004965_Mus_musculus_miR-652_stem-loop	2345	id	seq	seq(norm)	id	seq	seq(norm)	0	caacccuaggagggggugccauuc	aauggcgccacuaggguugug	aggaacagcuauguacugcacaacccuaggagggggugccauucacauagaguauaauugaauggcgccacuaggguugugcaguguacagccuacac
		mmu-miR-652-5p_MIMAT0017260_Mus_musculus_miR-652-5p	15	1.25	mmu-miR-652-3p_MIMAT0003711_Mus_musculus_miR-652-3p	2330	193.97
mmu-mir-872_MI0005549_Mus_musculus_miR-872_stem-loop	2269	id	seq	seq(norm)	id	seq	seq(norm)	0	aagguuacuuguuaguucagg	ugaacuauugcaguagccuccu	aacuuguuagaagguuacuuguuaguucaggaccucauuacuuucugccugaacuauugcaguagccuccuaacugguuau
		mmu-miR-872-5p_MIMAT0004934_Mus_musculus_miR-872-5p	1610	134.03	mmu-miR-872-3p_MIMAT0004935_Mus_musculus_miR-872-3p	659	54.86
mmu-mir-7a-2_MI0000729_Mus_musculus_miR-7a-2_stem-loop	2256	id	seq	seq(norm)	id	seq	seq(norm)	1	uggaagacuagugauuuuguugu	caacaagucccagucugccaca	ggucgggccagccccguuuggaagacuagugauuuuguuguugugucucuguauccaacaacaagucccagucugccacauggugcuggucauuuca
		mmu-miR-7a-5p_MIMAT0000677_Mus_musculus_miR-7a-5p	2255	187.72	mmu-miR-7a-2-3p_MIMAT0017070_Mus_musculus_miR-7a-2-3p	0	0
mmu-mir-192_MI0000551_Mus_musculus_miR-192_stem-loop	2176	id	seq	seq(norm)	id	seq	seq(norm)	0	cugaccuaugaauugacagcc	cugccaauuccauaggucacag	cgugcacagggcucugaccuaugaauugacagccaguacucuuuucucuccucuggcugccaauuccauaggucacagguauguucacc
		mmu-miR-192-5p_MIMAT0000517_Mus_musculus_miR-192-5p	2171	180.73	mmu-miR-192-3p_MIMAT0017012_Mus_musculus_miR-192-3p	5	0.42
mmu-mir-511_MI0005554_Mus_musculus_miR-511_stem-loop	2061	id	seq	seq(norm)	id	seq	seq(norm)	0	augccuuuugcucugcacuca	aauguguagcaaaagacaggau	gauacccaccaugccuuuugcucugcacucaguaaauaauaauuugugaauguguagcaaaagacaggauggggaucca
		mmu-miR-511-5p_MIMAT0004940_Mus_musculus_miR-511-5p	57	4.75	mmu-miR-511-3p_MIMAT0017281_Mus_musculus_miR-511-3p	2004	166.83
mmu-mir-300_MI0000400_Mus_musculus_miR-300_stem-loop	2015	id	seq	seq(norm)	id	seq	seq(norm)	1	uugaagagagguuauccuuugu	uaugcaagggcaagcucucuuc	gcuacuugaagagagguuauccuuuguguguuugcuuuacgcgaaaugaauaugcaagggcaagcucucuucgaggagc
		mmu-miR-300-5p_MIMAT0004578_Mus_musculus_miR-300-5p	29	2.41	mmu-miR-300-3p_MIMAT0000378_Mus_musculus_miR-300-3p	1985	165.25
mmu-mir-378b_MI0016973_Mus_musculus_miR-378b_stem-loop	1881	id	seq	seq(norm)	id	seq	seq(norm)	1	-	cuggacuuggagucagaaga	uguccugggcuaucccaguccaggcaguacccucaggaggcagguacgauggauagagagggaacccuggacuuggagucagaagaccugag
		na	0	0	mmu-miR-378b_MIMAT0019348_Mus_musculus_miR-378b	1880	156.5
mmu-mir-181b-1_MI0000723_Mus_musculus_miR-181b-1_stem-loop	1871	id	seq	seq(norm)	id	seq	seq(norm)	0	aacauucauugcugucggugggu	cucacugaacaaugaaugc	aggucacaaucaacauucauugcugucgguggguugaacuguguagaaaagcucacugaacaaugaaugcaacuguggcc
		mmu-miR-181b-5p_MIMAT0000673_Mus_musculus_miR-181b-5p	1842	153.34	mmu-miR-181b-1-3p_MIMAT0017067_Mus_musculus_miR-181b-1-3p	29	2.41
mmu-mir-15b_MI0000140_Mus_musculus_miR-15b_stem-loop	1862	id	seq	seq(norm)	id	seq	seq(norm)	0	uagcagcacaucaugguuuaca	cgaaucauuauuugcugcucua	cuguagcagcacaucaugguuuacauacuacagucaagaugcgaaucauuauuugcugcucuag
		mmu-miR-15b-5p_MIMAT0000124_Mus_musculus_miR-15b-5p	1674	139.36	mmu-miR-15b-3p_MIMAT0004521_Mus_musculus_miR-15b-3p	188	15.65
mmu-mir-181b-2_MI0000823_Mus_musculus_miR-181b-2_stem-loop	1854	id	seq	seq(norm)	id	seq	seq(norm)	0	aacauucauugcugucggugggu	cucacugaucaaugaaugcaaa	uugauggcugcacucaacauucauugcugucgguggguuugaaugucaaccaacucacugaucaaugaaugcaaacugcgggccaaaaa
		mmu-miR-181b-5p_MIMAT0000673_Mus_musculus_miR-181b-5p	1851	154.09	mmu-miR-181b-2-3p_MIMAT0017084_Mus_musculus_miR-181b-2-3p	3	0.25
mmu-mir-134_MI0000160_Mus_musculus_miR-134_stem-loop	1853	id	seq	seq(norm)	id	seq	seq(norm)	0	ugugacugguugaccagagggg	cugugggccaccuagucacc	agggugugugacugguugaccagaggggcgugcacucuguucacccugugggccaccuagucaccaacccu
		mmu-miR-134-5p_MIMAT0000146_Mus_musculus_miR-134-5p	1843	153.42	mmu-miR-134-3p_MIMAT0016985_Mus_musculus_miR-134-3p	10	0.83
mmu-mir-196a-2_MI0000553_Mus_musculus_miR-196a-2_stem-loop	1839	id	seq	seq(norm)	id	seq	seq(norm)	0	uagguaguuucauguuguuggg	ucggcaacaagaaacugccuga	agcugaucuguggcuuagguaguuucauguuguugggauugaguuuugaacucggcaacaagaaacugccugaguuacaucaguc
		mmu-miR-196a-5p_MIMAT0000518_Mus_musculus_miR-196a-5p	1832	152.51	mmu-miR-196a-2-3p_MIMAT0004618_Mus_musculus_miR-196a-2-3p	7	0.58
mmu-mir-196a-1_MI0000552_Mus_musculus_miR-196a-1_stem-loop	1835	id	seq	seq(norm)	id	seq	seq(norm)	0	uagguaguuucauguuguuggg	caacgacaucaaaccaccugau	ugagccgggacuguugagugaaguagguaguuucauguuguugggccuggcuuucugaacacaacgacaucaaaccaccugauucauggcaguuacugcuuc
		mmu-miR-196a-5p_MIMAT0000518_Mus_musculus_miR-196a-5p	1827	152.09	mmu-miR-196a-1-3p_MIMAT0017013_Mus_musculus_miR-196a-1-3p	8	0.67
mmu-mir-369_MI0003535_Mus_musculus_miR-369_stem-loop	1826	id	seq	seq(norm)	id	seq	seq(norm)	0	agaucgaccguguuauauucgc	aauaauacaugguugaucuuu	gguacuugaagggagaucgaccguguuauauucgcuuggcugacuucgaauaauacaugguugaucuuuucucaguauc
		mmu-miR-369-5p_MIMAT0003185_Mus_musculus_miR-369-5p	595	49.53	mmu-miR-369-3p_MIMAT0003186_Mus_musculus_miR-369-3p	1231	102.48
mmu-mir-532_MI0003206_Mus_musculus_miR-532_stem-loop	1802	id	seq	seq(norm)	id	seq	seq(norm)	0	caugccuugaguguaggaccgu	ccucccacacccaaggcuugca	cagauuugcuuuuucucuuccaugccuugaguguaggaccguugacaucuuaauuacccucccacacccaaggcuugcaggagagcaagccuucuc
		mmu-miR-532-5p_MIMAT0002889_Mus_musculus_miR-532-5p	1622	135.03	mmu-miR-532-3p_MIMAT0004781_Mus_musculus_miR-532-3p	180	14.98
mmu-mir-338_MI0000619_Mus_musculus_miR-338_stem-loop	1799	id	seq	seq(norm)	id	seq	seq(norm)	5	aacaauauccuggugcugagug	uccagcaucagugauuuuguug	caacgcugcacaggccguccuccccaacaauauccuggugcugagugggugcacagugacuccagcaucagugauuuuguugaagagggcagcugcca
		mmu-miR-338-5p_MIMAT0004647_Mus_musculus_miR-338-5p	369	30.72	mmu-miR-338-3p_MIMAT0000582_Mus_musculus_miR-338-3p	1425	118.63
mmu-mir-34c_MI0000403_Mus_musculus_miR-34c_stem-loop	1773	id	seq	seq(norm)	id	seq	seq(norm)	0	aggcaguguaguuagcugauugc	aaucacuaaccacacagccagg	agucuaguuacuaggcaguguaguuagcugauugcuaauaguaccaaucacuaaccacacagccagguaaaaagacu
		mmu-miR-34c-5p_MIMAT0000381_Mus_musculus_miR-34c-5p	1745	145.27	mmu-miR-34c-3p_MIMAT0004580_Mus_musculus_miR-34c-3p	28	2.33
mmu-mir-339_MI0000621_Mus_musculus_miR-339_stem-loop	1747	id	seq	seq(norm)	id	seq	seq(norm)	0	ucccuguccuccaggagcucacg	ugagcgccucggcgacagagccg	acgggguggccacuaucccuguccuccaggagcucacguaugccugccugugagcgccucggcgacagagccgguguccaccccugcacuguccac
		mmu-miR-339-5p_MIMAT0000584_Mus_musculus_miR-339-5p	1639	136.44	mmu-miR-339-3p_MIMAT0004649_Mus_musculus_miR-339-3p	108	8.99
mmu-mir-1843a_MI0004155_Mus_musculus_miR-1843_stem-loop	1665	id	seq	seq(norm)	id	seq	seq(norm)	0	auggaggucucugucugacuu	ucugaucguucaccuccauaca	gaauauggaggucucugucugacuuagaauagcuggcugagucugaucguucaccuccauacaac
		mmu-miR-1843b-5p_MIMAT0019345_Mus_musculus_miR-1843b-5p	825	68.68	mmu-miR-1843a-3p_MIMAT0014806_Mus_musculus_miR-1843a-3p	14	1.17		uauggaggucucugucugacu
		mmu-miR-1843a-5p_MIMAT0014805_Mus_musculus_miR-1843a-5p	826	68.76
mmu-mir-484_MI0003491_Mus_musculus_miR-484_stem-loop	1635	id	seq	seq(norm)	id	seq	seq(norm)	0	ucaggcucaguccccucccgau	-	cucgucaggcucaguccccucccgauaaaccucaaaauagggucuuaccuagggggcuggcggcgua
		mmu-miR-484_MIMAT0003127_Mus_musculus_miR-484	1635	136.11	na	0	0
mmu-mir-676_MI0005003_Mus_musculus_miR-676_stem-loop	1620	id	seq	seq(norm)	id	seq	seq(norm)	0	acucuacaaccuuaggacuugc	ccguccugagguuguugagcu	cuuugccugaaugcaugacucuacaaccuuaggacuugcagaauuaaaggaaugccguccugagguuguugagcugugcguuucugggc
		mmu-miR-676-5p_MIMAT0003781_Mus_musculus_miR-676-5p	152	12.65	mmu-miR-676-3p_MIMAT0003782_Mus_musculus_miR-676-3p	1468	122.21
mmu-mir-185_MI0000227_Mus_musculus_miR-185_stem-loop	1577	id	seq	seq(norm)	id	seq	seq(norm)	0	uggagagaaaggcaguuccuga	aggggcuggcuuuccucuggu	agggauuggagagaaaggcaguuccugaugguccccucccaggggcuggcuuuccucugguccuu
		mmu-miR-185-5p_MIMAT0000214_Mus_musculus_miR-185-5p	1575	131.11	mmu-miR-185-3p_MIMAT0016996_Mus_musculus_miR-185-3p	2	0.17
mmu-mir-6236_MI0021583_Mus_musculus_miR-6236_stem-loop	1567	id	seq	seq(norm)	id	seq	seq(norm)	1552	-	gccgucgccggcagucagg	acaacucaccugccgaaucaacuagcccugaaaauggauggcgcuggagcguggggaccauacccagccgucgccggcagucagggguggggguggggguggagaaagaaaaaaaaucaauaa
		na	0	0	mmu-miR-6236_MIMAT0024857_Mus_musculus_miR-6236	15	1.25
mmu-mir-29b-2_MI0000712_Mus_musculus_miR-29b-2_stem-loop	1556	id	seq	seq(norm)	id	seq	seq(norm)	0	cugguuucacaugguggcuuagauu	uagcaccauuugaaaucaguguu	cuucuggaagcugguuucacaugguggcuuagauuuuuccaucuuuguaucuagcaccauuugaaaucaguguuuuaggag
		mmu-miR-29b-2-5p_MIMAT0017063_Mus_musculus_miR-29b-2-5p	17	1.42	mmu-miR-29b-3p_MIMAT0000127_Mus_musculus_miR-29b-3p	1539	128.12
mmu-mir-29b-1_MI0000143_Mus_musculus_miR-29b-1_stem-loop	1539	id	seq	seq(norm)	id	seq	seq(norm)	0	gcugguuucauauggugguuua	uagcaccauuugaaaucaguguu	aggaagcugguuucauauggugguuuagauuuaaauagugauugucuagcaccauuugaaaucaguguucu
		mmu-miR-29b-1-5p_MIMAT0004523_Mus_musculus_miR-29b-1-5p	0	0	mmu-miR-29b-3p_MIMAT0000127_Mus_musculus_miR-29b-3p	1539	128.12
mmu-mir-1943_MI0009932_Mus_musculus_miR-1943_stem-loop	1495	id	seq	seq(norm)	id	seq	seq(norm)	0	aagggaggaucugggcaccugga	caggugccagcuccucccuuc	ggcugggaagggaggaucugggcaccuggaccagcuccucccugcaggugccagcuccucccuucccagucac
		mmu-miR-1943-5p_MIMAT0009408_Mus_musculus_miR-1943-5p	1494	124.37	mmu-miR-1943-3p_MIMAT0017342_Mus_musculus_miR-1943-3p	1	0.08
mmu-mir-29c_MI0000577_Mus_musculus_miR-29c_stem-loop	1478	id	seq	seq(norm)	id	seq	seq(norm)	0	ugaccgauuucuccugguguuc	uagcaccauuugaaaucgguua	aucucuuacacaggcugaccgauuucuccugguguucagagucuguuuuugucuagcaccauuugaaaucgguuaugauguaggggga
		mmu-miR-29c-5p_MIMAT0004632_Mus_musculus_miR-29c-5p	47	3.91	mmu-miR-29c-3p_MIMAT0000536_Mus_musculus_miR-29c-3p	1431	119.13
mmu-mir-382_MI0000799_Mus_musculus_miR-382_stem-loop	1470	id	seq	seq(norm)	id	seq	seq(norm)	1	gaaguuguucgugguggauucg	ucauucacggacaacacuuuuu	uacuugaagagaaguuguucgugguggauucgcuuuacuugugacgaaucauucacggacaacacuuuuuucagua
		mmu-miR-382-5p_MIMAT0000747_Mus_musculus_miR-382-5p	922	76.75	mmu-miR-382-3p_MIMAT0004691_Mus_musculus_miR-382-3p	547	45.54
mmu-mir-32_MI0000691_Mus_musculus_miR-32_stem-loop	1469	id	seq	seq(norm)	id	seq	seq(norm)	0	uauugcacauuacuaaguugca	caauuuagugugugugauauu	ggagauauugcacauuacuaaguugcauguugucacggccucaaugcaauuuagugugugugauauuuuc
		mmu-miR-32-5p_MIMAT0000654_Mus_musculus_miR-32-5p	1455	121.12	mmu-miR-32-3p_MIMAT0017050_Mus_musculus_miR-32-3p	14	1.17
mmu-mir-6240_MI0021587_Mus_musculus_miR-6240_stem-loop	1443	id	seq	seq(norm)	id	seq	seq(norm)	1393	ccaaagcaucgcgaaggcccacggcg	-	uugagaaaaacaaaaccaaaaaaccccaaagcaucgcgaaggcccacggcggguguugacucgaugugauuucugcccagugcucugaaggucaaugugaagaaaugugacucucuu
		mmu-miR-6240_MIMAT0024861_Mus_musculus_miR-6240	50	4.16	na	0	0
mmu-mir-154_MI0000176_Mus_musculus_miR-154_stem-loop	1331	id	seq	seq(norm)	id	seq	seq(norm)	0	uagguuauccguguugccuucg	aaucauacacgguugaccuauu	gaagauagguuauccguguugccuucgcuuuauucgugacgaaucauacacgguugaccuauuuuu
		mmu-miR-154-5p_MIMAT0000164_Mus_musculus_miR-154-5p	427	35.55	mmu-miR-154-3p_MIMAT0004537_Mus_musculus_miR-154-3p	904	75.26
mmu-mir-365-2_MI0001645_Mus_musculus_miR-365-2_stem-loop	1279	id	seq	seq(norm)	id	seq	seq(norm)	0	agggacuuucaggggcagcugug	uaaugccccuaaaaauccuuau	agagugaucaaggacagcaagaaaaaugagggacuuucaggggcagcuguguuuccugacucagucauaaugccccuaaaaauccuuauuguucuugcagugugcaucggag
		mmu-miR-365-2-5p_MIMAT0017179_Mus_musculus_miR-365-2-5p	3	0.25	mmu-miR-365-3p_MIMAT0000711_Mus_musculus_miR-365-3p	1276	106.22
mmu-mir-365-1_MI0000768_Mus_musculus_miR-365-1_stem-loop	1279	id	seq	seq(norm)	id	seq	seq(norm)	0	agggacuuuugggggcagaugug	uaaugccccuaaaaauccuuau	accgcagggaaaaugagggacuuuugggggcagauguguuuccauuccgcuaucauaaugccccuaaaaauccuuauugcucuugca
		mmu-miR-365-1-5p_MIMAT0017077_Mus_musculus_miR-365-1-5p	3	0.25	mmu-miR-365-3p_MIMAT0000711_Mus_musculus_miR-365-3p	1276	106.22
mmu-mir-410_MI0001161_Mus_musculus_miR-410_stem-loop	1276	id	seq	seq(norm)	id	seq	seq(norm)	0	agguugucugugaugaguucg	aauauaacacagauggccugu	ggguacuugaggagagguugucugugaugaguucgcuuuauuaaugacgaauauaacacagauggccuguuuucaauacca
		mmu-miR-410-5p_MIMAT0017172_Mus_musculus_miR-410-5p	2	0.17	mmu-miR-410-3p_MIMAT0001091_Mus_musculus_miR-410-3p	1274	106.06
mmu-mir-34a_MI0000584_Mus_musculus_miR-34a_stem-loop	1272	id	seq	seq(norm)	id	seq	seq(norm)	0	uggcagugucuuagcugguugu	aaucagcaaguauacugcccu	ccagcugugaguaauucuuuggcagugucuuagcugguuguugugaguauuagcuaaggaagcaaucagcaaguauacugcccuagaagugcugcacauugu
		mmu-miR-34a-5p_MIMAT0000542_Mus_musculus_miR-34a-5p	1263	105.14	mmu-miR-34a-3p_MIMAT0017022_Mus_musculus_miR-34a-3p	9	0.75
mmu-mir-210_MI0000695_Mus_musculus_miR-210_stem-loop	1206	id	seq	seq(norm)	id	seq	seq(norm)	0	agccacugcccaccgcacacug	cugugcgugugacagcggcuga	ccggggcagucccuccaggcucaggacagccacugcccaccgcacacugcguugcuccggacccacugugcgugugacagcggcugaucugucccugggcagcgcgaacc
		mmu-miR-210-5p_MIMAT0017052_Mus_musculus_miR-210-5p	50	4.16	mmu-miR-210-3p_MIMAT0000658_Mus_musculus_miR-210-3p	1156	96.23
mmu-mir-181d_MI0005450_Mus_musculus_miR-181d_stem-loop	1121	id	seq	seq(norm)	id	seq	seq(norm)	0	aacauucauuguugucggugggu	cccaccgggggaugaauguca	acaauuaacauucauuguugucgguggguugugaggaggcagccagacccaccgggggaugaaugucacugu
		mmu-miR-181d-5p_MIMAT0004324_Mus_musculus_miR-181d-5p	1119	93.15	mmu-miR-181d-3p_MIMAT0017264_Mus_musculus_miR-181d-3p	2	0.17
mmu-mir-130a_MI0000156_Mus_musculus_miR-130a_stem-loop	1058	id	seq	seq(norm)	id	seq	seq(norm)	0	gcucuuuucacauugugcuacu	cagugcaauguuaaaagggcau	gagcucuuuucacauugugcuacugucuaacguguaccgagcagugcaauguuaaaagggcauc
		mmu-miR-130a-5p_MIMAT0016983_Mus_musculus_miR-130a-5p	13	1.08	mmu-miR-130a-3p_MIMAT0000141_Mus_musculus_miR-130a-3p	1045	86.99
mmu-mir-193b_MI0005484_Mus_musculus_miR-193b_stem-loop	1055	id	seq	seq(norm)	id	seq	seq(norm)	0	cgggguuuugagggcgagauga	aacuggcccacaaagucccgcu	ggcccagaaucgggguuuugagggcgagaugaguuuguguuuuauccaacuggcccacaaagucccgcuuuugggguca
		mmu-miR-193b-5p_MIMAT0017271_Mus_musculus_miR-193b-5p	26	2.16	mmu-miR-193b-3p_MIMAT0004859_Mus_musculus_miR-193b-3p	1029	85.66
mmu-mir-31_MI0000579_Mus_musculus_miR-31_stem-loop	1016	id	seq	seq(norm)	id	seq	seq(norm)	0	aggcaagaugcuggcauagcug	ugcuaugccaacauauugccauc	ugcuccuguaacucggaacuggagaggaggcaagaugcuggcauagcuguugaacugagaaccugcuaugccaacauauugccaucuuuccugucugacagcagcu
		mmu-miR-31-5p_MIMAT0000538_Mus_musculus_miR-31-5p	980	81.58	mmu-miR-31-3p_MIMAT0004634_Mus_musculus_miR-31-3p	36	3
mmu-mir-150_MI0000172_Mus_musculus_miR-150_stem-loop	973	id	seq	seq(norm)	id	seq	seq(norm)	0	ucucccaacccuuguaccagug	cugguacaggccugggggauag	cccugucucccaacccuuguaccagugcugugccucagacccugguacaggccugggggauaggg
		mmu-miR-150-5p_MIMAT0000160_Mus_musculus_miR-150-5p	969	80.67	mmu-miR-150-3p_MIMAT0004535_Mus_musculus_miR-150-3p	4	0.33
mmu-mir-222_MI0000710_Mus_musculus_miR-222_stem-loop	917	id	seq	seq(norm)	id	seq	seq(norm)	32	ucaguagccaguguagauccu	agcuacaucuggcuacugggu	cccucaguggcucaguagccaguguagauccugucuuugguaaucagcagcuacaucuggcuacugggucucugguggc
		mmu-miR-222-5p_MIMAT0017061_Mus_musculus_miR-222-5p	12	1	mmu-miR-222-3p_MIMAT0000670_Mus_musculus_miR-222-3p	873	72.67
mmu-mir-542_MI0003522_Mus_musculus_miR-542_stem-loop	850	id	seq	seq(norm)	id	seq	seq(norm)	0	cucggggaucaucaugucacga	ugugacagauugauaacugaaa	ggaucucagacgucucggggaucaucaugucacgagauaccacugugcccuugugacagauugauaacugaaaggucugggagcc
		mmu-miR-542-5p_MIMAT0003171_Mus_musculus_miR-542-5p	37	3.08	mmu-miR-542-3p_MIMAT0003172_Mus_musculus_miR-542-3p	813	67.68
mmu-mir-574_MI0005518_Mus_musculus_miR-574_stem-loop	824	id	seq	seq(norm)	id	seq	seq(norm)	0	ugagugugugugugugagugugu	cacgcucaugcacacacccaca	ugcgggcgugugagugugugugugugagugugugucgcuccaaguccacgcucaugcacacacccacacgcccgcacg
		mmu-miR-574-5p_MIMAT0004893_Mus_musculus_miR-574-5p	255	21.23	mmu-miR-574-3p_MIMAT0004894_Mus_musculus_miR-574-3p	569	47.37
mmu-mir-494_MI0003532_Mus_musculus_miR-494_stem-loop	772	id	seq	seq(norm)	id	seq	seq(norm)	1	agguuguccguguugucuucuc	ugaaacauacacgggaaaccuc	uugauacuugaaggagagguuguccguguugucuucucuuuauuuaugaugaaacauacacgggaaaccucuuuuuuaguaucaa
		mmu-miR-494-5p_MIMAT0017215_Mus_musculus_miR-494-5p	0	0	mmu-miR-494-3p_MIMAT0003182_Mus_musculus_miR-494-3p	771	64.18
mmu-mir-1843b_MI0016971_Mus_musculus_miR-1843b_stem-loop	731	id	seq	seq(norm)	id	seq	seq(norm)	3	auggaggucucugucugacuu	ccgaucguuccccuccauac	caacauggaggucucugucugacuuaggauagcuggcuaaguccgaucguuccccuccauacaacc
		mmu-miR-1843b-5p_MIMAT0019345_Mus_musculus_miR-1843b-5p	724	60.27	mmu-miR-1843b-3p_MIMAT0019346_Mus_musculus_miR-1843b-3p	4	0.33
mmu-mir-674_MI0004611_Mus_musculus_miR-674_stem-loop	726	id	seq	seq(norm)	id	seq	seq(norm)	0	gcacugagaugggaguggugua	cacagcucccaucucagaacaa	ggccuagucaucacccugagccuugcacugagaugggagugguguaaggcucagguaugcacagcucccaucucagaacaaggcucgggugugcucagcu
		mmu-miR-674-5p_MIMAT0003740_Mus_musculus_miR-674-5p	341	28.39	mmu-miR-674-3p_MIMAT0003741_Mus_musculus_miR-674-3p	385	32.05
mmu-mir-19a_MI0000688_Mus_musculus_miR-19a_stem-loop	704	id	seq	seq(norm)	id	seq	seq(norm)	0	uaguuuugcauaguugcacuac	ugugcaaaucuaugcaaaacuga	gcagcccucuguuaguuuugcauaguugcacuacaagaagaauguaguugugcaaaucuaugcaaaacugaugguggccugc
		mmu-miR-19a-5p_MIMAT0004660_Mus_musculus_miR-19a-5p	0	0	mmu-miR-19a-3p_MIMAT0000651_Mus_musculus_miR-19a-3p	704	58.61
mmu-mir-345_MI0000632_Mus_musculus_miR-345_stem-loop	664	id	seq	seq(norm)	id	seq	seq(norm)	0	gcugaccccuaguccagugcuu	ccugaacuaggggucuggagac	acccaaguccaggccugcugaccccuaguccagugcuugugguggcuacugggcccugaacuaggggucuggagaccuggguuugaucuccacagg
		mmu-miR-345-5p_MIMAT0000595_Mus_musculus_miR-345-5p	500	41.62	mmu-miR-345-3p_MIMAT0004656_Mus_musculus_miR-345-3p	164	13.65
mmu-mir-3470b_MI0014697_Mus_musculus_miR-3470b_stem-loop	663	id	seq	seq(norm)	id	seq	seq(norm)	610	ucacucuguagaccaggcugg	-	ggauucucuguguagccuuggcuguccuggcacucacucuguagaccaggcuggccuugaacucaaaaauucaccugccucugccucccgagugcugggacuaaaggcaugcgcuaccaaugcccg
		mmu-miR-3470b_MIMAT0015641_Mus_musculus_miR-3470b	53	4.41	na	0	0
mmu-mir-376a_MI0000793_Mus_musculus_miR-376a_stem-loop	599	id	seq	seq(norm)	id	seq	seq(norm)	3	gguagauucuccuucuaugagu	aucguagaggaaaauccacgu	uaaaagguagauucuccuucuaugaguacaauauuaaugacuaaucguagaggaaaauccacguuuuc
		mmu-miR-376a-5p_MIMAT0003387_Mus_musculus_miR-376a-5p	390	32.47	mmu-miR-376a-3p_MIMAT0000740_Mus_musculus_miR-376a-3p	206	17.15
mmu-mir-423_MI0004637_Mus_musculus_miR-423_stem-loop	599	id	seq	seq(norm)	id	seq	seq(norm)	0	ugaggggcagagagcgagacuuu	agcucggucugaggccccucagu	acuugugaggaaauaaaggaaguuaggcugaggggcagagagcgagacuuuucuauuuuccaaaagcucggucugaggccccucagucuugcuuccuaccccgcgcuug
		mmu-miR-423-5p_MIMAT0004825_Mus_musculus_miR-423-5p	311	25.89	mmu-miR-423-3p_MIMAT0003454_Mus_musculus_miR-423-3p	288	23.98
mmu-mir-128-1_MI0000155_Mus_musculus_miR-128-1_stem-loop	555	id	seq	seq(norm)	id	seq	seq(norm)	0	cggggccguagcacugucuga	ucacagugaaccggucucuuu	guuggauucggggccguagcacugucugagagguuuacauuucucacagugaaccggucucuuuuucagc
		mmu-miR-128-1-5p_MIMAT0016982_Mus_musculus_miR-128-1-5p	2	0.17	mmu-miR-128-3p_MIMAT0000140_Mus_musculus_miR-128-3p	553	46.04
mmu-mir-128-2_MI0000726_Mus_musculus_miR-128-2_stem-loop	553	id	seq	seq(norm)	id	seq	seq(norm)	0	gggggccgaugcacuguaagaga	ucacagugaaccggucucuuu	cagugggaaggggggccgaugcacuguaagagagugaguagcaggucucacagugaaccggucucuuucccuacug
		mmu-miR-128-2-5p_MIMAT0017069_Mus_musculus_miR-128-2-5p	6	0.5	mmu-miR-128-3p_MIMAT0000140_Mus_musculus_miR-128-3p	547	45.54
mmu-mir-139_MI0000693_Mus_musculus_miR-139_stem-loop	543	id	seq	seq(norm)	id	seq	seq(norm)	0	ucuacagugcacgugucuccag	uggagacgcggcccuguuggag	guguauucuacagugcacgugucuccaguguggcucggaggcuggagacgcggcccuguuggaguaac
		mmu-miR-139-5p_MIMAT0000656_Mus_musculus_miR-139-5p	488	40.62	mmu-miR-139-3p_MIMAT0004662_Mus_musculus_miR-139-3p	55	4.58
mmu-mir-500_MI0004702_Mus_musculus_miR-500_stem-loop	539	id	seq	seq(norm)	id	seq	seq(norm)	0	aauccuugcuaucugggugcuuagu	aaugcaccugggcaaggguuca	cuccucugcucccccucucuaauccuugcuaucugggugcuuagugcuaucucaaugcaaugcaccugggcaaggguucagagaaggugagc
		mmu-miR-500-5p_MIMAT0017258_Mus_musculus_miR-500-5p	8	0.67	mmu-miR-500-3p_MIMAT0003507_Mus_musculus_miR-500-3p	531	44.2
mmu-mir-329_MI0000605_Mus_musculus_miR-329_stem-loop	531	id	seq	seq(norm)	id	seq	seq(norm)	0	agagguuuucugggucucuguu	aacacacccagcuaaccuuuuu	uguucgcuucugguaccggaagagagguuuucugggucucuguuucuuugaugagaaugaaacacacccagcuaaccuuuuuuucaguaucaaaucc
		mmu-miR-329-5p_MIMAT0017032_Mus_musculus_miR-329-5p	265	22.06	mmu-miR-329-3p_MIMAT0000567_Mus_musculus_miR-329-3p	266	22.14
mmu-mir-101c_MI0016974_Mus_musculus_miR-101c_stem-loop	523	id	seq	seq(norm)	id	seq	seq(norm)	19	-	acaguacugugauaacuga	ugaugcccuacugcacaguccugugaugacugacugcucaacugcacaguacugugauaacugaucgccuaacug
		na	0	0	mmu-miR-101c_MIMAT0019349_Mus_musculus_miR-101c	504	41.96
mmu-mir-673_MI0004601_Mus_musculus_miR-673_stem-loop	490	id	seq	seq(norm)	id	seq	seq(norm)	0	cucacagcucugguccuuggag	uccggggcugaguucugugcacc	uggagccugaggggcucacagcucugguccuuggagcuccagagaaaauguugcuccggggcugaguucugugcaccccccuugcccucca
		mmu-miR-673-5p_MIMAT0003739_Mus_musculus_miR-673-5p	231	19.23	mmu-miR-673-3p_MIMAT0004824_Mus_musculus_miR-673-3p	259	21.56
mmu-mir-18a_MI0000567_Mus_musculus_miR-18a_stem-loop	488	id	seq	seq(norm)	id	seq	seq(norm)	0	uaaggugcaucuagugcagauag	acugcccuaagugcuccuucug	ugcgugcuuuuuguucuaaggugcaucuagugcagauagugaaguagacuagcaucuacugcccuaagugcuccuucuggcauaagaaguuauguc
		mmu-miR-18a-5p_MIMAT0000528_Mus_musculus_miR-18a-5p	485	40.37	mmu-miR-18a-3p_MIMAT0004626_Mus_musculus_miR-18a-3p	3	0.25
mmu-mir-664_MI0012531_Mus_musculus_miR-664_stem-loop	463	id	seq	seq(norm)	id	seq	seq(norm)	0	cuggcuggggaaaaugacugg	uauucauuuacuccccagccua	cuggcuggggaaaaugacuggauagaaaacauuauucuauucauuuacuccccagccuacacaugaaag
		mmu-miR-664-5p_MIMAT0017353_Mus_musculus_miR-664-5p	34	2.83	mmu-miR-664-3p_MIMAT0012774_Mus_musculus_miR-664-3p	429	35.71
mmu-mir-351_MI0000643_Mus_musculus_miR-351_stem-loop	462	id	seq	seq(norm)	id	seq	seq(norm)	0	ucccugaggagcccuuugagccug	ggucaagaggcgccugggaac	cauggcaccuccguuucccugaggagcccuuugagccuggagugaaaaaaaaaaacaggucaagaggcgccugggaacuggagaagaguguuaaacuuc
		mmu-miR-351-5p_MIMAT0000609_Mus_musculus_miR-351-5p	440	36.63	mmu-miR-351-3p_MIMAT0017042_Mus_musculus_miR-351-3p	22	1.83
mmu-mir-467a-5_MI0014062_Mus_musculus_miR-467a-5_stem-loop	458	id	seq	seq(norm)	id	seq	seq(norm)	0	uaagugccugcauguauaugcg	auauacauacacacaccuacac	ugugccugugugcguaagugccugcauguauaugcguguauauuuuaugcauauacauacacacaccuacacacacaugcaca
		mmu-miR-467a-5p_MIMAT0003409_Mus_musculus_miR-467a-5p	207	17.23	mmu-miR-467d-3p_MIMAT0004887_Mus_musculus_miR-467d-3p	22	1.83		guaagugccugcauguauaug	cauauacauacacacaccuaca
		mmu-miR-467b-5p_MIMAT0005448_Mus_musculus_miR-467b-5p	207	17.23	mmu-miR-467a-3p_MIMAT0002108_Mus_musculus_miR-467a-3p	22	1.83
mmu-mir-467a-8_MI0014072_Mus_musculus_miR-467a-8_stem-loop	458	id	seq	seq(norm)	id	seq	seq(norm)	0	uaagugccugcauguauaugcg	auauacauacacacaccuacac	ugugccugugugcguaagugccugcauguauaugcguguauauuuuaugcauauacauacacacaccuacacacacaugcaca
		mmu-miR-467a-5p_MIMAT0003409_Mus_musculus_miR-467a-5p	207	17.23	mmu-miR-467d-3p_MIMAT0004887_Mus_musculus_miR-467d-3p	22	1.83		guaagugccugcauguauaug	cauauacauacacacaccuaca
		mmu-miR-467b-5p_MIMAT0005448_Mus_musculus_miR-467b-5p	207	17.23	mmu-miR-467a-3p_MIMAT0002108_Mus_musculus_miR-467a-3p	22	1.83
mmu-mir-467a-10_MI0014076_Mus_musculus_miR-467a-10_stem-loop	458	id	seq	seq(norm)	id	seq	seq(norm)	0	uaagugccugcauguauaugcg	auauacauacacacaccuacac	ugugcccgugugcguaagugccugcauguauaugcguguauauuuuaugcauauacauacacacaccuacacacacaugcaca
		mmu-miR-467a-5p_MIMAT0003409_Mus_musculus_miR-467a-5p	207	17.23	mmu-miR-467d-3p_MIMAT0004887_Mus_musculus_miR-467d-3p	22	1.83		guaagugccugcauguauaug	cauauacauacacacaccuaca
		mmu-miR-467b-5p_MIMAT0005448_Mus_musculus_miR-467b-5p	207	17.23	mmu-miR-467a-3p_MIMAT0002108_Mus_musculus_miR-467a-3p	22	1.83
mmu-mir-467a-2_MI0014053_Mus_musculus_miR-467a-2_stem-loop	458	id	seq	seq(norm)	id	seq	seq(norm)	0	uaagugccugcauguauaugcg	auauacauacacacaccuacac	ugugccugugugcguaagugccugcauguauaugcguguauauuuuaugcauauacauacacacaccuacacacacaugcaca
		mmu-miR-467a-5p_MIMAT0003409_Mus_musculus_miR-467a-5p	207	17.23	mmu-miR-467d-3p_MIMAT0004887_Mus_musculus_miR-467d-3p	22	1.83		guaagugccugcauguauaug	cauauacauacacacaccuaca
		mmu-miR-467b-5p_MIMAT0005448_Mus_musculus_miR-467b-5p	207	17.23	mmu-miR-467a-3p_MIMAT0002108_Mus_musculus_miR-467a-3p	22	1.83
mmu-mir-467a-6_MI0014065_Mus_musculus_miR-467a-6_stem-loop	458	id	seq	seq(norm)	id	seq	seq(norm)	0	uaagugccugcauguauaugcg	auauacauacacacaccuacac	ugugcccgugugcguaagugccugcauguauaugcguguauauuuuaugcauauacauacacacaccuacacacacaugcaca
		mmu-miR-467a-5p_MIMAT0003409_Mus_musculus_miR-467a-5p	207	17.23	mmu-miR-467d-3p_MIMAT0004887_Mus_musculus_miR-467d-3p	22	1.83		guaagugccugcauguauaug	cauauacauacacacaccuaca
		mmu-miR-467b-5p_MIMAT0005448_Mus_musculus_miR-467b-5p	207	17.23	mmu-miR-467a-3p_MIMAT0002108_Mus_musculus_miR-467a-3p	22	1.83
mmu-mir-467a-4_MI0014059_Mus_musculus_miR-467a-4_stem-loop	458	id	seq	seq(norm)	id	seq	seq(norm)	0	uaagugccugcauguauaugcg	auauacauacacacaccuacac	ugugccugugugcguaagugccugcauguauaugcguguauauuuuaugcauauacauacacacaccuacacacacaugcaca
		mmu-miR-467a-5p_MIMAT0003409_Mus_musculus_miR-467a-5p	207	17.23	mmu-miR-467d-3p_MIMAT0004887_Mus_musculus_miR-467d-3p	22	1.83		guaagugccugcauguauaug	cauauacauacacacaccuaca
		mmu-miR-467b-5p_MIMAT0005448_Mus_musculus_miR-467b-5p	207	17.23	mmu-miR-467a-3p_MIMAT0002108_Mus_musculus_miR-467a-3p	22	1.83
mmu-mir-467a-1_MI0002402_Mus_musculus_miR-467a-1_stem-loop	458	id	seq	seq(norm)	id	seq	seq(norm)	0	uaagugccugcauguauaugcg	auauacauacacacaccuacac	cugugugcguaagugccugcauguauaugcguguauauuuuaugcauauacauacacacaccuacacacacau
		mmu-miR-467a-5p_MIMAT0003409_Mus_musculus_miR-467a-5p	207	17.23	mmu-miR-467d-3p_MIMAT0004887_Mus_musculus_miR-467d-3p	22	1.83		guaagugccugcauguauaug	cauauacauacacacaccuaca
		mmu-miR-467b-5p_MIMAT0005448_Mus_musculus_miR-467b-5p	207	17.23	mmu-miR-467a-3p_MIMAT0002108_Mus_musculus_miR-467a-3p	22	1.83
mmu-mir-467a-7_MI0014069_Mus_musculus_miR-467a-7_stem-loop	458	id	seq	seq(norm)	id	seq	seq(norm)	0	uaagugccugcauguauaugcg	auauacauacacacaccuacac	ugugccugugugcguaagugccugcauguauaugcguguauauuuuaugcauauacauacacacaccuacacacacaugcaca
		mmu-miR-467a-5p_MIMAT0003409_Mus_musculus_miR-467a-5p	207	17.23	mmu-miR-467d-3p_MIMAT0004887_Mus_musculus_miR-467d-3p	22	1.83		guaagugccugcauguauaug	cauauacauacacacaccuaca
		mmu-miR-467b-5p_MIMAT0005448_Mus_musculus_miR-467b-5p	207	17.23	mmu-miR-467a-3p_MIMAT0002108_Mus_musculus_miR-467a-3p	22	1.83
mmu-mir-467a-9_MI0014074_Mus_musculus_miR-467a-9_stem-loop	458	id	seq	seq(norm)	id	seq	seq(norm)	0	uaagugccugcauguauaugcg	auauacauacacacaccuacac	ugugccugugugcguaagugccugcauguauaugcguguauauuuuaugcauauacauacacacaccuacacacacaugcaca
		mmu-miR-467a-5p_MIMAT0003409_Mus_musculus_miR-467a-5p	207	17.23	mmu-miR-467d-3p_MIMAT0004887_Mus_musculus_miR-467d-3p	22	1.83		guaagugccugcauguauaug	cauauacauacacacaccuaca
		mmu-miR-467b-5p_MIMAT0005448_Mus_musculus_miR-467b-5p	207	17.23	mmu-miR-467a-3p_MIMAT0002108_Mus_musculus_miR-467a-3p	22	1.83
mmu-mir-467a-3_MI0014056_Mus_musculus_miR-467a-3_stem-loop	458	id	seq	seq(norm)	id	seq	seq(norm)	0	uaagugccugcauguauaugcg	auauacauacacacaccuacac	ugugcccgugugcguaagugccugcauguauaugcguguauauuuuaugcauauacauacacacaccuacacacacaugcaca
		mmu-miR-467a-5p_MIMAT0003409_Mus_musculus_miR-467a-5p	207	17.23	mmu-miR-467d-3p_MIMAT0004887_Mus_musculus_miR-467d-3p	22	1.83		guaagugccugcauguauaug	cauauacauacacacaccuaca
		mmu-miR-467b-5p_MIMAT0005448_Mus_musculus_miR-467b-5p	207	17.23	mmu-miR-467a-3p_MIMAT0002108_Mus_musculus_miR-467a-3p	22	1.83
mmu-mir-744_MI0004124_Mus_musculus_miR-744_stem-loop	457	id	seq	seq(norm)	id	seq	seq(norm)	0	ugcggggcuagggcuaacagca	cuguugccacuaaccucaaccu	ggcugggcaaggugcggggcuagggcuaacagcagucuuacugacgguuuccuggaaaccacacacaugcuguugccacuaaccucaaccuuacucgguc
		mmu-miR-744-5p_MIMAT0004187_Mus_musculus_miR-744-5p	405	33.72	mmu-miR-744-3p_MIMAT0004820_Mus_musculus_miR-744-3p	52	4.33
mmu-mir-503_MI0003538_Mus_musculus_miR-503_stem-loop	452	id	seq	seq(norm)	id	seq	seq(norm)	0	uagcagcgggaacaguacugcag	gaguauuguuuccacugccugg	ugcccuagcagcgggaacaguacugcagugaguguuuggugcccuggaguauuguuuccacugccugggua
		mmu-miR-503-5p_MIMAT0003188_Mus_musculus_miR-503-5p	346	28.8	mmu-miR-503-3p_MIMAT0004790_Mus_musculus_miR-503-3p	106	8.82
mmu-mir-376c_MI0003533_Mus_musculus_miR-376c_stem-loop	449	id	seq	seq(norm)	id	seq	seq(norm)	2	guggauauuccuucuauguuua	aacauagaggaaauuucacgu	uuugguauuuaaaagguggauauuccuucuauguuuaugcuuuuugugauuaaacauagaggaaauuucacguuuucagugucaaa
		mmu-miR-376c-5p_MIMAT0005295_Mus_musculus_miR-376c-5p	38	3.16	mmu-miR-376c-3p_MIMAT0003183_Mus_musculus_miR-376c-3p	409	34.05
mmu-mir-1193_MI0006298_Mus_musculus_miR-1193_stem-loop	442	id	seq	seq(norm)	id	seq	seq(norm)	0	ugguagaccggugacguaca	uaggucacccguuuuacuauc	cugaagggacaaugaugcccacuguucucgggguagcuguguggaugguagaccggugacguacacuucauuuaugcuguaggucacccguuuuacuauccaccaacacccagaccaucug
		mmu-miR-1193-5p_MIMAT0017329_Mus_musculus_miR-1193-5p	9	0.75	mmu-miR-1193-3p_MIMAT0005851_Mus_musculus_miR-1193-3p	433	36.05
mmu-mir-341_MI0000625_Mus_musculus_miR-341_stem-loop	436	id	seq	seq(norm)	id	seq	seq(norm)	0	cggucggccgaucgcucgguc	ucggucgaucggucggucggu	aaaaugaugaugucaguuggccggucggccgaucgcucggucugucagucagucggucggucgaucggucggucggucagucggcuuccugucuuc
		mmu-miR-341-5p_MIMAT0017037_Mus_musculus_miR-341-5p	0	0	mmu-miR-341-3p_MIMAT0000588_Mus_musculus_miR-341-3p	436	36.3
mmu-mir-33_MI0000707_Mus_musculus_miR-33_stem-loop	433	id	seq	seq(norm)	id	seq	seq(norm)	4	gugcauuguaguugcauugca	caauguuuccacagugcaucac	cuguggugcauuguaguugcauugcauguucuggcaauaccugugcaauguuuccacagugcaucacgg
		mmu-miR-33-5p_MIMAT0000667_Mus_musculus_miR-33-5p	350	29.14	mmu-miR-33-3p_MIMAT0004666_Mus_musculus_miR-33-3p	79	6.58
mmu-mir-1198_MI0006306_Mus_musculus_miR-1198_stem-loop	433	id	seq	seq(norm)	id	seq	seq(norm)	0	uauguguuccuggcuggcuugg	aagcuagccucuaacucauggc	uuuuuuuucuuuuguuuauuuuguuugugacaguugucuguuauguguuccuggcuggcuugguacucauguguagcccaagcuagccucuaacucauggcagucauccugucucagucuc
		mmu-miR-1198-5p_MIMAT0005859_Mus_musculus_miR-1198-5p	420	34.96	mmu-miR-1198-3p_MIMAT0017332_Mus_musculus_miR-1198-3p	13	1.08
mmu-mir-350_MI0000640_Mus_musculus_miR-350_stem-loop	430	id	seq	seq(norm)	id	seq	seq(norm)	0	aaagugcaugcgcuuuggg	uucacaaagcccauacacuuuc	agaugccuugcuccuacaagaguaaagugcaugcgcuuugggacagugaggaaaauaauguucacaaagcccauacacuuucacccuuuaggagaguug
		mmu-miR-350-5p_MIMAT0017040_Mus_musculus_miR-350-5p	86	7.16	mmu-miR-350-3p_MIMAT0000605_Mus_musculus_miR-350-3p	344	28.64
mmu-mir-467b_MI0004671_Mus_musculus_miR-467b_stem-loop	414	id	seq	seq(norm)	id	seq	seq(norm)	0	uaagugccugcauguauaugcg	auauacauacacacaccaacac	ccgugugcguaagugccugcauguauaugcguguauauuuuaugcauauacauacacacaccaacacacacau
		mmu-miR-467a-5p_MIMAT0003409_Mus_musculus_miR-467a-5p	207	17.23	mmu-miR-467b-3p_MIMAT0003478_Mus_musculus_miR-467b-3p	0	0		guaagugccugcauguauaug
		mmu-miR-467b-5p_MIMAT0005448_Mus_musculus_miR-467b-5p	207	17.23
mmu-mir-582_MI0006127_Mus_musculus_miR-582_stem-loop	411	id	seq	seq(norm)	id	seq	seq(norm)	1	auacaguuguucaaccaguuac	uaaccuguugaacaacugaac	acucuuuggauacaguuguucaaccaguuacuaaucuaacuaauuguaaccuguugaacaacugaacccaaagggugcaaa
		mmu-miR-582-5p_MIMAT0005291_Mus_musculus_miR-582-5p	201	16.73	mmu-miR-582-3p_MIMAT0005292_Mus_musculus_miR-582-3p	209	17.4
mmu-mir-149_MI0000171_Mus_musculus_miR-149_stem-loop	400	id	seq	seq(norm)	id	seq	seq(norm)	0	ucuggcuccgugucuucacuccc	gagggagggacgggggcggugc	ggcucuggcuccgugucuucacucccguguuuguccgaggagggagggagggacgggggcggugcu
		mmu-miR-149-5p_MIMAT0000159_Mus_musculus_miR-149-5p	400	33.3	mmu-miR-149-3p_MIMAT0016990_Mus_musculus_miR-149-3p	0	0
mmu-mir-190a_MI0000232_Mus_musculus_miR-190_stem-loop	393	id	seq	seq(norm)	id	seq	seq(norm)	0	ugauauguuugauauauuaggu	acuauauaucaagcauauuccu	cugugugauauguuugauauauuagguuguuauuuaauccaacuauauaucaagcauauuccuacag
		mmu-miR-190a-5p_MIMAT0000220_Mus_musculus_miR-190a-5p	376	31.3	mmu-miR-190a-3p_MIMAT0016998_Mus_musculus_miR-190a-3p	17	1.42
mmu-mir-495_MI0004639_Mus_musculus_miR-495_stem-loop	363	id	seq	seq(norm)	id	seq	seq(norm)	0	gaaguugcccauguuauuuuucg	aaacaaacauggugcacuucuu	aaagaaguugcccauguuauuuuucgcuuuuauuugugacgaaacaaacauggugcacuucuu
		mmu-miR-495-5p_MIMAT0017249_Mus_musculus_miR-495-5p	4	0.33	mmu-miR-495-3p_MIMAT0003456_Mus_musculus_miR-495-3p	359	29.89
mmu-mir-375_MI0000792_Mus_musculus_miR-375_stem-loop	357	id	seq	seq(norm)	id	seq	seq(norm)	0	gcgacgagccccucgcacaaac	uuuguucguucggcucgcguga	ccccgcgacgagccccucgcacaaaccggaccugagcguuuuguucguucggcucgcgugaggc
		mmu-miR-375-5p_MIMAT0017078_Mus_musculus_miR-375-5p	0	0	mmu-miR-375-3p_MIMAT0000739_Mus_musculus_miR-375-3p	357	29.72
mmu-mir-455_MI0004679_Mus_musculus_miR-455_stem-loop	352	id	seq	seq(norm)	id	seq	seq(norm)	1	uaugugccuuuggacuacaucg	gcaguccacgggcauauacac	cucccuggugugagcguaugugccuuuggacuacaucgugaacgcagcaccaugcaguccacgggcauauacacuugccuca
		mmu-miR-455-5p_MIMAT0003485_Mus_musculus_miR-455-5p	170	14.15	mmu-miR-455-3p_MIMAT0003742_Mus_musculus_miR-455-3p	181	15.07
mmu-mir-1196_MI0006304_Mus_musculus_miR-1196_stem-loop	346	id	seq	seq(norm)	id	seq	seq(norm)	342	aaaucuaccugccucugccu	ggugagggugguuuuuu	ugcuggucuugaacucacagaaaucuaccugccucugccuuccaaguacugggcagugugccaccaaaacccuacauuuuugcugggcugggggugagggugguuuuuuuuuuuuuaaa
		mmu-miR-1196-5p_MIMAT0005857_Mus_musculus_miR-1196-5p	4	0.33	mmu-miR-1196-3p_MIMAT0022718_Mus_musculus_miR-1196-3p	0	0
mmu-mir-155_MI0000177_Mus_musculus_miR-155_stem-loop	341	id	seq	seq(norm)	id	seq	seq(norm)	0	uuaaugcuaauugugauaggggu	cuccuaccuguuagcauuaac	cuguuaaugcuaauugugauagggguuuuggccucugacugacuccuaccuguuagcauuaacag
		mmu-miR-155-5p_MIMAT0000165_Mus_musculus_miR-155-5p	337	28.05	mmu-miR-155-3p_MIMAT0016993_Mus_musculus_miR-155-3p	4	0.33
mmu-mir-9-1_MI0000720_Mus_musculus_miR-9-1_stem-loop	337	id	seq	seq(norm)	id	seq	seq(norm)	0	ucuuugguuaucuagcuguauga	auaaagcuagauaaccgaaagu	cgggguugguuguuaucuuugguuaucuagcuguaugagugguguggagucuucauaaagcuagauaaccgaaaguaaaaauaacccca
		mmu-miR-9-5p_MIMAT0000142_Mus_musculus_miR-9-5p	269	22.39	mmu-miR-9-3p_MIMAT0000143_Mus_musculus_miR-9-3p	68	5.66
mmu-mir-9-2_MI0000157_Mus_musculus_miR-9-2_stem-loop	337	id	seq	seq(norm)	id	seq	seq(norm)	0	ucuuugguuaucuagcuguauga	auaaagcuagauaaccgaaagu	guuguuaucuuugguuaucuagcuguaugaguguauuggucuucauaaagcuagauaaccgaaaguaaaaac
		mmu-miR-9-5p_MIMAT0000142_Mus_musculus_miR-9-5p	269	22.39	mmu-miR-9-3p_MIMAT0000143_Mus_musculus_miR-9-3p	68	5.66
mmu-mir-9-3_MI0000721_Mus_musculus_miR-9-3_stem-loop	337	id	seq	seq(norm)	id	seq	seq(norm)	0	ucuuugguuaucuagcuguauga	auaaagcuagauaaccgaaagu	ggaggcccguuucucucuuugguuaucuagcuguaugagugccacagagccgucauaaagcuagauaaccgaaaguagaaaugacucuca
		mmu-miR-9-5p_MIMAT0000142_Mus_musculus_miR-9-5p	269	22.39	mmu-miR-9-3p_MIMAT0000143_Mus_musculus_miR-9-3p	68	5.66
mmu-mir-224_MI0000711_Mus_musculus_miR-224_stem-loop	324	id	seq	seq(norm)	id	seq	seq(norm)	0	uaagucacuagugguuccguu	aaauggugcccuagugacuaca	gggcuuuuaagucacuagugguuccguuuaguagaugguuugugcauuguuucaaaauggugcccuagugacuacaaagccc
		mmu-miR-224-5p_MIMAT0000671_Mus_musculus_miR-224-5p	319	26.56	mmu-miR-224-3p_MIMAT0017062_Mus_musculus_miR-224-3p	5	0.42
mmu-mir-431_MI0001524_Mus_musculus_miR-431_stem-loop	311	id	seq	seq(norm)	id	seq	seq(norm)	9	ugucuugcaggccgucaugca	caggucgucuugcagggcuucu	cguccugcgaggugucuugcaggccgucaugcaggccacacugacgguaacguugcaggucgucuugcagggcuucucgcaagacgacauc
		mmu-miR-431-5p_MIMAT0001418_Mus_musculus_miR-431-5p	284	23.64	mmu-miR-431-3p_MIMAT0004753_Mus_musculus_miR-431-3p	18	1.5
mmu-mir-496a_MI0004589_Mus_musculus_miR-496_stem-loop	309	id	seq	seq(norm)	id	seq	seq(norm)	0	agguugcccaugguguguuca	ugaguauuacauggccaaucuc	aguguucgaauggagguugcccaugguguguucauuuuauuuaugaugaguauuacauggccaaucuccuuucggcacu
		mmu-miR-496a-5p_MIMAT0017244_Mus_musculus_miR-496a-5p	0	0	mmu-miR-496a-3p_MIMAT0003738_Mus_musculus_miR-496a-3p	309	25.72
mmu-mir-380_MI0000797_Mus_musculus_miR-380_stem-loop	303	id	seq	seq(norm)	id	seq	seq(norm)	0	augguugaccauagaacaugcg	uauguaguaugguccacaucuu	aagaugguugaccauagaacaugcgcuacuucugugucguauguaguaugguccacaucuu
		mmu-miR-380-5p_MIMAT0000744_Mus_musculus_miR-380-5p	87	7.24	mmu-miR-380-3p_MIMAT0000745_Mus_musculus_miR-380-3p	216	17.98
mmu-mir-193a_MI0000235_Mus_musculus_miR-193_stem-loop	289	id	seq	seq(norm)	id	seq	seq(norm)	0	ugggucuuugcgggcaagauga	aacuggccuacaaagucccagu	gagagcugggucuuugcgggcaagaugagagugucaguucaacuggccuacaaagucccaguccuc
		mmu-miR-193a-5p_MIMAT0004544_Mus_musculus_miR-193a-5p	20	1.66	mmu-miR-193a-3p_MIMAT0000223_Mus_musculus_miR-193a-3p	269	22.39
mmu-mir-301a_MI0000401_Mus_musculus_miR-301a_stem-loop	261	id	seq	seq(norm)	id	seq	seq(norm)	0	gcucugacuuuauugcacuacu	cagugcaauaguauugucaaagc	ccugcuaacggcugcucugacuuuauugcacuacuguacuuuacagcgagcagugcaauaguauugucaaagcauccgcgagcagg
		mmu-miR-301a-5p_MIMAT0017008_Mus_musculus_miR-301a-5p	45	3.75	mmu-miR-301a-3p_MIMAT0000379_Mus_musculus_miR-301a-3p	216	17.98
mmu-mir-204_MI0000247_Mus_musculus_miR-204_stem-loop	240	id	seq	seq(norm)	id	seq	seq(norm)	0	uucccuuugucauccuaugccu	gcugggaaggcaaagggacgu	uggacuucccuuugucauccuaugccugagaauauaugaaggaggcugggaaggcaaagggacguuca
		mmu-miR-204-5p_MIMAT0000237_Mus_musculus_miR-204-5p	240	19.98	mmu-miR-204-3p_MIMAT0017002_Mus_musculus_miR-204-3p	0	0
mmu-mir-326_MI0000598_Mus_musculus_miR-326_stem-loop	229	id	seq	seq(norm)	id	seq	seq(norm)	0	gggggcagggccuuugugaaggcg	ccucugggcccuuccuccagu	cucaucugucuguugggcugggggcagggccuuugugaaggcggguuaugcucagaucgccucugggcccuuccuccagucccgaggcagauuua
		mmu-miR-326-5p_MIMAT0017027_Mus_musculus_miR-326-5p	0	0	mmu-miR-326-3p_MIMAT0000559_Mus_musculus_miR-326-3p	229	19.06
mmu-mir-466q_MI0018032_Mus_musculus_miR-466q_stem-loop	222	id	seq	seq(norm)	id	seq	seq(norm)	7	gugcacacacacacauacgu	-	guguguguguguguguguguguguguguauguguguguaguauaugugcacacacacacauacguacccaugcaug
		mmu-miR-466q_MIMAT0020631_Mus_musculus_miR-466q	6	0.5	na	0	0		ugugugugugugugugugug
		mmu-miR-466i-5p_MIMAT0017325_Mus_musculus_miR-466i-5p	50	4.16
mmu-mir-328_MI0000603_Mus_musculus_miR-328_stem-loop	221	id	seq	seq(norm)	id	seq	seq(norm)	1	ggggggcaggaggggcucaggg	cuggcccucucugcccuuccgu	cugucucggagccuggggcaggggggcaggaggggcucagggagaaaguaucuacagccccuggcccucucugcccuuccguccccuguccccaagu
		mmu-miR-328-5p_MIMAT0017030_Mus_musculus_miR-328-5p	0	0	mmu-miR-328-3p_MIMAT0000565_Mus_musculus_miR-328-3p	220	18.31
mmu-mir-21b_MI0021906_Mus_musculus_miR-21b_stem-loop	215	id	seq	seq(norm)	id	seq	seq(norm)	0	uaguuuaucagacugauauuucc	-	uuugaggauacucuugcauauggauaguuuaucagacugauauuuccauaagacaaguaugagaaaauccuucuguacuaucuuucuggcuuuuguguaucuuacaau
		mmu-miR-21b_MIMAT0025121_Mus_musculus_miR-21b	215	17.9	na	0	0
mmu-mir-5098_MI0018006_Mus_musculus_miR-5098_stem-loop	213	id	seq	seq(norm)	id	seq	seq(norm)	213	guuacauggugaagcccaguu	-	auuagccagaguuacauggugaagcccaguuuuguuuuguuuuguuuuugagacaggguuucucuguguagcccuggcuguc
		mmu-miR-5098_MIMAT0020605_Mus_musculus_miR-5098	0	0	na	0	0
mmu-mir-485_MI0003492_Mus_musculus_miR-485_stem-loop	212	id	seq	seq(norm)	id	seq	seq(norm)	3	agaggcuggccgugaugaauuc	agucauacacggcucuccucuc	acuuggagagaggcuggccgugaugaauucgauucaucuaaacgagucauacacggcucuccucucuucuagu
		mmu-miR-485-5p_MIMAT0003128_Mus_musculus_miR-485-5p	138	11.49	mmu-miR-485-3p_MIMAT0003129_Mus_musculus_miR-485-3p	71	5.91
mmu-mir-138-1_MI0000722_Mus_musculus_miR-138-1_stem-loop	206	id	seq	seq(norm)	id	seq	seq(norm)	0	agcugguguugugaaucaggccg	cggcuacuucacaacaccaggg	cucuagcaugguguugugggacagcugguguugugaaucaggccguugccaaucagagaacggcuacuucacaacaccagggccacacugcacugcaag
		mmu-miR-138-5p_MIMAT0000150_Mus_musculus_miR-138-5p	201	16.73	mmu-miR-138-1-3p_MIMAT0004668_Mus_musculus_miR-138-1-3p	5	0.42
mmu-mir-138-2_MI0000164_Mus_musculus_miR-138-2_stem-loop	197	id	seq	seq(norm)	id	seq	seq(norm)	0	agcugguguugugaaucaggccg	gcuauuucacgacaccagggu	cagcugguguugugaaucaggccgacgagcagcgcauccucuuacccggcuauuucacgacaccaggguug
		mmu-miR-138-5p_MIMAT0000150_Mus_musculus_miR-138-5p	197	16.4	mmu-miR-138-2-3p_MIMAT0016987_Mus_musculus_miR-138-2-3p	0	0
mmu-mir-3470a_MI0014696_Mus_musculus_miR-3470a_stem-loop	193	id	seq	seq(norm)	id	seq	seq(norm)	176	ucacuuuguagaccaggcugg	-	ccuggacucacuuuguagaccaggcuggccuuaaauucacagagaucagccugccucugccuccugagugcugggau
		mmu-miR-3470a_MIMAT0015640_Mus_musculus_miR-3470a	17	1.42	na	0	0
mmu-mir-487b_MI0003534_Mus_musculus_miR-487b_stem-loop	193	id	seq	seq(norm)	id	seq	seq(norm)	0	ugguuaucccuguccucuucg	aaucguacagggucauccacuu	ugguacuuggagagugguuaucccuguccucuucgcuucacucaugccgaaucguacagggucauccacuuuuucaguauca
		mmu-miR-487b-5p_MIMAT0017216_Mus_musculus_miR-487b-5p	0	0	mmu-miR-487b-3p_MIMAT0003184_Mus_musculus_miR-487b-3p	193	16.07
mmu-mir-450b_MI0004705_Mus_musculus_miR-450b_stem-loop	182	id	seq	seq(norm)	id	seq	seq(norm)	0	uuuugcaguauguuccugaaua	auugggaacauuuugcaugcau	gauacagaauuauuuuugcaguauguuccugaauacauaacauaagcguauugggaacauuuugcaugcauaauuuuguauc
		mmu-miR-450b-5p_MIMAT0003511_Mus_musculus_miR-450b-5p	110	9.16	mmu-miR-450b-3p_MIMAT0003512_Mus_musculus_miR-450b-3p	72	5.99
mmu-mir-539_MI0003520_Mus_musculus_miR-539_stem-loop	166	id	seq	seq(norm)	id	seq	seq(norm)	0	ggagaaauuauccuuggugugu	cauacaaggauaauuucuuuuu	uacuugaggagaaauuauccuugguguguuggcucuuuuggaugaaucauacaaggauaauuucuuuuugagua
		mmu-miR-539-5p_MIMAT0003169_Mus_musculus_miR-539-5p	149	12.4	mmu-miR-539-3p_MIMAT0017208_Mus_musculus_miR-539-3p	17	1.42
mmu-mir-92b_MI0005521_Mus_musculus_miR-92b_stem-loop	162	id	seq	seq(norm)	id	seq	seq(norm)	0	agggacgggacguggugcaguguu	uauugcacucgucccggccucc	ggugggcgggagggacgggacguggugcaguguuguucuuuccccugccaauauugcacucgucccggccuccggcccccucg
		mmu-miR-92b-5p_MIMAT0017278_Mus_musculus_miR-92b-5p	0	0	mmu-miR-92b-3p_MIMAT0004899_Mus_musculus_miR-92b-3p	162	13.49
mmu-mir-540_MI0003518_Mus_musculus_miR-540_stem-loop	162	id	seq	seq(norm)	id	seq	seq(norm)	0	caagggucacccucugacucugu	aggucagaggucgauccugg	ugggccaagggucacccucugacucuguggccaaggguagacaggucagaggucgauccugggccua
		mmu-miR-540-5p_MIMAT0004786_Mus_musculus_miR-540-5p	61	5.08	mmu-miR-540-3p_MIMAT0003167_Mus_musculus_miR-540-3p	101	8.41
mmu-mir-433_MI0001525_Mus_musculus_miR-433_stem-loop	153	id	seq	seq(norm)	id	seq	seq(norm)	0	uacggugagccugucauuauuc	aucaugaugggcuccucggugu	ugcccggggagaaguacggugagccugucauuauucagagaggcuagauccucuguguugagaaggaucaugaugggcuccucgguguucuccagguagcggcaccacaccaugaaggcagccc
		mmu-miR-433-5p_MIMAT0001419_Mus_musculus_miR-433-5p	91	7.58	mmu-miR-433-3p_MIMAT0001420_Mus_musculus_miR-433-3p	62	5.16
mmu-mir-466c-1_MI0005505_Mus_musculus_miR-466c-1_stem-loop	148	id	seq	seq(norm)	id	seq	seq(norm)	0	ugaugugugugugcauguacauau	auacauacacgcacacauaaga	guauauguguugaugugugugugcauguacauaugugaauaugauauacauauacauacacgcacacauaagacacauaugagc
		mmu-miR-466c-5p_MIMAT0004877_Mus_musculus_miR-466c-5p	3	0.25	mmu-miR-466p-3p_MIMAT0014892_Mus_musculus_miR-466p-3p	29	2.41			uauacauacacgcacacauaaga
					mmu-miR-466a-3p_MIMAT0002107_Mus_musculus_miR-466a-3p	29	2.41			auacauacacgcacacauaaga
					mmu-miR-466b-3p_MIMAT0004876_Mus_musculus_miR-466b-3p	29	2.41			auacauacacgcacacauaaga
					mmu-miR-466c-3p_MIMAT0004878_Mus_musculus_miR-466c-3p	29	2.41			uauacauacacgcacacauaaga
					mmu-miR-466e-3p_MIMAT0004880_Mus_musculus_miR-466e-3p	29	2.41
mmu-mir-466c-2_MI0014057_Mus_musculus_miR-466c-2_stem-loop	148	id	seq	seq(norm)	id	seq	seq(norm)	0	ugaugugugugugcauguacauau	auacauacacgcacacauaaga	uguguauauguguugaugugugugugcauguacauaugugaauaugauauacauauacauacacgcacacauaagacacauaugagcaca
		mmu-miR-466c-5p_MIMAT0004877_Mus_musculus_miR-466c-5p	3	0.25	mmu-miR-466p-3p_MIMAT0014892_Mus_musculus_miR-466p-3p	29	2.41			uauacauacacgcacacauaaga
					mmu-miR-466a-3p_MIMAT0002107_Mus_musculus_miR-466a-3p	29	2.41			auacauacacgcacacauaaga
					mmu-miR-466b-3p_MIMAT0004876_Mus_musculus_miR-466b-3p	29	2.41			auacauacacgcacacauaaga
					mmu-miR-466c-3p_MIMAT0004878_Mus_musculus_miR-466c-3p	29	2.41			uauacauacacgcacacauaaga
					mmu-miR-466e-3p_MIMAT0004880_Mus_musculus_miR-466e-3p	29	2.41
mmu-mir-466b-7_MI0014070_Mus_musculus_miR-466b-7_stem-loop	145	id	seq	seq(norm)	id	seq	seq(norm)	0	ugauguguguguacauguacau	auacauacacgcacacauaaga	uguguauguguugauguguguguacauguacaugugugaauaugauauacauauacauacacgcacacauaagacacauaugagcaca
		mmu-miR-466b-5p_MIMAT0004875_Mus_musculus_miR-466b-5p	0	0	mmu-miR-466p-3p_MIMAT0014892_Mus_musculus_miR-466p-3p	29	2.41		ugauguguguguacauguacau	uauacauacacgcacacauaaga
		mmu-miR-466o-5p_MIMAT0014885_Mus_musculus_miR-466o-5p	0	0	mmu-miR-466a-3p_MIMAT0002107_Mus_musculus_miR-466a-3p	29	2.41			auacauacacgcacacauaaga
					mmu-miR-466b-3p_MIMAT0004876_Mus_musculus_miR-466b-3p	29	2.41			auacauacacgcacacauaaga
					mmu-miR-466c-3p_MIMAT0004878_Mus_musculus_miR-466c-3p	29	2.41			uauacauacacgcacacauaaga
					mmu-miR-466e-3p_MIMAT0004880_Mus_musculus_miR-466e-3p	29	2.41
mmu-mir-466p_MI0014078_Mus_musculus_miR-466p_stem-loop	145	id	seq	seq(norm)	id	seq	seq(norm)	0	uauguguguguacauguacau	auacauacacgcacacauaaga	uguguauauguguuuauguguguguacauguacaugugugaauaugaugauauauacauacacgcacacauaagacacauaugagcaca
		mmu-miR-466p-5p_MIMAT0014891_Mus_musculus_miR-466p-5p	0	0	mmu-miR-466p-3p_MIMAT0014892_Mus_musculus_miR-466p-3p	29	2.41			uauacauacacgcacacauaaga
					mmu-miR-466a-3p_MIMAT0002107_Mus_musculus_miR-466a-3p	29	2.41			auacauacacgcacacauaaga
					mmu-miR-466b-3p_MIMAT0004876_Mus_musculus_miR-466b-3p	29	2.41			auacauacacgcacacauaaga
					mmu-miR-466c-3p_MIMAT0004878_Mus_musculus_miR-466c-3p	29	2.41			uauacauacacgcacacauaaga
					mmu-miR-466e-3p_MIMAT0004880_Mus_musculus_miR-466e-3p	29	2.41
mmu-mir-466a_MI0002401_Mus_musculus_miR-466a_stem-loop	145	id	seq	seq(norm)	id	seq	seq(norm)	0	uauguguguguacauguacaua	auacauacacgcacacauaaga	uauauguguuuauguguguguacauguacauaugugaauaugauauccauauacauacacgcacacauaagac
		mmu-miR-466a-5p_MIMAT0004759_Mus_musculus_miR-466a-5p	0	0	mmu-miR-466p-3p_MIMAT0014892_Mus_musculus_miR-466p-3p	29	2.41		uauguguguguacauguacau	uauacauacacgcacacauaaga
		mmu-miR-466p-5p_MIMAT0014891_Mus_musculus_miR-466p-5p	0	0	mmu-miR-466a-3p_MIMAT0002107_Mus_musculus_miR-466a-3p	29	2.41			auacauacacgcacacauaaga
					mmu-miR-466b-3p_MIMAT0004876_Mus_musculus_miR-466b-3p	29	2.41			auacauacacgcacacauaaga
					mmu-miR-466c-3p_MIMAT0004878_Mus_musculus_miR-466c-3p	29	2.41			uauacauacacgcacacauaaga
					mmu-miR-466e-3p_MIMAT0004880_Mus_musculus_miR-466e-3p	29	2.41
mmu-mir-466b-8_MI0014112_Mus_musculus_miR-466b-8_stem-loop	145	id	seq	seq(norm)	id	seq	seq(norm)	0	ugauguguguguacauguacau	auacauacacgcacacauaaga	guguguauguguugauguguguguacauguacauaugugaauaugauauacauauacauacacgcacacauaagacacauaugagc
		mmu-miR-466b-5p_MIMAT0004875_Mus_musculus_miR-466b-5p	0	0	mmu-miR-466p-3p_MIMAT0014892_Mus_musculus_miR-466p-3p	29	2.41		ugauguguguguacauguacau	uauacauacacgcacacauaaga
		mmu-miR-466o-5p_MIMAT0014885_Mus_musculus_miR-466o-5p	0	0	mmu-miR-466a-3p_MIMAT0002107_Mus_musculus_miR-466a-3p	29	2.41		gauguguguguacauguacaua	auacauacacgcacacauaaga
		mmu-miR-466e-5p_MIMAT0004879_Mus_musculus_miR-466e-5p	0	0	mmu-miR-466b-3p_MIMAT0004876_Mus_musculus_miR-466b-3p	29	2.41			auacauacacgcacacauaaga
					mmu-miR-466c-3p_MIMAT0004878_Mus_musculus_miR-466c-3p	29	2.41			uauacauacacgcacacauaaga
					mmu-miR-466e-3p_MIMAT0004880_Mus_musculus_miR-466e-3p	29	2.41
mmu-mir-466b-4_MI0014060_Mus_musculus_miR-466b-4_stem-loop	145	id	seq	seq(norm)	id	seq	seq(norm)	0	ugauguguguguacauguacau	auacauacacgcacacauaaga	uguguguauguguugauguguguguacauguacaugugugaauaugauauacauauacauacacgcacacauaagacacauaugagcaca
		mmu-miR-466b-5p_MIMAT0004875_Mus_musculus_miR-466b-5p	0	0	mmu-miR-466p-3p_MIMAT0014892_Mus_musculus_miR-466p-3p	29	2.41		ugauguguguguacauguacau	uauacauacacgcacacauaaga
		mmu-miR-466o-5p_MIMAT0014885_Mus_musculus_miR-466o-5p	0	0	mmu-miR-466a-3p_MIMAT0002107_Mus_musculus_miR-466a-3p	29	2.41			auacauacacgcacacauaaga
					mmu-miR-466b-3p_MIMAT0004876_Mus_musculus_miR-466b-3p	29	2.41			auacauacacgcacacauaaga
					mmu-miR-466c-3p_MIMAT0004878_Mus_musculus_miR-466c-3p	29	2.41			uauacauacacgcacacauaaga
					mmu-miR-466e-3p_MIMAT0004880_Mus_musculus_miR-466e-3p	29	2.41
mmu-mir-466e_MI0005506_Mus_musculus_miR-466e_stem-loop	145	id	seq	seq(norm)	id	seq	seq(norm)	0	ugauguguguguacauguacau	auacauacacgcacacauaaga	guguauguguugauguguguguacauguacauaugugaauaugauauacauauacauacacgcacacauaagacacauaugagc
		mmu-miR-466b-5p_MIMAT0004875_Mus_musculus_miR-466b-5p	0	0	mmu-miR-466p-3p_MIMAT0014892_Mus_musculus_miR-466p-3p	29	2.41		ugauguguguguacauguacau	uauacauacacgcacacauaaga
		mmu-miR-466o-5p_MIMAT0014885_Mus_musculus_miR-466o-5p	0	0	mmu-miR-466a-3p_MIMAT0002107_Mus_musculus_miR-466a-3p	29	2.41		gauguguguguacauguacaua	auacauacacgcacacauaaga
		mmu-miR-466e-5p_MIMAT0004879_Mus_musculus_miR-466e-5p	0	0	mmu-miR-466b-3p_MIMAT0004876_Mus_musculus_miR-466b-3p	29	2.41			auacauacacgcacacauaaga
					mmu-miR-466c-3p_MIMAT0004878_Mus_musculus_miR-466c-3p	29	2.41			uauacauacacgcacacauaaga
					mmu-miR-466e-3p_MIMAT0004880_Mus_musculus_miR-466e-3p	29	2.41
mmu-mir-466b-1_MI0005502_Mus_musculus_miR-466b-1_stem-loop	145	id	seq	seq(norm)	id	seq	seq(norm)	0	ugauguguguguacauguacau	auacauacacgcacacauaaga	uguauguguugauguguguguacauguacaugugugaauaugauauacauauacauacacgcacacauaagacacauaugag
		mmu-miR-466b-5p_MIMAT0004875_Mus_musculus_miR-466b-5p	0	0	mmu-miR-466p-3p_MIMAT0014892_Mus_musculus_miR-466p-3p	29	2.41		ugauguguguguacauguacau	uauacauacacgcacacauaaga
		mmu-miR-466o-5p_MIMAT0014885_Mus_musculus_miR-466o-5p	0	0	mmu-miR-466a-3p_MIMAT0002107_Mus_musculus_miR-466a-3p	29	2.41			auacauacacgcacacauaaga
					mmu-miR-466b-3p_MIMAT0004876_Mus_musculus_miR-466b-3p	29	2.41			auacauacacgcacacauaaga
					mmu-miR-466c-3p_MIMAT0004878_Mus_musculus_miR-466c-3p	29	2.41			uauacauacacgcacacauaaga
					mmu-miR-466e-3p_MIMAT0004880_Mus_musculus_miR-466e-3p	29	2.41
mmu-mir-466b-5_MI0014063_Mus_musculus_miR-466b-5_stem-loop	145	id	seq	seq(norm)	id	seq	seq(norm)	0	ugauguguguguacauguacau	auacauacacgcacacauaaga	uguguauguguugauguguguguacauguacaugugugaauaugauauacauauacauacacgcacacauaagacacauaugagcaca
		mmu-miR-466b-5p_MIMAT0004875_Mus_musculus_miR-466b-5p	0	0	mmu-miR-466p-3p_MIMAT0014892_Mus_musculus_miR-466p-3p	29	2.41		ugauguguguguacauguacau	uauacauacacgcacacauaaga
		mmu-miR-466o-5p_MIMAT0014885_Mus_musculus_miR-466o-5p	0	0	mmu-miR-466a-3p_MIMAT0002107_Mus_musculus_miR-466a-3p	29	2.41			auacauacacgcacacauaaga
					mmu-miR-466b-3p_MIMAT0004876_Mus_musculus_miR-466b-3p	29	2.41			auacauacacgcacacauaaga
					mmu-miR-466c-3p_MIMAT0004878_Mus_musculus_miR-466c-3p	29	2.41			uauacauacacgcacacauaaga
					mmu-miR-466e-3p_MIMAT0004880_Mus_musculus_miR-466e-3p	29	2.41
mmu-mir-466b-2_MI0005503_Mus_musculus_miR-466b-2_stem-loop	145	id	seq	seq(norm)	id	seq	seq(norm)	0	ugauguguguguacauguacau	auacauacacgcacacauaaga	uguauguguugauguguguguacauguacaugucugaauaugauauacauauacauacacgcacacauaagacacauaugag
		mmu-miR-466b-5p_MIMAT0004875_Mus_musculus_miR-466b-5p	0	0	mmu-miR-466p-3p_MIMAT0014892_Mus_musculus_miR-466p-3p	29	2.41		ugauguguguguacauguacau	uauacauacacgcacacauaaga
		mmu-miR-466o-5p_MIMAT0014885_Mus_musculus_miR-466o-5p	0	0	mmu-miR-466a-3p_MIMAT0002107_Mus_musculus_miR-466a-3p	29	2.41			auacauacacgcacacauaaga
					mmu-miR-466b-3p_MIMAT0004876_Mus_musculus_miR-466b-3p	29	2.41			auacauacacgcacacauaaga
					mmu-miR-466c-3p_MIMAT0004878_Mus_musculus_miR-466c-3p	29	2.41			uauacauacacgcacacauaaga
					mmu-miR-466e-3p_MIMAT0004880_Mus_musculus_miR-466e-3p	29	2.41
mmu-mir-466b-6_MI0014067_Mus_musculus_miR-466b-6_stem-loop	145	id	seq	seq(norm)	id	seq	seq(norm)	0	ugauguguguguacauguacau	auacauacacgcacacauaaga	uguguguauguguugauguguguguacauguacaugugugaauaugauauacauauacauacacgcacacauaagacacauaugagcaca
		mmu-miR-466b-5p_MIMAT0004875_Mus_musculus_miR-466b-5p	0	0	mmu-miR-466p-3p_MIMAT0014892_Mus_musculus_miR-466p-3p	29	2.41		ugauguguguguacauguacau	uauacauacacgcacacauaaga
		mmu-miR-466o-5p_MIMAT0014885_Mus_musculus_miR-466o-5p	0	0	mmu-miR-466a-3p_MIMAT0002107_Mus_musculus_miR-466a-3p	29	2.41			auacauacacgcacacauaaga
					mmu-miR-466b-3p_MIMAT0004876_Mus_musculus_miR-466b-3p	29	2.41			auacauacacgcacacauaaga
					mmu-miR-466c-3p_MIMAT0004878_Mus_musculus_miR-466c-3p	29	2.41			uauacauacacgcacacauaaga
					mmu-miR-466e-3p_MIMAT0004880_Mus_musculus_miR-466e-3p	29	2.41
mmu-mir-665_MI0004171_Mus_musculus_miR-665_stem-loop	143	id	seq	seq(norm)	id	seq	seq(norm)	0	aggggccucugccucuauccaggauu	accaggaggcugaggucccu	agaacagggucuccuugaggggccucugccucuauccaggauuauguuuuuaugaccaggaggcugaggucccuuacaggcggccucuuacucu
		mmu-miR-665-5p_MIMAT0017238_Mus_musculus_miR-665-5p	0	0	mmu-miR-665-3p_MIMAT0003733_Mus_musculus_miR-665-3p	143	11.9
mmu-mir-700_MI0004684_Mus_musculus_miR-700_stem-loop	143	id	seq	seq(norm)	id	seq	seq(norm)	0	uaaggcuccuuccugugcuugc	cacgcgggaaccgaguccacc	uucacugggaguaaggcuccuuccugugcuugcaggggagaaauacgaacugcacgcgggaaccgaguccacccccagu
		mmu-miR-700-5p_MIMAT0017256_Mus_musculus_miR-700-5p	58	4.83	mmu-miR-700-3p_MIMAT0003490_Mus_musculus_miR-700-3p	85	7.08
mmu-mir-188_MI0000230_Mus_musculus_miR-188_stem-loop	125	id	seq	seq(norm)	id	seq	seq(norm)	0	caucccuugcaugguggaggg	cucccacaugcaggguuugca	ucucacaucccuugcaugguggagggugagcucucugaaaaccccucccacaugcaggguuugcagga
		mmu-miR-188-5p_MIMAT0000217_Mus_musculus_miR-188-5p	49	4.08	mmu-miR-188-3p_MIMAT0004541_Mus_musculus_miR-188-3p	76	6.33
mmu-mir-671_MI0004133_Mus_musculus_miR-671_stem-loop	124	id	seq	seq(norm)	id	seq	seq(norm)	0	aggaagcccuggaggggcuggag	uccgguucucagggcuccacc	uggcaggccaggaagaggaggaagcccuggaggggcuggaggugauggauguuuuccuccgguucucagggcuccaccucuuucgagccguagagcca
		mmu-miR-671-5p_MIMAT0003731_Mus_musculus_miR-671-5p	93	7.74	mmu-miR-671-3p_MIMAT0004821_Mus_musculus_miR-671-3p	31	2.58
mmu-mir-3102_MI0014099_Mus_musculus_miR-3102_stem-loop	117	id	seq	seq(norm)	id	seq	seq(norm)	0	gugaguggccaggguggggcug	cucuacucccugccccagcca	gugaguggccaggguggggcuggguggugcaggcaggagagccauugaucuauugugggcucuacucccugccccagccagagcaccccauuggcuacccacag
		mmu-miR-3102-5p_MIMAT0014933_Mus_musculus_miR-3102-5p	1	0.08	mmu-miR-3102-3p.2-3p_MIMAT0014935_Mus_musculus_miR-3102-3p.2-3p	2	0.17		gguggugcaggcaggagagcc	gagcaccccauuggcuacccaca
		mmu-miR-3102-5p.2-5p_MIMAT0014934_Mus_musculus_miR-3102-5p.2-5p	3	0.25	mmu-miR-3102-3p_MIMAT0014936_Mus_musculus_miR-3102-3p	111	9.24
mmu-mir-106a_MI0000406_Mus_musculus_miR-106a_stem-loop	117	id	seq	seq(norm)	id	seq	seq(norm)	0	caaagugcuaacagugcagguag	acugcagugccagcacuucuuac	augucaaagugcuaacagugcagguagcuuuuugaguucuacugcagugccagcacuucuuacau
		mmu-miR-106a-5p_MIMAT0000385_Mus_musculus_miR-106a-5p	117	9.74	mmu-miR-106a-3p_MIMAT0017009_Mus_musculus_miR-106a-3p	0	0
mmu-mir-132_MI0000158_Mus_musculus_miR-132_stem-loop	115	id	seq	seq(norm)	id	seq	seq(norm)	0	aaccguggcuuucgauuguuac	uaacagucuacagccauggucg	gggcaaccguggcuuucgauuguuacugugggaaccggagguaacagucuacagccauggucgccc
		mmu-miR-132-5p_MIMAT0016984_Mus_musculus_miR-132-5p	45	3.75	mmu-miR-132-3p_MIMAT0000144_Mus_musculus_miR-132-3p	70	5.83
mmu-mir-3471-2_MI0014701_Mus_musculus_miR-3471-2_stem-loop	112	id	seq	seq(norm)	id	seq	seq(norm)	106	ugagauccaacuguaaggcauu	-	agaaaugccuccaugagauccaacuguaaggcauuuucccaauuagugauaaaggggaaaaggccccuugugggugggacaaucucugggcugguagucuug
		mmu-miR-3471_MIMAT0015642_Mus_musculus_miR-3471	6	0.5	na	0	0
mmu-mir-219-1_MI0000702_Mus_musculus_miR-219-1_stem-loop	111	id	seq	seq(norm)	id	seq	seq(norm)	0	ugauuguccaaacgcaauucu	agaguugcgucuggacgucccg	ccgucccgggccgcggcuccugauuguccaaacgcaauucucgagucucuggcuccggccgagaguugcgucuggacgucccgagccgccgcccccaaaccucgaggggg
		mmu-miR-219-5p_MIMAT0000664_Mus_musculus_miR-219-5p	95	7.91	mmu-miR-219-1-3p_MIMAT0017055_Mus_musculus_miR-219-1-3p	16	1.33
mmu-mir-187_MI0000229_Mus_musculus_miR-187_stem-loop	110	id	seq	seq(norm)	id	seq	seq(norm)	0	aggcuacaacacaggacccggg	ucgugucuuguguugcagccgg	ucaggcuacaacacaggacccgggcgcugcucugaccccucgugucuuguguugcagccgg
		mmu-miR-187-5p_MIMAT0016997_Mus_musculus_miR-187-5p	21	1.75	mmu-miR-187-3p_MIMAT0000216_Mus_musculus_miR-187-3p	89	7.41
mmu-mir-299b_MI0019180_Mus_musculus_miR-299b_stem-loop	110	id	seq	seq(norm)	id	seq	seq(norm)	0	gguuuaccgucccacauacau	uaugugggacgguaaacc	gguuuaccgucccacauacauacucaaaauguaugugggacgguaaacc
		mmu-miR-299b-5p_MIMAT0022836_Mus_musculus_miR-299b-5p	0	0	mmu-miR-299b-3p_MIMAT0022837_Mus_musculus_miR-299b-3p	110	9.16
mmu-mir-3096b_MI0016969_Mus_musculus_miR-3096b_stem-loop	109	id	seq	seq(norm)	id	seq	seq(norm)	0	uggccaaggaugagaacu	aaaggauuuaccugaggcca	aacaguucuuggccaaggaugagaacucuaaccugacuggauacgcugcugugauggguuaaaggauuuaccugaggccaauagaacaggc
		mmu-miR-3096a-5p_MIMAT0014913_Mus_musculus_miR-3096a-5p	9	0.75	mmu-miR-3096b-3p_MIMAT0019343_Mus_musculus_miR-3096b-3p	3	0.25		ggccaaggaugagaacucuaa	uggguuaaaggauuuaccugaggcca
		mmu-miR-3096b-5p_MIMAT0019342_Mus_musculus_miR-3096b-5p	94	7.83	mmu-miR-3096a-3p_MIMAT0014914_Mus_musculus_miR-3096a-3p	3	0.25
mmu-mir-330_MI0000607_Mus_musculus_miR-330_stem-loop	109	id	seq	seq(norm)	id	seq	seq(norm)	0	ucucugggccugugucuuaggc	gcaaagcacagggccugcagaga	gacccuuuggcgaucucugccucucugggccugugucuuaggcucuucaagauccaacgagcaaagcacagggccugcagagagguagcgcucugcuc
		mmu-miR-330-5p_MIMAT0004642_Mus_musculus_miR-330-5p	68	5.66	mmu-miR-330-3p_MIMAT0000569_Mus_musculus_miR-330-3p	41	3.41
mmu-mir-3096a_MI0014089_Mus_musculus_miR-3096_stem-loop	109	id	seq	seq(norm)	id	seq	seq(norm)	0	uggccaaggaugagaacu	aaaggauuuaccugaggcca	uccaggaacaguucuuggccaaggaugagaacucuaaccugacaggauacgcugcugugauggguuaaaggauuuaccugaggccaacagaacaggcagga
		mmu-miR-3096a-5p_MIMAT0014913_Mus_musculus_miR-3096a-5p	9	0.75	mmu-miR-3096b-3p_MIMAT0019343_Mus_musculus_miR-3096b-3p	3	0.25		ggccaaggaugagaacucuaa	uggguuaaaggauuuaccugaggcca
		mmu-miR-3096b-5p_MIMAT0019342_Mus_musculus_miR-3096b-5p	94	7.83	mmu-miR-3096a-3p_MIMAT0014914_Mus_musculus_miR-3096a-3p	3	0.25
mmu-mir-5117_MI0018026_Mus_musculus_miR-5117_stem-loop	105	id	seq	seq(norm)	id	seq	seq(norm)	50	guuagugaugaucaauaaaguua	auugauuguuaagcugaaa	agguacuguuagugaugaucaauaaaguuaaacagaugggaaucucucugaauaagauugaagauugauuguuaagcugaaacaguauuua
		mmu-miR-5117-5p_MIMAT0020625_Mus_musculus_miR-5117-5p	44	3.66	mmu-miR-5117-3p_MIMAT0022744_Mus_musculus_miR-5117-3p	11	0.92
mmu-mir-421_MI0005496_Mus_musculus_miR-421_stem-loop	102	id	seq	seq(norm)	id	seq	seq(norm)	1	cucauuaaauguuuguugaau	aucaacagacauuaauugggcgc	cauuguaggccucauuaaauguuuguugaaugaaaaaaugaaucaucaacagacauuaauugggcgccugcucugu
		mmu-miR-421-5p_MIMAT0017273_Mus_musculus_miR-421-5p	2	0.17	mmu-miR-421-3p_MIMAT0004869_Mus_musculus_miR-421-3p	99	8.24
mmu-mir-3968_MI0016977_Mus_musculus_miR-3968_stem-loop	101	id	seq	seq(norm)	id	seq	seq(norm)	0	-	cgaaucccacuccagacacca	acgccgagcguguggugguaggauccguguagcaccgucuguguguuguugugccacacagagaacuugagcgaaucccacuccagacaccaugaguagg
		na	0	0	mmu-miR-3968_MIMAT0019352_Mus_musculus_miR-3968	101	8.41
mmu-mir-324_MI0000595_Mus_musculus_miR-324_stem-loop	95	id	seq	seq(norm)	id	seq	seq(norm)	0	cgcauccccuagggcauuggugu	ccacugccccaggugcugcu	aacugacuaugccuccucgcauccccuagggcauugguguaaagcuggagacccacugccccaggugcugcuggggguuguagucugac
		mmu-miR-324-5p_MIMAT0000555_Mus_musculus_miR-324-5p	62	5.16	mmu-miR-324-3p_MIMAT0000556_Mus_musculus_miR-324-3p	33	2.75
mmu-mir-1981_MI0009992_Mus_musculus_miR-1981_stem-loop	94	id	seq	seq(norm)	id	seq	seq(norm)	0	guaaaggcugggcuuagacguggc	caucuaacccuggccuuugac	guaaaggcugggcuuagacguggccuuuggguguggaaugcacuuccguuuguaaccgccaucuaacccuggccuuugacag
		mmu-miR-1981-5p_MIMAT0009458_Mus_musculus_miR-1981-5p	43	3.58	mmu-miR-1981-3p_MIMAT0017351_Mus_musculus_miR-1981-3p	51	4.25
mmu-mir-466i_MI0006282_Mus_musculus_miR-466i_stem-loop	90	id	seq	seq(norm)	id	seq	seq(norm)	8	ugugugugugugugugugug	auacacacacacauacacacua	agagaucaugucagugaacugccacauuuuugauauauauuauguauguauguguguguguguguguguguguauauauauacacacacacauacacacuacauguaugcaacauauauac
		mmu-miR-466i-5p_MIMAT0017325_Mus_musculus_miR-466i-5p	39	3.25	mmu-miR-466i-3p_MIMAT0005834_Mus_musculus_miR-466i-3p	4	0.33
mmu-mir-219-2_MI0000741_Mus_musculus_miR-219-2_stem-loop	89	id	seq	seq(norm)	id	seq	seq(norm)	0	ugauuguccaaacgcaauucu	agaauuguggcuggacaucugu	acucaggggcuucgccacugauuguccaaacgcaauucuuguacgagucugcggccaaccgagaauuguggcuggacaucugugguugagcuccggg
		mmu-miR-219-5p_MIMAT0000664_Mus_musculus_miR-219-5p	89	7.41	mmu-miR-219-2-3p_MIMAT0022841_Mus_musculus_miR-219-2-3p	0	0
mmu-mir-452_MI0001734_Mus_musculus_miR-452_stem-loop	88	id	seq	seq(norm)	id	seq	seq(norm)	59	uguuugcagaggaaacugagac	ucagucucaucugcaaagaggu	gcuaagcaguuacaacuguuugcagaggaaacugagacuuuauaacuaugucucagucucaucugcaaagagguaagugcuuugc
		mmu-miR-452-5p_MIMAT0001637_Mus_musculus_miR-452-5p	21	1.75	mmu-miR-452-3p_MIMAT0017194_Mus_musculus_miR-452-3p	8	0.67
mmu-mir-877_MI0005553_Mus_musculus_miR-877_stem-loop	87	id	seq	seq(norm)	id	seq	seq(norm)	0	guagaggagauggcgcaggg	uguccucuucucccuccuccca	guagaggagauggcgcaggggacacaagguaggccuugcgggucuguggacccuuggacauguguccucuucucccuccucccag
		mmu-miR-877-5p_MIMAT0004861_Mus_musculus_miR-877-5p	73	6.08	mmu-miR-877-3p_MIMAT0004862_Mus_musculus_miR-877-3p	14	1.17
mmu-mir-370_MI0001165_Mus_musculus_miR-370_stem-loop	85	id	seq	seq(norm)	id	seq	seq(norm)	0	caggucacgucucugcaguu	gccugcugggguggaaccuggu	agacggagagaccaggucacgucucugcaguuacacagcucaugagugccugcugggguggaaccugguuugucugucu
		mmu-miR-370-5p_MIMAT0017174_Mus_musculus_miR-370-5p	1	0.08	mmu-miR-370-3p_MIMAT0001095_Mus_musculus_miR-370-3p	84	6.99
mmu-mir-1935_MI0009924_Mus_musculus_miR-1935_stem-loop	84	id	seq	seq(norm)	id	seq	seq(norm)	84	aggcagaggcuggcggaucucu	-	acucuggaggcagaggcuggcggaucucugaguucgaggccagccuggucuacagaguga
		mmu-miR-1935_MIMAT0009399_Mus_musculus_miR-1935	0	0	na	0	0
mmu-mir-5097_MI0018005_Mus_musculus_miR-5097_stem-loop	84	id	seq	seq(norm)	id	seq	seq(norm)	25	-	guucaugucccuguucaggcgcca	gggguucggacagaugggcauggagucggugggaauuaacagacaucugaggguccaggguucaugucccuguucaggcgcca
		na	0	0	mmu-miR-5097_MIMAT0020604_Mus_musculus_miR-5097	59	4.91
mmu-mir-3082_MI0014045_Mus_musculus_miR-3082_stem-loop	82	id	seq	seq(norm)	id	seq	seq(norm)	0	gacagagugugugugucugugu	cacauggcacucaacucugcag	ggacagagugugugugucuguguggagacaggaguugcccacacauggcacucaacucugcagg
		mmu-miR-3082-5p_MIMAT0014872_Mus_musculus_miR-3082-5p	0	0	mmu-miR-3082-3p_MIMAT0014873_Mus_musculus_miR-3082-3p	82	6.83
mmu-mir-669a-8_MI0014066_Mus_musculus_miR-669a-8_stem-loop	80	id	seq	seq(norm)	id	seq	seq(norm)	0	aguugugugugcauguucaugucu	acauaacauacacacacacguau	ugugcauguguguauaguugugugugcauguucaugucuauauuugaauauacauaacauacacacacacguauaaacgcaagcaca
		mmu-miR-669a-5p_MIMAT0003477_Mus_musculus_miR-669a-5p	27	2.25	mmu-miR-669o-3p_MIMAT0017347_Mus_musculus_miR-669o-3p	13	1.08		aguugugugugcauguucaugucu	acauaacauacacacacacguau
		mmu-miR-669p-5p_MIMAT0014889_Mus_musculus_miR-669p-5p	27	2.25	mmu-miR-669a-3p_MIMAT0017243_Mus_musculus_miR-669a-3p	13	1.08
mmu-mir-669a-5_MI0014055_Mus_musculus_miR-669a-5_stem-loop	80	id	seq	seq(norm)	id	seq	seq(norm)	0	aguugugugugcauguucaugucu	acauaacauacacacacacguau	ugugcauguguguauaguugugugugcauguucaugucuauauuugaauauacauaacauacacacacacguauaaacgcaagcaca
		mmu-miR-669a-5p_MIMAT0003477_Mus_musculus_miR-669a-5p	27	2.25	mmu-miR-669o-3p_MIMAT0017347_Mus_musculus_miR-669o-3p	13	1.08		aguugugugugcauguucaugucu	acauaacauacacacacacguau
		mmu-miR-669p-5p_MIMAT0014889_Mus_musculus_miR-669p-5p	27	2.25	mmu-miR-669a-3p_MIMAT0017243_Mus_musculus_miR-669a-3p	13	1.08
mmu-mir-669a-4_MI0014054_Mus_musculus_miR-669a-4_stem-loop	80	id	seq	seq(norm)	id	seq	seq(norm)	0	aguugugugugcauguucaugucu	acauaacauacacacacacguau	ugugcauguguguauaguugugugugcauguucaugucuauauuugaauauacauaacauacacacacacguauaaacgcaagcaca
		mmu-miR-669a-5p_MIMAT0003477_Mus_musculus_miR-669a-5p	27	2.25	mmu-miR-669o-3p_MIMAT0017347_Mus_musculus_miR-669o-3p	13	1.08		aguugugugugcauguucaugucu	acauaacauacacacacacguau
		mmu-miR-669p-5p_MIMAT0014889_Mus_musculus_miR-669p-5p	27	2.25	mmu-miR-669a-3p_MIMAT0017243_Mus_musculus_miR-669a-3p	13	1.08
mmu-mir-669a-9_MI0014068_Mus_musculus_miR-669a-9_stem-loop	80	id	seq	seq(norm)	id	seq	seq(norm)	0	aguugugugugcauguucaugucu	acauaacauacacacacacguau	ugugcauguguguauaguugugugugcauguucaugucuauauuugaauauacauaacauacacacacacguauaaacgcaagcaca
		mmu-miR-669a-5p_MIMAT0003477_Mus_musculus_miR-669a-5p	27	2.25	mmu-miR-669o-3p_MIMAT0017347_Mus_musculus_miR-669o-3p	13	1.08		aguugugugugcauguucaugucu	acauaacauacacacacacguau
		mmu-miR-669p-5p_MIMAT0014889_Mus_musculus_miR-669p-5p	27	2.25	mmu-miR-669a-3p_MIMAT0017243_Mus_musculus_miR-669a-3p	13	1.08
mmu-mir-669a-12_MI0014077_Mus_musculus_miR-669a-12_stem-loop	80	id	seq	seq(norm)	id	seq	seq(norm)	0	aguugugugugcauguucaugucu	acauaacauacacacacacguau	ugugcauguguguauaguugugugugcauguucaugucuauauuugaauauacauaacauacacacacacguauaaacgcaagcaca
		mmu-miR-669a-5p_MIMAT0003477_Mus_musculus_miR-669a-5p	27	2.25	mmu-miR-669o-3p_MIMAT0017347_Mus_musculus_miR-669o-3p	13	1.08		aguugugugugcauguucaugucu	acauaacauacacacacacguau
		mmu-miR-669p-5p_MIMAT0014889_Mus_musculus_miR-669p-5p	27	2.25	mmu-miR-669a-3p_MIMAT0017243_Mus_musculus_miR-669a-3p	13	1.08
mmu-mir-669a-2_MI0004667_Mus_musculus_miR-669a-2_stem-loop	80	id	seq	seq(norm)	id	seq	seq(norm)	0	aguugugugugcauguucaugucu	acauaacauacacacacacguau	cauguaugugcauguguguauaguugugugugcauguucaugucuauauuugaauauacauaacauacacacacacguauaaacgcaagcacacaca
		mmu-miR-669a-5p_MIMAT0003477_Mus_musculus_miR-669a-5p	27	2.25	mmu-miR-669o-3p_MIMAT0017347_Mus_musculus_miR-669o-3p	13	1.08		aguugugugugcauguucaugucu	acauaacauacacacacacguau
		mmu-miR-669p-5p_MIMAT0014889_Mus_musculus_miR-669p-5p	27	2.25	mmu-miR-669a-3p_MIMAT0017243_Mus_musculus_miR-669a-3p	13	1.08
mmu-mir-669a-7_MI0014061_Mus_musculus_miR-669a-7_stem-loop	80	id	seq	seq(norm)	id	seq	seq(norm)	0	aguugugugugcauguucaugucu	acauaacauacacacacacguau	ugugcauguguguauaguugugugugcauguucaugucuauauuugaauauacauaacauacacacacacguauaaacgcaagcaca
		mmu-miR-669a-5p_MIMAT0003477_Mus_musculus_miR-669a-5p	27	2.25	mmu-miR-669o-3p_MIMAT0017347_Mus_musculus_miR-669o-3p	13	1.08		aguugugugugcauguucaugucu	acauaacauacacacacacguau
		mmu-miR-669p-5p_MIMAT0014889_Mus_musculus_miR-669p-5p	27	2.25	mmu-miR-669a-3p_MIMAT0017243_Mus_musculus_miR-669a-3p	13	1.08
mmu-mir-669a-6_MI0014058_Mus_musculus_miR-669a-6_stem-loop	80	id	seq	seq(norm)	id	seq	seq(norm)	0	aguugugugugcauguucaugucu	acauaacauacacacacacguau	ugugcauguguguauaguugugugugcauguucaugucuauauuugaauauacauaacauacacacacacguauaaacgcaagcaca
		mmu-miR-669a-5p_MIMAT0003477_Mus_musculus_miR-669a-5p	27	2.25	mmu-miR-669o-3p_MIMAT0017347_Mus_musculus_miR-669o-3p	13	1.08		aguugugugugcauguucaugucu	acauaacauacacacacacguau
		mmu-miR-669p-5p_MIMAT0014889_Mus_musculus_miR-669p-5p	27	2.25	mmu-miR-669a-3p_MIMAT0017243_Mus_musculus_miR-669a-3p	13	1.08
mmu-mir-669a-1_MI0004523_Mus_musculus_miR-669a-1_stem-loop	80	id	seq	seq(norm)	id	seq	seq(norm)	0	aguugugugugcauguucaugucu	acauaacauacacacacacguau	uguaugugcauguguguauaguugugugugcauguucaugucuauauuugaauauacauaacauacacacacacguauaaacgcaagcacacauaca
		mmu-miR-669a-5p_MIMAT0003477_Mus_musculus_miR-669a-5p	27	2.25	mmu-miR-669o-3p_MIMAT0017347_Mus_musculus_miR-669o-3p	13	1.08		aguugugugugcauguucaugucu	acauaacauacacacacacguau
		mmu-miR-669p-5p_MIMAT0014889_Mus_musculus_miR-669p-5p	27	2.25	mmu-miR-669a-3p_MIMAT0017243_Mus_musculus_miR-669a-3p	13	1.08
mmu-mir-669a-11_MI0014075_Mus_musculus_miR-669a-11_stem-loop	80	id	seq	seq(norm)	id	seq	seq(norm)	0	aguugugugugcauguucaugucu	acauaacauacacacacacguau	ugugcauguguguauaguugugugugcauguucaugucuauauuugaauauacauaacauacacacacacguauaaacgcaagcaca
		mmu-miR-669a-5p_MIMAT0003477_Mus_musculus_miR-669a-5p	27	2.25	mmu-miR-669o-3p_MIMAT0017347_Mus_musculus_miR-669o-3p	13	1.08		aguugugugugcauguucaugucu	acauaacauacacacacacguau
		mmu-miR-669p-5p_MIMAT0014889_Mus_musculus_miR-669p-5p	27	2.25	mmu-miR-669a-3p_MIMAT0017243_Mus_musculus_miR-669a-3p	13	1.08
mmu-mir-669a-10_MI0014073_Mus_musculus_miR-669a-10_stem-loop	80	id	seq	seq(norm)	id	seq	seq(norm)	0	aguugugugugcauguucaugucu	acauaacauacacacacacguau	ugugcauguguguauaguugugugugcauguucaugucuauauuugaauauacauaacauacacacacacguauaaacgcaagcaca
		mmu-miR-669a-5p_MIMAT0003477_Mus_musculus_miR-669a-5p	27	2.25	mmu-miR-669o-3p_MIMAT0017347_Mus_musculus_miR-669o-3p	13	1.08		aguugugugugcauguucaugucu	acauaacauacacacacacguau
		mmu-miR-669p-5p_MIMAT0014889_Mus_musculus_miR-669p-5p	27	2.25	mmu-miR-669a-3p_MIMAT0017243_Mus_musculus_miR-669a-3p	13	1.08
mmu-mir-145b_MI0021890_Mus_musculus_miR-145b_stem-loop	79	id	seq	seq(norm)	id	seq	seq(norm)	0	guccaguuuucccaggagacu	-	cucccuguugaagucaguccaguuuucccaggagacuccagucuggcuugagaaauugguguuaaaaacagggaa
		mmu-miR-145b_MIMAT0025105_Mus_musculus_miR-145b	79	6.58	na	0	0
mmu-mir-331_MI0000609_Mus_musculus_miR-331_stem-loop	77	id	seq	seq(norm)	id	seq	seq(norm)	1	cuagguauggucccagggaucc	gccccugggccuauccuagaa	gagucugguuuuguuuggguuuguucuagguauggucccagggaucccagaucaaaccaggccccugggccuauccuagaaccaaccuaaacccgu
		mmu-miR-331-5p_MIMAT0004643_Mus_musculus_miR-331-5p	18	1.5	mmu-miR-331-3p_MIMAT0000571_Mus_musculus_miR-331-3p	58	4.83
mmu-mir-466k_MI0006292_Mus_musculus_miR-466k_stem-loop	77	id	seq	seq(norm)	id	seq	seq(norm)	2	uguguguguacauguacauguga	-	auauauguguguguguguguguguguguacauguacaugugaguauguguguguauauguuuguacaugugcaugugugugaguaugugaauauauguguauaugugugcaugugcaugugu
		mmu-miR-466k_MIMAT0005845_Mus_musculus_miR-466k	0	0	na	0	0		ugugugugugugugugugug
		mmu-miR-466i-5p_MIMAT0017325_Mus_musculus_miR-466i-5p	38	3.16
mmu-let-7j_MI0021908_Mus_musculus_let-7j_stem-loop	76	id	seq	seq(norm)	id	seq	seq(norm)	0	ugagguauuaguuugugcuguuau	-	auuggaggcuauuucugaucaugauaauuuccugagguauuaguuugugcuguuauaugaaucgaauaauaucccuugcucagauuaaaagccuggaguuaaaaaaaucaagugccuugaac
		mmu-let-7j_MIMAT0025123_Mus_musculus_let-7j	76	6.33	na	0	0
mmu-mir-34b_MI0000404_Mus_musculus_miR-34b_stem-loop	71	id	seq	seq(norm)	id	seq	seq(norm)	0	aggcaguguaauuagcugauugu	aaucacuaacuccacugccauc	gugcucgguuuguaggcaguguaauuagcugauuguagugcggugcugacaaucacuaacuccacugccaucaaaacaaggcac
		mmu-miR-34b-5p_MIMAT0000382_Mus_musculus_miR-34b-5p	14	1.17	mmu-miR-34b-3p_MIMAT0004581_Mus_musculus_miR-34b-3p	57	4.75
mmu-mir-615_MI0005004_Mus_musculus_miR-615_stem-loop	69	id	seq	seq(norm)	id	seq	seq(norm)	1	ggggguccccggugcucggauc	uccgagccugggucucccucuu	ucgggaggggcgggagggggguccccggugcucggaucucgagggugcuuauuguucgguccgagccugggucucccucuuccccccauccc
		mmu-miR-615-5p_MIMAT0004837_Mus_musculus_miR-615-5p	1	0.08	mmu-miR-615-3p_MIMAT0003783_Mus_musculus_miR-615-3p	67	5.58
mmu-mir-467e_MI0006128_Mus_musculus_miR-467e_stem-loop	67	id	seq	seq(norm)	id	seq	seq(norm)	0	auaagugugagcauguauaugu	auauacauacacacaccuauau	gccugugugcauaagugugagcauguauauguguguauauuuuaugcauauacauacacacaccuauauacacaugcacacagacau
		mmu-miR-467e-5p_MIMAT0005293_Mus_musculus_miR-467e-5p	54	4.5	mmu-miR-467e-3p_MIMAT0005294_Mus_musculus_miR-467e-3p	13	1.08
mmu-mir-195b_MI0021861_Mus_musculus_miR-195b_stem-loop	65	id	seq	seq(norm)	id	seq	seq(norm)	0	uagcagcacagaaauaguagaa	-	agaaaggacuuaaauagcagcacagaaauaguagaaaacacagcccaacagcuuuggcuugaauuacugcucuccuguaacugauauagucuuuuuc
		mmu-miR-195b_MIMAT0025076_Mus_musculus_miR-195b	65	5.41	na	0	0
mmu-mir-467d_MI0005513_Mus_musculus_miR-467d_stem-loop	63	id	seq	seq(norm)	id	seq	seq(norm)	0	uaagugcgcgcauguauaugcg	auauacauacacacaccuacac	ccugugugcauaagugcgcgcauguauaugcguguauauuuuaugcauauacauacacacaccuacacacacaugcacacagaca
		mmu-miR-467d-5p_MIMAT0004886_Mus_musculus_miR-467d-5p	19	1.58	mmu-miR-467d-3p_MIMAT0004887_Mus_musculus_miR-467d-3p	22	1.83			cauauacauacacacaccuaca
					mmu-miR-467a-3p_MIMAT0002108_Mus_musculus_miR-467a-3p	22	1.83
mmu-mir-690_MI0004658_Mus_musculus_miR-690_stem-loop	63	id	seq	seq(norm)	id	seq	seq(norm)	35	-	aaaggcuaggcucacaaccaaa	uguguuuuuguggagcuaauuggcuguauuaaagugcuaguaagaaacauucuccuccagcuggagagauggcucagcuguuaaaggcuaggcucacaaccaaaauaua
		na	0	0	mmu-miR-690_MIMAT0003469_Mus_musculus_miR-690	28	2.33
mmu-mir-1249_MI0004132_Mus_musculus_miR-1249_stem-loop	63	id	seq	seq(norm)	id	seq	seq(norm)	0	aggagggaggggaugggccaaguuc	acgcccuucccccccuucuuca	cgauucuuguuugcguggggaggagggaggggaugggccaaguucccuaugccuggaacgcccuucccccccuucuucaccuggcgaacuccuacucg
		mmu-miR-1249-5p_MIMAT0014804_Mus_musculus_miR-1249-5p	1	0.08	mmu-miR-1249-3p_MIMAT0010560_Mus_musculus_miR-1249-3p	62	5.16
mmu-mir-1186a_MI0006284_Mus_musculus_miR-1186_stem-loop	61	id	seq	seq(norm)	id	seq	seq(norm)	58	gagugcuggaauuaaaggcaug	-	uccaccugucucugccucccgagugcuggaauuaaaggcaugcaccaccacugcccggcagguucuguuauuucugagugugagaaauauauggggaaaagucuucauggugaguccaaagg
		mmu-miR-1186a_MIMAT0005836_Mus_musculus_miR-1186a	3	0.25	na	0	0
mmu-mir-669p-2_MI0014071_Mus_musculus_miR-669p-2_stem-loop	60	id	seq	seq(norm)	id	seq	seq(norm)	0	aguugugugugcauguucaugucu	cauaacauacacacacacacguau	gugcauguguguauaguugugugugcauguucaugucuauauuugaauauacauaacauacacacacacacguauaaacgcaagcac
		mmu-miR-669a-5p_MIMAT0003477_Mus_musculus_miR-669a-5p	27	2.25	mmu-miR-669p-3p_MIMAT0014890_Mus_musculus_miR-669p-3p	6	0.5		aguugugugugcauguucaugucu
		mmu-miR-669p-5p_MIMAT0014889_Mus_musculus_miR-669p-5p	27	2.25
mmu-mir-669p-1_MI0014064_Mus_musculus_miR-669p-1_stem-loop	60	id	seq	seq(norm)	id	seq	seq(norm)	0	aguugugugugcauguucaugucu	cauaacauacacacacacacguau	gugcauguguguauaguugugugugcauguucaugucuauauuugaauauacauaacauacacacacacacguauaaacgcaagcac
		mmu-miR-669a-5p_MIMAT0003477_Mus_musculus_miR-669a-5p	27	2.25	mmu-miR-669p-3p_MIMAT0014890_Mus_musculus_miR-669p-3p	6	0.5		aguugugugugcauguucaugucu
		mmu-miR-669p-5p_MIMAT0014889_Mus_musculus_miR-669p-5p	27	2.25
mmu-mir-384_MI0001146_Mus_musculus_miR-384_stem-loop	60	id	seq	seq(norm)	id	seq	seq(norm)	0	uguaaacaauuccuaggcaaugu	auuccuagaaauuguucacaau	uguuaaaucaggaauuguaaacaauuccuaggcaauguguauaauguugguaagucauuccuagaaauuguucacaaugccuguaaca
		mmu-miR-384-5p_MIMAT0004745_Mus_musculus_miR-384-5p	17	1.42	mmu-miR-384-3p_MIMAT0001076_Mus_musculus_miR-384-3p	43	3.58
mmu-mir-1191_MI0006296_Mus_musculus_miR-1191_stem-loop	59	id	seq	seq(norm)	id	seq	seq(norm)	0	-	cagucuuacuauguagcccua	uggaaccagccuggucuacauagcaacaucuaagccagccagggcuacauagugagaaccugccucaaaagcaaaacagcagucuuacuauguagcccuagauggccuagaacucccuau
		na	0	0	mmu-miR-1191_MIMAT0005849_Mus_musculus_miR-1191	59	4.91
mmu-mir-20b_MI0003536_Mus_musculus_miR-20b_stem-loop	58	id	seq	seq(norm)	id	seq	seq(norm)	0	caaagugcucauagugcagguag	acugcagugugagcacuucuag	ccuaguagugccaaagugcucauagugcagguaguuuuuauaccacucuacugcagugugagcacuucuaguacuccugg
		mmu-miR-20b-5p_MIMAT0003187_Mus_musculus_miR-20b-5p	58	4.83	mmu-miR-20b-3p_MIMAT0004788_Mus_musculus_miR-20b-3p	0	0
mmu-mir-3057_MI0014020_Mus_musculus_miR-3057_stem-loop	56	id	seq	seq(norm)	id	seq	seq(norm)	0	auuggagcugagauucugcgggau	ucccacaggcccagcucauagc	ugaaggugugugcauuggagcugagauucugcgggauggauuaggaguauauuguccucccacaggcccagcucauagcacaagccaucgg
		mmu-miR-3057-5p_MIMAT0014822_Mus_musculus_miR-3057-5p	52	4.33	mmu-miR-3057-3p_MIMAT0014823_Mus_musculus_miR-3057-3p	4	0.33
mmu-mir-547_MI0003523_Mus_musculus_miR-547_stem-loop	54	id	seq	seq(norm)	id	seq	seq(norm)	0	cacuugaggauguaccaccca	cuugguacaucuuugagugag	gugugauguaucacuugaggauguaccacccauuuaacaggaaacaugcuugguacaucuuugagugagauaacacac
		mmu-miR-547-5p_MIMAT0017210_Mus_musculus_miR-547-5p	0	0	mmu-miR-547-3p_MIMAT0003173_Mus_musculus_miR-547-3p	54	4.5
mmu-mir-669a-3_MI0004668_Mus_musculus_miR-669a-3_stem-loop	54	id	seq	seq(norm)	id	seq	seq(norm)	0	aguugugugugcauguucaugucu	acauaacauacacacacauguau	uuccuccauguaugugcauguguguauaguugugugugcauguucaugucuauauuugaauauacauaacauacacacacauguauaaacgcaagcacacauacacaga
		mmu-miR-669a-5p_MIMAT0003477_Mus_musculus_miR-669a-5p	27	2.25	mmu-miR-669a-3-3p_MIMAT0017251_Mus_musculus_miR-669a-3-3p	0	0		aguugugugugcauguucaugucu
		mmu-miR-669p-5p_MIMAT0014889_Mus_musculus_miR-669p-5p	27	2.25
mmu-mir-130b_MI0000408_Mus_musculus_miR-130b_stem-loop	52	id	seq	seq(norm)	id	seq	seq(norm)	0	acucuuucccuguugcacuacu	cagugcaaugaugaaagggcau	ggcuuguuggacacucuuucccuguugcacuacugugggccucugggaagcagugcaaugaugaaagggcaucugucgggcc
		mmu-miR-130b-5p_MIMAT0004583_Mus_musculus_miR-130b-5p	10	0.83	mmu-miR-130b-3p_MIMAT0000387_Mus_musculus_miR-130b-3p	42	3.5
mmu-mir-679_MI0004638_Mus_musculus_miR-679_stem-loop	52	id	seq	seq(norm)	id	seq	seq(norm)	0	ggacugugaggugacucuuggu	agcaagguccuccucacaguag	cuauggcuuuggacugugaggugacucuuggugugugauggcuuuucagcaagguccuccucacaguagcuaua
		mmu-miR-679-5p_MIMAT0003455_Mus_musculus_miR-679-5p	49	4.08	mmu-miR-679-3p_MIMAT0017248_Mus_musculus_miR-679-3p	3	0.25
mmu-mir-505_MI0004706_Mus_musculus_miR-505_stem-loop	51	id	seq	seq(norm)	id	seq	seq(norm)	0	gggagccaggaaguauugauguu	cgucaacacuugcugguuuucu	aaauugaugcacccagugggggagccaggaaguauugauguuucugccagguuagcgucaacacuugcugguuuucucucuggaguauca
		mmu-miR-505-5p_MIMAT0017259_Mus_musculus_miR-505-5p	0	0	mmu-miR-505-3p_MIMAT0003513_Mus_musculus_miR-505-3p	51	4.25
mmu-mir-296_MI0000394_Mus_musculus_miR-296_stem-loop	50	id	seq	seq(norm)	id	seq	seq(norm)	0	agggcccccccucaauccugu	gaggguuggguggaggcucucc	gggccuuucuggagggcccccccucaauccuguugugcucgcuucagaggguuggguggaggcucuccugaaggugucc
		mmu-miR-296-5p_MIMAT0000374_Mus_musculus_miR-296-5p	33	2.75	mmu-miR-296-3p_MIMAT0004576_Mus_musculus_miR-296-3p	17	1.42
mmu-mir-493_MI0005514_Mus_musculus_miR-493_stem-loop	50	id	seq	seq(norm)	id	seq	seq(norm)	0	uuguacaugguaggcuuuc	ugaagguccuacugugugccagg	cgccagggccuuguacaugguaggcuuucauucauuuuuugcacauucggugaagguccuacugugugccaggcccugugcca
		mmu-miR-493-5p_MIMAT0017276_Mus_musculus_miR-493-5p	38	3.16	mmu-miR-493-3p_MIMAT0004888_Mus_musculus_miR-493-3p	12	1
mmu-mir-1983_MI0009990_Mus_musculus_miR-1983_stem-loop	47	id	seq	seq(norm)	id	seq	seq(norm)	10	-	cucaccuggagcauguuuucu	ccuuuacagagaaagcaugcuccaguggcgcaaucgguuagcgcgcgguacuuauacagcaguauaugugcgggugaugccgagguugugaguucgagccucaccuggagcauguuuucuucccuuuccgcc
		na	0	0	mmu-miR-1983_MIMAT0009455_Mus_musculus_miR-1983	37	3.08
mmu-mir-212_MI0000696_Mus_musculus_miR-212_stem-loop	46	id	seq	seq(norm)	id	seq	seq(norm)	0	accuuggcucuagacugcuuacu	uaacagucuccagucacggcca	gggcagcgcgccggcaccuuggcucuagacugcuuacugcccgggccgccuucaguaacagucuccagucacggccaccgacgccuggccc
		mmu-miR-212-5p_MIMAT0017053_Mus_musculus_miR-212-5p	25	2.08	mmu-miR-212-3p_MIMAT0000659_Mus_musculus_miR-212-3p	21	1.75
mmu-mir-1941_MI0009930_Mus_musculus_miR-1941_stem-loop	45	id	seq	seq(norm)	id	seq	seq(norm)	0	agggagaugcugguacagaggcuu	caucuuagcaguaucucccau	cagcagggugggagggagaugcugguacagaggcuugggguuuugagggcaucuuagcaguaucucccauccacccaccuggg
		mmu-miR-1941-5p_MIMAT0009405_Mus_musculus_miR-1941-5p	32	2.66	mmu-miR-1941-3p_MIMAT0009406_Mus_musculus_miR-1941-3p	13	1.08
mmu-mir-184_MI0000226_Mus_musculus_miR-184_stem-loop	43	id	seq	seq(norm)	id	seq	seq(norm)	0	ccuuaucacuuuuccagccagc	uggacggagaacugauaagggu	ccuuuccuuaucacuuuuccagccagcuuugugacucuaaguguuggacggagaacugauaaggguagg
		mmu-miR-184-5p_MIMAT0022690_Mus_musculus_miR-184-5p	0	0	mmu-miR-184-3p_MIMAT0000213_Mus_musculus_miR-184-3p	43	3.58
mmu-mir-137_MI0000163_Mus_musculus_miR-137_stem-loop	43	id	seq	seq(norm)	id	seq	seq(norm)	0	acggguauucuuggguggauaau	uuauugcuuaagaauacgcguag	cuucggugacggguauucuuggguggauaauacggauuacguuguuauugcuuaagaauacgcguagucgagg
		mmu-miR-137-5p_MIMAT0016986_Mus_musculus_miR-137-5p	0	0	mmu-miR-137-3p_MIMAT0000149_Mus_musculus_miR-137-3p	43	3.58
mmu-mir-378d_MI0021951_Mus_musculus_miR-378d_stem-loop	42	id	seq	seq(norm)	id	seq	seq(norm)	0	acuggccuuggagucagaaggu	-	agaugcugggauagcacuggccuuggagucagaagguuugugauuugguggcagcucugccauccaauaucccugugauuuuuagggugucaguuucccuuuaagcaccg
		mmu-miR-378d_MIMAT0025167_Mus_musculus_miR-378d	42	3.5	na	0	0
mmu-mir-323_MI0000592_Mus_musculus_miR-323_stem-loop	40	id	seq	seq(norm)	id	seq	seq(norm)	0	aggugguccguggcgcguucgc	cacauuacacggucgaccucu	uugguacuuggagagaggugguccguggcgcguucgcuucauuuauggcgcacauuacacggucgaccucuuugcgguaucuaauc
		mmu-miR-323-5p_MIMAT0004638_Mus_musculus_miR-323-5p	0	0	mmu-miR-323-3p_MIMAT0000551_Mus_musculus_miR-323-3p	40	3.33
mmu-mir-124-2_MI0000717_Mus_musculus_miR-124-2_stem-loop	37	id	seq	seq(norm)	id	seq	seq(norm)	0	cguguucacagcggaccuugau	uaaggcacgcggugaaugcc	aucaagaucagagacucugcucuccguguucacagcggaccuugauuuaaugucauacaauuaaggcacgcggugaaugccaagagcggagccuacggcugcacuugaa
		mmu-miR-124-5p_MIMAT0004527_Mus_musculus_miR-124-5p	0	0	mmu-miR-124-3p_MIMAT0000134_Mus_musculus_miR-124-3p	37	3.08
mmu-mir-124-1_MI0000716_Mus_musculus_miR-124-1_stem-loop	37	id	seq	seq(norm)	id	seq	seq(norm)	0	cguguucacagcggaccuugau	uaaggcacgcggugaaugcc	aggccucucucuccguguucacagcggaccuugauuuaaauguccauacaauuaaggcacgcggugaaugccaagaauggggcug
		mmu-miR-124-5p_MIMAT0004527_Mus_musculus_miR-124-5p	0	0	mmu-miR-124-3p_MIMAT0000134_Mus_musculus_miR-124-3p	37	3.08
mmu-mir-1954_MI0009949_Mus_musculus_miR-1954_stem-loop	37	id	seq	seq(norm)	id	seq	seq(norm)	35	acugcagagugagacccuguu	-	gaggucagccagaacugcagagugagacccuguuguuuguuuguuuguuugagacgggguuucucuguguagcccuggcuauccua
		mmu-miR-1954_MIMAT0009425_Mus_musculus_miR-1954	2	0.17	na	0	0
mmu-mir-124-3_MI0000150_Mus_musculus_miR-124-3_stem-loop	37	id	seq	seq(norm)	id	seq	seq(norm)	0	cguguucacagcggaccuugau	uaaggcacgcggugaaugcc	cucugcguguucacagcggaccuugauuuaaugucuauacaauuaaggcacgcggugaaugccaagag
		mmu-miR-124-5p_MIMAT0004527_Mus_musculus_miR-124-5p	0	0	mmu-miR-124-3p_MIMAT0000134_Mus_musculus_miR-124-3p	37	3.08
mmu-mir-363_MI0000765_Mus_musculus_miR-363_stem-loop	36	id	seq	seq(norm)	id	seq	seq(norm)	0	cagguggaacacgaugcaauuu	aauugcacgguauccaucugua	uguuaucagguggaacacgaugcaauuuugguugguguaauaggaggaaaauugcacgguauccaucuguaaacc
		mmu-miR-363-5p_MIMAT0017076_Mus_musculus_miR-363-5p	1	0.08	mmu-miR-363-3p_MIMAT0000708_Mus_musculus_miR-363-3p	35	2.91
mmu-mir-653_MI0005557_Mus_musculus_miR-653_stem-loop	36	id	seq	seq(norm)	id	seq	seq(norm)	0	guguugaaacaaucucuacug	uucacuggaguuuguuucagu	cauucuuucaguguugaaacaaucucuacugaaccaagcuccaaagcgaguucacuggaguuuguuucaguauugcaggagugcu
		mmu-miR-653-5p_MIMAT0004943_Mus_musculus_miR-653-5p	32	2.66	mmu-miR-653-3p_MIMAT0017284_Mus_musculus_miR-653-3p	4	0.33
mmu-mir-667_MI0004196_Mus_musculus_miR-667_stem-loop	35	id	seq	seq(norm)	id	seq	seq(norm)	0	cggugcugguggagcagugagcacg	ugacaccugccacccagcccaag	guggguacuggccucggugcugguggagcagugagcacgccauacauuauaucugugacaccugccacccagcccaaggccccuaggcccac
		mmu-miR-667-5p_MIMAT0017239_Mus_musculus_miR-667-5p	3	0.25	mmu-miR-667-3p_MIMAT0003734_Mus_musculus_miR-667-3p	32	2.66
mmu-mir-666_MI0004553_Mus_musculus_miR-666_stem-loop	34	id	seq	seq(norm)	id	seq	seq(norm)	0	agcgggcacagcugugagagcc	ggcugcagcgugaucgccugcu	cugauucugccugcguggagcgggcacagcugugagagcccccuagguacagcggggcugcagcgugaucgccugcucacgcacaggaagugacgacag
		mmu-miR-666-5p_MIMAT0003737_Mus_musculus_miR-666-5p	26	2.16	mmu-miR-666-3p_MIMAT0004823_Mus_musculus_miR-666-3p	8	0.67
mmu-mir-466b-3_MI0005504_Mus_musculus_miR-466b-3_stem-loop	33	id	seq	seq(norm)	id	seq	seq(norm)	0	ugauguguguguacauguacau	auacauacacgcacacauaaga	uauauguguugauguguguguacauguacaugugugaauaugauauacaaauacauacacgcacacauaagacacauauga
		mmu-miR-466b-5p_MIMAT0004875_Mus_musculus_miR-466b-5p	0	0	mmu-miR-466p-3p_MIMAT0014892_Mus_musculus_miR-466p-3p	11	0.92		ugauguguguguacauguacau	auacauacacgcacacauaaga
		mmu-miR-466o-5p_MIMAT0014885_Mus_musculus_miR-466o-5p	0	0	mmu-miR-466b-3p_MIMAT0004876_Mus_musculus_miR-466b-3p	11	0.92			auacauacacgcacacauaaga
					mmu-miR-466c-3p_MIMAT0004878_Mus_musculus_miR-466c-3p	11	0.92
mmu-mir-211_MI0000708_Mus_musculus_miR-211_stem-loop	33	id	seq	seq(norm)	id	seq	seq(norm)	0	uucccuuugucauccuuugccu	gcaaggacagcaaaggggggc	cugcuuggaccugugaccugugggcuucccuuugucauccuuugccuaggccucugagugaggcaaggacagcaaaggggggcucaguggucaccucuacugcaga
		mmu-miR-211-5p_MIMAT0000668_Mus_musculus_miR-211-5p	33	2.75	mmu-miR-211-3p_MIMAT0017059_Mus_musculus_miR-211-3p	0	0
mmu-mir-5100_MI0018008_Mus_musculus_miR-5100_stem-loop	32	id	seq	seq(norm)	id	seq	seq(norm)	0	-	ucgaaucccagcggugccucu	gugggagggaggacuugggaacugaagagcagaguucgaaucccagcggugccucuucccgacu
		na	0	0	mmu-miR-5100_MIMAT0020607_Mus_musculus_miR-5100	32	2.66
mmu-mir-499_MI0004676_Mus_musculus_miR-499_stem-loop	32	id	seq	seq(norm)	id	seq	seq(norm)	0	uuaagacuugcagugauguuu	gaacaucacagcaagucugugcu	gggugggcagcuguuaagacuugcagugauguuuagcuccucugcaugugaacaucacagcaagucugugcugcugccu
		mmu-miR-499-5p_MIMAT0003482_Mus_musculus_miR-499-5p	30	2.5	mmu-miR-499-3p_MIMAT0017254_Mus_musculus_miR-499-3p	2	0.17
mmu-mir-714_MI0004699_Mus_musculus_miR-714_stem-loop	32	id	seq	seq(norm)	id	seq	seq(norm)	32	cgacgagggccggucggucgc	-	cgacgagggccggucggucgcccugcggugguugucuguguguguuugggucuugcgcugggggaggcggggucgaccgcucgcgggguuggcgcggucgcccggcgccg
		mmu-miR-714_MIMAT0003505_Mus_musculus_miR-714	0	0	na	0	0
mmu-mir-3074-1_MI0014037_Mus_musculus_miR-3074-1_stem-loop	32	id	seq	seq(norm)	id	seq	seq(norm)	0	guuccugcugaacugagccagu	gauaucagcucaguaggcaccg	gggcucgacuccuguuccugcugaacugagccagugugugaaaugagaacugauaucagcucaguaggcaccggagggcgggucc
		mmu-miR-3074-5p_MIMAT0014856_Mus_musculus_miR-3074-5p	7	0.58	mmu-miR-3074-1-3p_MIMAT0014857_Mus_musculus_miR-3074-1-3p	25	2.08
mmu-mir-668_MI0004134_Mus_musculus_miR-668_stem-loop	31	id	seq	seq(norm)	id	seq	seq(norm)	0	guaagugugccucgggugagcaug	ugucacucggcucggcccacuacc	gguaagugugccucgggugagcaugcacuuaauguagguguaugucacucggcucggcccacuacc
		mmu-miR-668-5p_MIMAT0017237_Mus_musculus_miR-668-5p	0	0	mmu-miR-668-3p_MIMAT0003732_Mus_musculus_miR-668-3p	31	2.58
mmu-mir-598_MI0005556_Mus_musculus_miR-598_stem-loop	31	id	seq	seq(norm)	id	seq	seq(norm)	0	gcggugaugccgauggugcgagc	uacgucaucgucgucaucguua	gcugaugcuggcggugaugccgauggugcgagcugaaaaugggcugcuacgucaucgucgucaucguuaucaucaucau
		mmu-miR-598-5p_MIMAT0017283_Mus_musculus_miR-598-5p	0	0	mmu-miR-598-3p_MIMAT0004942_Mus_musculus_miR-598-3p	31	2.58
mmu-mir-298_MI0000398_Mus_musculus_miR-298_stem-loop	29	id	seq	seq(norm)	id	seq	seq(norm)	0	ggcagaggagggcuguucuuccc	gaggaacuagccuucucucagc	ccaggccuuuggcagaggagggcuguucuucccuugaguuuuaugacugggaggaacuagccuucucucagcuuaggagugg
		mmu-miR-298-5p_MIMAT0000376_Mus_musculus_miR-298-5p	29	2.41	mmu-miR-298-3p_MIMAT0017007_Mus_musculus_miR-298-3p	0	0
mmu-mir-669o_MI0009945_Mus_musculus_miR-669o_stem-loop	29	id	seq	seq(norm)	id	seq	seq(norm)	0	uaguugugugugcauguuuaugu	acauaacauacacacacacguau	ugcaugugcauguguguauaguugugugugcauguuuauguguguauuugaauauacauaacauacacacacacguauaaacacaagcacacacac
		mmu-miR-669o-5p_MIMAT0009421_Mus_musculus_miR-669o-5p	3	0.25	mmu-miR-669o-3p_MIMAT0017347_Mus_musculus_miR-669o-3p	13	1.08			acauaacauacacacacacguau
					mmu-miR-669a-3p_MIMAT0017243_Mus_musculus_miR-669a-3p	13	1.08
mmu-mir-295_MI0000393_Mus_musculus_miR-295_stem-loop	28	id	seq	seq(norm)	id	seq	seq(norm)	0	acucaaauguggggcacacuuc	aaagugcuacuacuuuugagucu	ggugagacucaaauguggggcacacuucuggacuguacauagaaagugcuacuacuuuugagucucucc
		mmu-miR-295-5p_MIMAT0004575_Mus_musculus_miR-295-5p	0	0	mmu-miR-295-3p_MIMAT0000373_Mus_musculus_miR-295-3p	28	2.33
mmu-let-7k_MI0022352_Mus_musculus_let-7k_stem-loop	27	id	seq	seq(norm)	id	seq	seq(norm)	0	ugagguaggagguugugug	-	uagccacagcccuaacccuagccugagguaggagguugugugcaagcucaccacuaaccuauaguacacagagagccuuuaucccacaacacaacacaaaacaauacuuc
		mmu-let-7k_MIMAT0025580_Mus_musculus_let-7k	27	2.25	na	0	0
mmu-mir-6412_MI0021949_Mus_musculus_miR-6412_stem-loop	27	id	seq	seq(norm)	id	seq	seq(norm)	0	-	ucgaaaccauccucagcuacua	cuaguuagcuugaugugguacugcacuccuauaaucccagggucuuggaggucuaggcaggaugauuaggaguucgaaaccauccucagcuacuaau
		na	0	0	mmu-miR-6412_MIMAT0025165_Mus_musculus_miR-6412	27	2.25
mmu-mir-712_MI0004696_Mus_musculus_miR-712_stem-loop	27	id	seq	seq(norm)	id	seq	seq(norm)	15	cuccuucacccgggcgguacc	ugcgagucacccccggguguug	ucuccgcuucuccuucacccgggcgguacccgcuccggcgccggcccgcgggacgccgcggcguccgugcgccgaugcgagucacccccggguguugcgaguucgggga
		mmu-miR-712-5p_MIMAT0003502_Mus_musculus_miR-712-5p	9	0.75	mmu-miR-712-3p_MIMAT0003743_Mus_musculus_miR-712-3p	3	0.25
mmu-mir-3963_MI0016968_Mus_musculus_miR-3963_stem-loop	26	id	seq	seq(norm)	id	seq	seq(norm)	0	uguaucccacuucugacac	-	ugggauguaucccacuucugacacuggugauauuguuuaauaucuuacagguuuuagguggaauauuuucc
		mmu-miR-3963_MIMAT0019341_Mus_musculus_miR-3963	26	2.16	na	0	0
mmu-mir-874_MI0005479_Mus_musculus_miR-874_stem-loop	26	id	seq	seq(norm)	id	seq	seq(norm)	0	cggccccacgcaccaggguaag	cugcccuggcccgagggaccga	uuagcccugcggccccacgcaccaggguaagagagacucacuuccugcccuggcccgagggaccgacuggcugggc
		mmu-miR-874-5p_MIMAT0017268_Mus_musculus_miR-874-5p	1	0.08	mmu-miR-874-3p_MIMAT0004853_Mus_musculus_miR-874-3p	25	2.08
mmu-mir-669c_MI0004673_Mus_musculus_miR-669c_stem-loop	26	id	seq	seq(norm)	id	seq	seq(norm)	1	auaguuguguguggaugugugu	uacacacacacacacaaguaaa	ccuccauguaugugcauguguguauaguuguguguggauguguguauuugcauauaaauaacauacacacacacacacaaguaaacacaagugcacaaacagacacagg
		mmu-miR-669c-5p_MIMAT0003479_Mus_musculus_miR-669c-5p	25	2.08	mmu-miR-669c-3p_MIMAT0017253_Mus_musculus_miR-669c-3p	0	0
mmu-mir-1195_MI0006303_Mus_musculus_miR-1195_stem-loop	26	id	seq	seq(norm)	id	seq	seq(norm)	17	ugaguucgaggccagccugcuca	-	uagaggcaggcagaucucugugaguucgaggccagccugcucaacagaaugaguucuagggcagccaggaacacacagagaaacccugucucaagaag
		mmu-miR-1195_MIMAT0005856_Mus_musculus_miR-1195	9	0.75	na	0	0
mmu-mir-675_MI0004123_Mus_musculus_miR-675_stem-loop	26	id	seq	seq(norm)	id	seq	seq(norm)	0	uggugcggaaagggcccacagu	cuguaugcccuaaccgcucagu	ugcggcccagggacuggugcggaaagggcccacaguggacuugguacacuguaugcccuaaccgcucagucccugggucuggca
		mmu-miR-675-5p_MIMAT0003725_Mus_musculus_miR-675-5p	11	0.92	mmu-miR-675-3p_MIMAT0003726_Mus_musculus_miR-675-3p	15	1.25
mmu-mir-543_MI0003519_Mus_musculus_miR-543_stem-loop	26	id	seq	seq(norm)	id	seq	seq(norm)	0	aaguugcccgcguguuuuucg	aaacauucgcggugcacuucuu	ugcuuaaugagaaguugcccgcguguuuuucgcuuuauaugugacgaaacauucgcggugcacuucuuuuucagca
		mmu-miR-543-5p_MIMAT0017207_Mus_musculus_miR-543-5p	4	0.33	mmu-miR-543-3p_MIMAT0003168_Mus_musculus_miR-543-3p	22	1.83
mmu-mir-1957a_MI0009954_Mus_musculus_miR-1957a_stem-loop	23	id	seq	seq(norm)	id	seq	seq(norm)	7	cagugguagagcauaugac	-	cuggaaaguagcucagugguagagcauaugaccagcaugugcaaggcccugaguuuauccccagca
		mmu-miR-1957a_MIMAT0009430_Mus_musculus_miR-1957a	16	1.33	na	0	0
mmu-mir-488_MI0004633_Mus_musculus_miR-488_stem-loop	22	id	seq	seq(norm)	id	seq	seq(norm)	0	cccagauaauagcacucucaa	uugaaaggcuguuucuugguc	uucgggugagagugagaauccucucucccagauaauagcacucucaaacaaguuuccauguuguuugaaaggcuguuucuuggucagaagacucucaauuucuucugga
		mmu-miR-488-5p_MIMAT0003449_Mus_musculus_miR-488-5p	0	0	mmu-miR-488-3p_MIMAT0003450_Mus_musculus_miR-488-3p	22	1.83
mmu-mir-504_MI0005515_Mus_musculus_miR-504_stem-loop	22	id	seq	seq(norm)	id	seq	seq(norm)	0	agacccuggucugcacucuauc	agggagagcagggcaggguuuc	uccuguugggagacccuggucugcacucuaucuguaaacuuacugaagggagagcagggcaggguuucccauacagagg
		mmu-miR-504-5p_MIMAT0004889_Mus_musculus_miR-504-5p	22	1.83	mmu-miR-504-3p_MIMAT0017277_Mus_musculus_miR-504-3p	0	0
mmu-mir-879_MI0005472_Mus_musculus_miR-879_stem-loop	22	id	seq	seq(norm)	id	seq	seq(norm)	0	agaggcuuauagcucuaagcc	gcuuauggcuucaagcuuucgg	uucuagguccagaggcuuauagcucuaagccuuggaugaaagaggcuuauggcuucaagcuuucggagcuggagac
		mmu-miR-879-5p_MIMAT0004842_Mus_musculus_miR-879-5p	22	1.83	mmu-miR-879-3p_MIMAT0004843_Mus_musculus_miR-879-3p	0	0
mmu-mir-28c_MI0016966_Mus_musculus_miR-28c_stem-loop	22	id	seq	seq(norm)	id	seq	seq(norm)	2	-	aggagcucacagucuauuga	ucacugcaguuacaaagacaaaugagauaugaucccuacccuugaggagcucacagucuauugaacacaagcagc
		na	0	0	mmu-miR-28c_MIMAT0019339_Mus_musculus_miR-28c	20	1.66
mmu-mir-3084-2_MI0020958_Mus_musculus_miR-3084-2_stem-loop	21	id	seq	seq(norm)	id	seq	seq(norm)	1	guugaagguuaauuagcagagu	uucugccagucuccuucagac	caaauaguugaagguuaauuagcagaguaacugaauauaguaauucugccagucuccuucagacaaaaa
		mmu-miR-3084-5p_MIMAT0014876_Mus_musculus_miR-3084-5p	13	1.08	mmu-miR-3084-3p_MIMAT0014877_Mus_musculus_miR-3084-3p	7	0.58
mmu-mir-190b_MI0005478_Mus_musculus_miR-190b_stem-loop	21	id	seq	seq(norm)	id	seq	seq(norm)	0	ugauauguuugauauuggguu	acugaaugucaagcauacucuca	ugcuucugugugauauguuugauauuggguuguuaaauuaugaaccaacugaaugucaagcauacucucacagcaguaag
		mmu-miR-190b-5p_MIMAT0004852_Mus_musculus_miR-190b-5p	21	1.75	mmu-miR-190b-3p_MIMAT0017267_Mus_musculus_miR-190b-3p	0	0
mmu-mir-466d_MI0005546_Mus_musculus_miR-466d_stem-loop	21	id	seq	seq(norm)	id	seq	seq(norm)	0	gugugugcguacauguacaugu	uacgcacgcacacacacac	cauguguguuugugugugcguacauguacauguguguauaugaauauacauauacauacacgcacacauagauacgcacgcacacacacacacagg
		mmu-miR-466n-5p_MIMAT0014893_Mus_musculus_miR-466n-5p	0	0	mmu-miR-466h-3p_MIMAT0017274_Mus_musculus_miR-466h-3p	2	0.17		ugugugugcguacauguacaug	uauacauacacgcacacauag
		mmu-miR-466d-5p_MIMAT0004930_Mus_musculus_miR-466d-5p	0	0	mmu-miR-466d-3p_MIMAT0004931_Mus_musculus_miR-466d-3p	19	1.58
mmu-mir-3084-1_MI0014047_Mus_musculus_miR-3084-1_stem-loop	21	id	seq	seq(norm)	id	seq	seq(norm)	1	guugaagguuaauuagcagagu	uucugccagucuccuucagac	caaauaguugaagguuaauuagcagaguaacugaauauaguaauucugccagucuccuucagacaaaaa
		mmu-miR-3084-5p_MIMAT0014876_Mus_musculus_miR-3084-5p	13	1.08	mmu-miR-3084-3p_MIMAT0014877_Mus_musculus_miR-3084-3p	7	0.58
mmu-mir-669m-1_MI0009943_Mus_musculus_miR-669m-1_stem-loop	20	id	seq	seq(norm)	id	seq	seq(norm)	0	ugugugcaugugcauguguguau	auauacauccacacaaacauau	uguaugugcauguguguauaguuuugugugcaugugcauguguguauaugaauagacauauacauccacacaaacauauacaagcaagcacagauaca
		mmu-miR-466m-5p_MIMAT0014882_Mus_musculus_miR-466m-5p	1	0.08	mmu-miR-669m-3p_MIMAT0009419_Mus_musculus_miR-669m-3p	0	0		ugugugcaugugcauguguguau
		mmu-miR-669m-5p_MIMAT0017346_Mus_musculus_miR-669m-5p	1	0.08					aguuuugugugcaugugcaugu
		mmu-miR-669b-5p_MIMAT0003476_Mus_musculus_miR-669b-5p	18	1.5
mmu-mir-669m-2_MI0009944_Mus_musculus_miR-669m-2_stem-loop	20	id	seq	seq(norm)	id	seq	seq(norm)	0	ugugugcaugugcauguguguau	auauacauccacacaaacauau	auauuugcauguguguauaguuuugugugcaugugcauguguguauaugaauauacauauacauccacacaaacauauacaagcaugcacagauauac
		mmu-miR-466m-5p_MIMAT0014882_Mus_musculus_miR-466m-5p	1	0.08	mmu-miR-669m-3p_MIMAT0009419_Mus_musculus_miR-669m-3p	0	0		ugugugcaugugcauguguguau
		mmu-miR-669m-5p_MIMAT0017346_Mus_musculus_miR-669m-5p	1	0.08					aguuuugugugcaugugcaugu
		mmu-miR-669b-5p_MIMAT0003476_Mus_musculus_miR-669b-5p	18	1.5
mmu-mir-467c_MI0005512_Mus_musculus_miR-467c_stem-loop	20	id	seq	seq(norm)	id	seq	seq(norm)	0	uaagugcgugcauguauaugug	auauacauacacacaccuauac	ccuuugugcauaagugcgugcauguauauguguguauauuuuaugcauauacauacacacaccuauacacacaugcacacagacaugcgagaauggc
		mmu-miR-467c-5p_MIMAT0004885_Mus_musculus_miR-467c-5p	7	0.58	mmu-miR-467c-3p_MIMAT0017275_Mus_musculus_miR-467c-3p	13	1.08
mmu-mir-758_MI0004129_Mus_musculus_miR-758_stem-loop	19	id	seq	seq(norm)	id	seq	seq(norm)	0	ugguugaccagagagcacacg	uuugugaccugguccacua	ugggugcgugaggugguugaccagagagcacacgcuauauuugugccguuugugaccugguccacuaacccucaguaucua
		mmu-miR-758-5p_MIMAT0017235_Mus_musculus_miR-758-5p	0	0	mmu-miR-758-3p_MIMAT0003889_Mus_musculus_miR-758-3p	19	1.58
mmu-mir-5101_MI0018009_Mus_musculus_miR-5101_stem-loop	19	id	seq	seq(norm)	id	seq	seq(norm)	0	-	uuuguuuguuuugcugaugcag	auuuucuuaguaucaguuacaaacaaaaaccguuuuguaagacuuguuguuuuuguuuguuuugcugaugcagccagagaaug
		na	0	0	mmu-miR-5101_MIMAT0020608_Mus_musculus_miR-5101	19	1.58
mmu-mir-3473b_MI0016997_Mus_musculus_miR-3473b_stem-loop	19	id	seq	seq(norm)	id	seq	seq(norm)	0	-	gggcuggagagauggcucag	cugagccaucucuccagcccaagauuagguuuuaagggcuggagagauggcucag
		na	0	0	mmu-miR-3473b_MIMAT0020367_Mus_musculus_miR-3473b	19	1.58
mmu-mir-3964_MI0016970_Mus_musculus_miR-3964_stem-loop	19	id	seq	seq(norm)	id	seq	seq(norm)	2	-	auaagguagaaagcacuaaa	gggccugcuuuccaaguuauguagcuagcaaggagaacucacagcuucauaagguagaaagcacuaaaugggcc
		na	0	0	mmu-miR-3964_MIMAT0019344_Mus_musculus_miR-3964	17	1.42
mmu-mir-449a_MI0001649_Mus_musculus_miR-449a_stem-loop	19	id	seq	seq(norm)	id	seq	seq(norm)	0	uggcaguguauuguuagcuggu	cagcuaacaugcgacugcucuc	cugugugugauggcuuggcaguguauuguuagcugguugaguaugugagcggcaccagcuaacaugcgacugcucuccuauugcacacaca
		mmu-miR-449a-5p_MIMAT0001542_Mus_musculus_miR-449a-5p	19	1.58	mmu-miR-449a-3p_MIMAT0017180_Mus_musculus_miR-449a-3p	0	0
mmu-mir-669b_MI0004666_Mus_musculus_miR-669b_stem-loop	17	id	seq	seq(norm)	id	seq	seq(norm)	0	aguuuugugugcaugugcaugu	cauauacauacacacaaacauau	augaauguaugugcauguguauauaguuuugugugcaugugcaugugugucuauuaauguacauauacauacacacaaacauauacacgcaugcgca
		mmu-miR-669b-5p_MIMAT0003476_Mus_musculus_miR-669b-5p	17	1.42	mmu-miR-669b-3p_MIMAT0017250_Mus_musculus_miR-669b-3p	0	0
mmu-mir-215_MI0000974_Mus_musculus_miR-215_stem-loop	17	id	seq	seq(norm)	id	seq	seq(norm)	0	augaccuaugauuugacagac	ucugucauucuguaggccaau	agcucucagcaucaacgguguacaggagaaugaccuaugauuugacagaccgugcagcuguguaugucugucauucuguaggccaauauucuguaugucacugcuacuuaaa
		mmu-miR-215-5p_MIMAT0000904_Mus_musculus_miR-215-5p	17	1.42	mmu-miR-215-3p_MIMAT0017169_Mus_musculus_miR-215-3p	0	0
mmu-mir-7b_MI0000730_Mus_musculus_miR-7b_stem-loop	17	id	seq	seq(norm)	id	seq	seq(norm)	0	uggaagacuugugauuuuguugu	caacaagucacagccagccuca	aggagcggaguacgugagccagugcuauguggaagacuugugauuuuguuguucugauaugauaugacaacaagucacagccagccucauagcguggacuccuaucaccuu
		mmu-miR-7b-5p_MIMAT0000678_Mus_musculus_miR-7b-5p	17	1.42	mmu-miR-7b-3p_MIMAT0017071_Mus_musculus_miR-7b-3p	0	0
mmu-mir-412_MI0001164_Mus_musculus_miR-412_stem-loop	16	id	seq	seq(norm)	id	seq	seq(norm)	1	uggucgaccagcuggaaaguaau	uucaccugguccacuagccg	ggguaugggacggauggucgaccagcuggaaaguaauuguuucuaauguacuucaccugguccacuagccgucggugccc
		mmu-miR-412-5p_MIMAT0017173_Mus_musculus_miR-412-5p	15	1.25	mmu-miR-412-3p_MIMAT0001094_Mus_musculus_miR-412-3p	0	0
mmu-mir-135a-1_MI0000161_Mus_musculus_miR-135a-1_stem-loop	16	id	seq	seq(norm)	id	seq	seq(norm)	0	uauggcuuuuuauuccuauguga	uauagggauuggagccguggcg	aggccucacuguucucuauggcuuuuuauuccuaugugauucuauugcucgcucauauagggauuggagccguggcguacggugaggaua
		mmu-miR-135a-5p_MIMAT0000147_Mus_musculus_miR-135a-5p	16	1.33	mmu-miR-135a-1-3p_MIMAT0004531_Mus_musculus_miR-135a-1-3p	0	0
mmu-mir-135a-2_MI0000715_Mus_musculus_miR-135a-2_stem-loop	16	id	seq	seq(norm)	id	seq	seq(norm)	0	uauggcuuuuuauuccuauguga	uguagggauggaagccaugaa	agauaaauucacucuagugcuuuauggcuuuuuauuccuaugugaucguaauaaagucucauguagggauggaagccaugaaauacauugugaaaauuca
		mmu-miR-135a-5p_MIMAT0000147_Mus_musculus_miR-135a-5p	16	1.33	mmu-miR-135a-2-3p_MIMAT0017064_Mus_musculus_miR-135a-2-3p	0	0
mmu-mir-544_MI0005555_Mus_musculus_miR-544_stem-loop	15	id	seq	seq(norm)	id	seq	seq(norm)	1	ucuuguuaaaaagcagagucu	auucugcauuuuuagcaagcuc	caccuagggaucuuguuaaaaagcagagucugauugaggggccaagauucugcauuuuuagcaagcucucaagugaug
		mmu-miR-544-5p_MIMAT0017282_Mus_musculus_miR-544-5p	1	0.08	mmu-miR-544-3p_MIMAT0004941_Mus_musculus_miR-544-3p	13	1.08
mmu-mir-709_MI0004693_Mus_musculus_miR-709_stem-loop	15	id	seq	seq(norm)	id	seq	seq(norm)	8	-	ggaggcagaggcaggagga	ugucccguuucucugcuucuacucagaagugcucugagcauagaacuguccuguuugagcagcacuggggaggcagaggcaggaggau
		na	0	0	mmu-miR-709_MIMAT0003499_Mus_musculus_miR-709	7	0.58
mmu-mir-1306_MI0009935_Mus_musculus_miR-1306_stem-loop	14	id	seq	seq(norm)	id	seq	seq(norm)	1	caccaccuccccugcaaacgucc	acguuggcucugguggugaug	cagucuccaccaccuccccugcaaacguccagugaugcagagguaauggacguuggcucugguggugauggacaguccg
		mmu-miR-1306-5p_MIMAT0019136_Mus_musculus_miR-1306-5p	7	0.58	mmu-miR-1306-3p_MIMAT0009411_Mus_musculus_miR-1306-3p	6	0.5
mmu-mir-483_MI0003484_Mus_musculus_miR-483_stem-loop	14	id	seq	seq(norm)	id	seq	seq(norm)	0	aagacgggagaagagaagggag	ucacuccuccccucccgucuu	gagggggaagacgggagaagagaagggagugguuuuugggugccucacuccuccccucccgucuuguucucuc
		mmu-miR-483-5p_MIMAT0004782_Mus_musculus_miR-483-5p	2	0.17	mmu-miR-483-3p_MIMAT0003120_Mus_musculus_miR-483-3p	12	1
mmu-mir-802_MI0004249_Mus_musculus_miR-802_stem-loop	13	id	seq	seq(norm)	id	seq	seq(norm)	0	ucaguaacaaagauucauccuu	acggagagucuuugucacucag	gguccuauuauuugcaaucaguaacaaagauucauccuugugucaaucauacaacacggagagucuuugucacucaguguaauuaauagccuucacc
		mmu-miR-802-5p_MIMAT0004188_Mus_musculus_miR-802-5p	10	0.83	mmu-miR-802-3p_MIMAT0017240_Mus_musculus_miR-802-3p	3	0.25
mmu-mir-5121_MI0018030_Mus_musculus_miR-5121_stem-loop	13	id	seq	seq(norm)	id	seq	seq(norm)	0	-	agcuugugaugagacaucucc	ggugaguuggugauguggugacauguaggacaggguaggcucuggcagcuugugaugagacaucucccacucau
		na	0	0	mmu-miR-5121_MIMAT0020629_Mus_musculus_miR-5121	13	1.08
mmu-mir-489_MI0003476_Mus_musculus_miR-489_stem-loop	12	id	seq	seq(norm)	id	seq	seq(norm)	0	ugucauaugugugaugacacuuucu	aaugacaccacauauauggcagc	acugcugcaguggcagcuugguugucauaugugugaugacacuuucuaaagucuuccagaaugacaccacauauauggcagcuaaacuguuacauggaacaacaagu
		mmu-miR-489-5p_MIMAT0022704_Mus_musculus_miR-489-5p	0	0	mmu-miR-489-3p_MIMAT0003112_Mus_musculus_miR-489-3p	12	1
mmu-mir-873a_MI0005550_Mus_musculus_miR-873_stem-loop	12	id	seq	seq(norm)	id	seq	seq(norm)	0	gcaggaacuugugagucuccu	gagacugacaaguucccggga	gugugcauuugcaggaacuugugagucuccuauugaaaauagacaggagacugacaaguucccgggaacacccacaa
		mmu-miR-873a-5p_MIMAT0004936_Mus_musculus_miR-873a-5p	8	0.67	mmu-miR-873a-3p_MIMAT0017279_Mus_musculus_miR-873a-3p	4	0.33
mmu-mir-135b_MI0000646_Mus_musculus_miR-135b_stem-loop	12	id	seq	seq(norm)	id	seq	seq(norm)	0	uauggcuuuucauuccuauguga	auguagggcuaaaagccauggg	cgcucugcuguggccuauggcuuuucauuccuaugugauugcugcuccgaacucauguagggcuaaaagccaugggcuacagugaggggcaagcucc
		mmu-miR-135b-5p_MIMAT0000612_Mus_musculus_miR-135b-5p	12	1	mmu-miR-135b-3p_MIMAT0017044_Mus_musculus_miR-135b-3p	0	0
mmu-mir-201_MI0000244_Mus_musculus_miR-201_stem-loop	12	id	seq	seq(norm)	id	seq	seq(norm)	0	uacucaguaaggcauuguucuu	ugaacagugccuuucuguguagg	uaccuuacucaguaaggcauuguucuucuauauuaauaaaugaacagugccuuucuguguagggua
		mmu-miR-201-5p_MIMAT0000234_Mus_musculus_miR-201-5p	12	1	mmu-miR-201-3p_MIMAT0017001_Mus_musculus_miR-201-3p	0	0
mmu-mir-5123_MI0018034_Mus_musculus_miR-5123_stem-loop	12	id	seq	seq(norm)	id	seq	seq(norm)	4	uguagauccauaugccauggugug	-	cauaugccaugguguguagauccauaugccaugguguguagacccauaugccaugguguguagauccauaugccauggugugu
		mmu-miR-5123_MIMAT0020633_Mus_musculus_miR-5123	4	0.33	na	0	0
mmu-mir-466g_MI0005510_Mus_musculus_miR-466g_stem-loop	12	id	seq	seq(norm)	id	seq	seq(norm)	0	-	auacagacacaugcacacaca	uguguuuucgugugugugcauguggauguauguauaugauuuugcauauacagacacaugcacacacaugcggcacacac
		na	0	0	mmu-miR-466g_MIMAT0004883_Mus_musculus_miR-466g	12	1
mmu-mir-1194_MI0006299_Mus_musculus_miR-1194_stem-loop	11	id	seq	seq(norm)	id	seq	seq(norm)	3	-	gaaugaguaacugcuagauccu	acaccuucugcuggagacaauauaaggacauuggaagaagggagucuagcucuugcuccuuugccugcuugcugcgugagaaugaguaacugcuagauccuuggacuuccauucacagcug
		na	0	0	mmu-miR-1194_MIMAT0005852_Mus_musculus_miR-1194	8	0.67
mmu-mir-491_MI0004680_Mus_musculus_miR-491_stem-loop	11	id	seq	seq(norm)	id	seq	seq(norm)	0	aguggggaacccuuccaugagg	cuuaugcaagauucccuucuac	aauugacuuagcugggaaguggggaacccuuccaugaggaguagaacacuccuuaugcaagauucccuucuaccugacugaguuga
		mmu-miR-491-5p_MIMAT0003486_Mus_musculus_miR-491-5p	10	0.83	mmu-miR-491-3p_MIMAT0017255_Mus_musculus_miR-491-3p	1	0.08
mmu-mir-297b_MI0004674_Mus_musculus_miR-297b_stem-loop	11	id	seq	seq(norm)	id	seq	seq(norm)	0	auguaugugugcaugaacaugu	uauacauacacacauacccaua	ucuauuugcuuguguguauauguaugugugcaugaacauguguauaugaauauacauauacauacacacauacccauacaaacaugcauacaaacacacagaaaaugga
		mmu-miR-297b-5p_MIMAT0003480_Mus_musculus_miR-297b-5p	8	0.67	mmu-miR-297b-3p_MIMAT0004827_Mus_musculus_miR-297b-3p	1	0.08			uauacauacacacauacccaua
					mmu-miR-297c-3p_MIMAT0004866_Mus_musculus_miR-297c-3p	1	0.08			uauacauacacacauacccaua
					mmu-miR-297a-3p_MIMAT0004864_Mus_musculus_miR-297a-3p	1	0.08
mmu-mir-1948_MI0009939_Mus_musculus_miR-1948_stem-loop	10	id	seq	seq(norm)	id	seq	seq(norm)	0	auaugaguauucugccuaaau	uuuaggcagagcacucguacag	auucucaccuuacuauaugaguauucugccuaaaugugguguacggauacauuuaggcagagcacucguacaguaaggugagaau
		mmu-miR-1948-5p_MIMAT0017344_Mus_musculus_miR-1948-5p	8	0.67	mmu-miR-1948-3p_MIMAT0009415_Mus_musculus_miR-1948-3p	2	0.17
mmu-mir-28b_MI0016979_Mus_musculus_miR-28b_stem-loop	10	id	seq	seq(norm)	id	seq	seq(norm)	0	aggagcucacaaucuauuuag	-	gacuauagaaaaggagcucacaaucuauuuaguggcaggcgcacacugccagaaugugugaggcaucuuaauagugugcu
		mmu-miR-28b_MIMAT0019354_Mus_musculus_miR-28b	10	0.83	na	0	0
mmu-mir-3970_MI0016980_Mus_musculus_miR-3970_stem-loop	10	id	seq	seq(norm)	id	seq	seq(norm)	0	gagguuguaguuugugcuuu	-	cuaggaauuugagguuguaguuugugcuuucuaucuuguagagauuucaauacucaguaugaagcagaaaccagcaucacccuuuuguuu
		mmu-miR-3970_MIMAT0019355_Mus_musculus_miR-3970	10	0.83	na	0	0
mmu-mir-5129_MI0018041_Mus_musculus_miR-5129_stem-loop	10	id	seq	seq(norm)	id	seq	seq(norm)	0	augugggggcauugguauuuuc	aaugugccugugcaucucuucc	ucaccugaauaugugggggcauugguauuuucaaagcagcauuuugaaugugccugugcaucucuucccacaguggug
		mmu-miR-5129-5p_MIMAT0020640_Mus_musculus_miR-5129-5p	6	0.5	mmu-miR-5129-3p_MIMAT0022987_Mus_musculus_miR-5129-3p	4	0.33
mmu-mir-3069_MI0014031_Mus_musculus_miR-3069_stem-loop	9	id	seq	seq(norm)	id	seq	seq(norm)	0	uuggcagucaagauauuguuuagc	uuggacacuaaguacugccaca	cuuggcagucaagauauuguuuagcagacggagcgguuucuguuggacacuaaguacugccacaa
		mmu-miR-3069-5p_MIMAT0014844_Mus_musculus_miR-3069-5p	4	0.33	mmu-miR-3069-3p_MIMAT0014845_Mus_musculus_miR-3069-3p	5	0.42
mmu-mir-3081_MI0014044_Mus_musculus_miR-3081_stem-loop	9	id	seq	seq(norm)	id	seq	seq(norm)	0	gacuggagcuuggagcggugagc	uugcgcuccgaucucugagcugg	cugggcuggggcucagacuggagcuuggagcggugagcuggacucgggcuugcgcuccgaucucugagcugggcucuugcccgg
		mmu-miR-3081-5p_MIMAT0014870_Mus_musculus_miR-3081-5p	0	0	mmu-miR-3081-3p_MIMAT0014871_Mus_musculus_miR-3081-3p	9	0.75
mmu-mir-466f-3_MI0005509_Mus_musculus_miR-466f-3_stem-loop	9	id	seq	seq(norm)	id	seq	seq(norm)	3	acgugugugugcaugugcaugu	cauacacacacacauacacac	cauguguguuuacgugugugugcaugugcauguguguauaugaauauauguauacauacacacacacauacacacgcacgcaacacacacacac
		mmu-miR-466f_MIMAT0005844_Mus_musculus_miR-466f	1	0.08	mmu-miR-466f-3p_MIMAT0004882_Mus_musculus_miR-466f-3p	3	0.25		ugugugcaugugcauguguguau
		mmu-miR-466m-5p_MIMAT0014882_Mus_musculus_miR-466m-5p	1	0.08					ugugugcaugugcauguguguau
		mmu-miR-669m-5p_MIMAT0017346_Mus_musculus_miR-669m-5p	1	0.08					uacgugugugugcaugugcaug
		mmu-miR-466f-5p_MIMAT0004881_Mus_musculus_miR-466f-5p	0	0
mmu-mir-466f-2_MI0005508_Mus_musculus_miR-466f-2_stem-loop	9	id	seq	seq(norm)	id	seq	seq(norm)	3	acgugugugugcaugugcaugu	cauacacacacacauacacac	aauguguguuuacgugugugugcaugugcauguguguauaugaauauauguauacauacacacacacauacacacucauguaacacacacacac
		mmu-miR-466f_MIMAT0005844_Mus_musculus_miR-466f	1	0.08	mmu-miR-466f-3p_MIMAT0004882_Mus_musculus_miR-466f-3p	3	0.25		ugugugcaugugcauguguguau
		mmu-miR-466m-5p_MIMAT0014882_Mus_musculus_miR-466m-5p	1	0.08					ugugugcaugugcauguguguau
		mmu-miR-669m-5p_MIMAT0017346_Mus_musculus_miR-669m-5p	1	0.08					uacgugugugugcaugugcaug
		mmu-miR-466f-5p_MIMAT0004881_Mus_musculus_miR-466f-5p	0	0
mmu-mir-122_MI0000256_Mus_musculus_miR-122_stem-loop	8	id	seq	seq(norm)	id	seq	seq(norm)	0	uggagugugacaaugguguuug	aaacgccauuaucacacuaa	agcuguggagugugacaaugguguuuguguccaaaccaucaaacgccauuaucacacuaaauagcu
		mmu-miR-122-5p_MIMAT0000246_Mus_musculus_miR-122-5p	8	0.67	mmu-miR-122-3p_MIMAT0017005_Mus_musculus_miR-122-3p	0	0
mmu-mir-5103_MI0018011_Mus_musculus_miR-5103_stem-loop	8	id	seq	seq(norm)	id	seq	seq(norm)	0	-	ucauccgggauccccugagg	cuucugguggucuuuggggacccuaggaucugggcauaacauuugggggcucauccgggauccccugaggcccccagga
		na	0	0	mmu-miR-5103_MIMAT0020610_Mus_musculus_miR-5103	8	0.67
mmu-mir-292_MI0000390_Mus_musculus_miR-292_stem-loop	8	id	seq	seq(norm)	id	seq	seq(norm)	0	acucaaacugggggcucuuuug	aaagugccgccagguuuugagugu	cagccugugauacucaaacugggggcucuuuuggauuuucaucggaagaaaagugccgccagguuuugagugucaccgguug
		mmu-miR-292-5p_MIMAT0000369_Mus_musculus_miR-292-5p	6	0.5	mmu-miR-292-3p_MIMAT0000370_Mus_musculus_miR-292-3p	2	0.17
mmu-mir-706_MI0004690_Mus_musculus_miR-706_stem-loop	8	id	seq	seq(norm)	id	seq	seq(norm)	2	agagaaacccugucucaaaaaa	-	agagaaacccugucucaaaaaacaaaaaaacaaacaaaauuacuuuuaguagguuuauuuuguuuuuugagauggcuuuuuuuu
		mmu-miR-706_MIMAT0003496_Mus_musculus_miR-706	6	0.5	na	0	0
mmu-mir-3475_MI0004220_Mus_musculus_miR-3475_stem-loop	8	id	seq	seq(norm)	id	seq	seq(norm)	0	-	ucuggaggcacaugguuugaa	caaaucauguacccccacagaggguccagaugguucuuaguucuucuggaggcacaugguuugaa
		na	0	0	mmu-miR-3475_MIMAT0015219_Mus_musculus_miR-3475	8	0.67
mmu-mir-147_MI0005482_Mus_musculus_miR-147_stem-loop	8	id	seq	seq(norm)	id	seq	seq(norm)	1	uggaaacauuucugcacaaacuag	gugugcggaaaugcuucugcua	uaugaaucuaguggaaacauuucugcacaaacuagauguugaugccagugugcggaaaugcuucugcuacauuuguagg
		mmu-miR-147-5p_MIMAT0017269_Mus_musculus_miR-147-5p	2	0.17	mmu-miR-147-3p_MIMAT0004857_Mus_musculus_miR-147-3p	5	0.42
mmu-mir-297a-3_MI0005488_Mus_musculus_miR-297a-3_stem-loop	8	id	seq	seq(norm)	id	seq	seq(norm)	0	ugugugcaugugcauguguguau	uauacauacacacauacccaua	cuguguguauauguaugugugcaugugcauguguguauaugaauauacauauacauacacacauacccauacaaacaugcacacaaacacacagaaaauuga
		mmu-miR-466m-5p_MIMAT0014882_Mus_musculus_miR-466m-5p	1	0.08	mmu-miR-297b-3p_MIMAT0004827_Mus_musculus_miR-297b-3p	1	0.08		auguaugugugcaugugcaugu	uauacauacacacauacccaua
		mmu-miR-297a-5p_MIMAT0000375_Mus_musculus_miR-297a-5p	3	0.25	mmu-miR-297c-3p_MIMAT0004866_Mus_musculus_miR-297c-3p	1	0.08		ugugugcaugugcauguguguau	uauacauacacacauacccaua
		mmu-miR-669m-5p_MIMAT0017346_Mus_musculus_miR-669m-5p	1	0.08	mmu-miR-297a-3p_MIMAT0004864_Mus_musculus_miR-297a-3p	1	0.08
mmu-mir-21c_MI0021932_Mus_musculus_miR-21c_stem-loop	8	id	seq	seq(norm)	id	seq	seq(norm)	0	uagcuuaucagacugguacaa	-	aagucuucuuuguagcuuagcuuaucagacugguacaaucuucuugacagcucuguucagcuauucucagggggacuc
		mmu-miR-21c_MIMAT0025148_Mus_musculus_miR-21c	8	0.67	na	0	0
mmu-mir-1965_MI0009962_Mus_musculus_miR-1965_stem-loop	8	id	seq	seq(norm)	id	seq	seq(norm)	0	-	aagccgggccguaguggcgca	ggcuugcgccaccaugccuggcucuuuuguuuuguuuuauugugauccuagaucccaucaugugaacaucuagauuuagcaucacaaucaggaaccuguaagccgggccguaguggcgcaagccuu
		na	0	0	mmu-miR-1965_MIMAT0009438_Mus_musculus_miR-1965	8	0.67
mmu-mir-3066_MI0014028_Mus_musculus_miR-3066_stem-loop	8	id	seq	seq(norm)	id	seq	seq(norm)	0	uugguugcuguagauuaaguag	cacuuaauagaccgcaaccugc	gugugguauguuuugguugcuguagauuaaguaguuuaauaugaugcugcacuuaauagaccgcaaccugcacuggccaugcu
		mmu-miR-3066-5p_MIMAT0014838_Mus_musculus_miR-3066-5p	8	0.67	mmu-miR-3066-3p_MIMAT0014839_Mus_musculus_miR-3066-3p	0	0
mmu-mir-297a-4_MI0005489_Mus_musculus_miR-297a-4_stem-loop	8	id	seq	seq(norm)	id	seq	seq(norm)	0	ugugugcaugugcauguguguau	uauacauacacacauacccaua	cuguguguauauguaugugugcaugugcauguguguauaugaguauacauauacauacacacauacccauacaagcaugcacacaaauacacgcaaaa
		mmu-miR-466m-5p_MIMAT0014882_Mus_musculus_miR-466m-5p	1	0.08	mmu-miR-297b-3p_MIMAT0004827_Mus_musculus_miR-297b-3p	1	0.08		auguaugugugcaugugcaugu	uauacauacacacauacccaua
		mmu-miR-297a-5p_MIMAT0000375_Mus_musculus_miR-297a-5p	3	0.25	mmu-miR-297c-3p_MIMAT0004866_Mus_musculus_miR-297c-3p	1	0.08		ugugugcaugugcauguguguau	uauacauacacacauacccaua
		mmu-miR-669m-5p_MIMAT0017346_Mus_musculus_miR-669m-5p	1	0.08	mmu-miR-297a-3p_MIMAT0004864_Mus_musculus_miR-297a-3p	1	0.08
mmu-mir-669d-2_MI0014051_Mus_musculus_miR-669d-2_stem-loop	7	id	seq	seq(norm)	id	seq	seq(norm)	0	acuugugugugcauguauaugu	auauacauacacacccauauac	gugcauguguguauacuugugugugcauguauaugugucuauaugaauauacauauacauacacacccauauacacacgcaugcac
		mmu-miR-669d-5p_MIMAT0005833_Mus_musculus_miR-669d-5p	7	0.58	mmu-miR-669d-2-3p_MIMAT0014884_Mus_musculus_miR-669d-2-3p	0	0			uauacauacacacccauauac
					mmu-miR-669d-3p_MIMAT0017324_Mus_musculus_miR-669d-3p	0	0
mmu-mir-301b_MI0004122_Mus_musculus_miR-301b_stem-loop	7	id	seq	seq(norm)	id	seq	seq(norm)	0	gcucugacuagguugcacuacu	cagugcaaugguauugucaaagc	uuuccugcuggcugcgggugcucugacuagguugcacuacugugcugugagaagcagugcaaugguauugucaaagcaucugggaccagccucgaag
		mmu-miR-301b-5p_MIMAT0017232_Mus_musculus_miR-301b-5p	0	0	mmu-miR-301b-3p_MIMAT0004186_Mus_musculus_miR-301b-3p	7	0.58
mmu-mir-129-1_MI0000222_Mus_musculus_miR-129-1_stem-loop	7	id	seq	seq(norm)	id	seq	seq(norm)	0	cuuuuugcggucugggcuugc	aagcccuuaccccaaaaaguau	uggaucuuuuugcggucugggcuugcuguucucucgacaguagucaggaagcccuuaccccaaaaaguaucua
		mmu-miR-129-5p_MIMAT0000209_Mus_musculus_miR-129-5p	5	0.42	mmu-miR-129-1-3p_MIMAT0016994_Mus_musculus_miR-129-1-3p	2	0.17
mmu-mir-466f-1_MI0005507_Mus_musculus_miR-466f-1_stem-loop	7	id	seq	seq(norm)	id	seq	seq(norm)	0	acgugugugugcaugugcaugu	cauacacacacacauacacac	cauguguguuuacgugugugugcaugugcauguguguauaugaauauacauacacauacacacacacauacacacacaugcaacacacacauau
		mmu-miR-466f_MIMAT0005844_Mus_musculus_miR-466f	1	0.08	mmu-miR-466f-3p_MIMAT0004882_Mus_musculus_miR-466f-3p	4	0.33		ugugugcaugugcauguguguau
		mmu-miR-466m-5p_MIMAT0014882_Mus_musculus_miR-466m-5p	1	0.08					ugugugcaugugcauguguguau
		mmu-miR-669m-5p_MIMAT0017346_Mus_musculus_miR-669m-5p	1	0.08					uacgugugugugcaugugcaug
		mmu-miR-466f-5p_MIMAT0004881_Mus_musculus_miR-466f-5p	0	0
mmu-mir-3074-2_MI0014104_Mus_musculus_miR-3074-2_stem-loop	7	id	seq	seq(norm)	id	seq	seq(norm)	0	guuccugcugaacugagccagu	uguuucagcucaguaggcac	gggcuggacuccuguuccugcugaacugagccagugcacuggaaucaacuguuucagcucaguaggcacgggaggcggagccc
		mmu-miR-3074-5p_MIMAT0014856_Mus_musculus_miR-3074-5p	7	0.58	mmu-miR-3074-2-3p_MIMAT0014946_Mus_musculus_miR-3074-2-3p	0	0
mmu-mir-129-2_MI0000585_Mus_musculus_miR-129-2_stem-loop	7	id	seq	seq(norm)	id	seq	seq(norm)	0	cuuuuugcggucugggcuugc	aagcccuuaccccaaaaagcau	ugccuuucgcgaaucuuuuugcggucugggcuugcuguacauaacucaauagccggaagcccuuaccccaaaaagcauucgcggagggcg
		mmu-miR-129-5p_MIMAT0000209_Mus_musculus_miR-129-5p	5	0.42	mmu-miR-129-2-3p_MIMAT0000544_Mus_musculus_miR-129-2-3p	2	0.17
mmu-mir-3060_MI0014022_Mus_musculus_miR-3060_stem-loop	7	id	seq	seq(norm)	id	seq	seq(norm)	0	gggagugcuucgugcuucug	ccauagcacagaagcacuccca	gggcguggggguggggagugcuucgugcuucugguugaagagaaaaugaccauagcacagaagcacucccaccagcuuugucu
		mmu-miR-3060-5p_MIMAT0014826_Mus_musculus_miR-3060-5p	0	0	mmu-miR-3060-3p_MIMAT0014827_Mus_musculus_miR-3060-3p	7	0.58
mmu-mir-677_MI0004634_Mus_musculus_miR-677_stem-loop	7	id	seq	seq(norm)	id	seq	seq(norm)	0	uucagugaugauuagcuucuga	gaagccagaugccguuccugagaagg	gagccuucagugaugauuagcuucugacuuucguucuucugaauuugcugaagccagaugccguuccugagaagggga
		mmu-miR-677-5p_MIMAT0003451_Mus_musculus_miR-677-5p	6	0.5	mmu-miR-677-3p_MIMAT0017246_Mus_musculus_miR-677-3p	1	0.08
mmu-mir-669d_MI0006281_Mus_musculus_miR-669d_stem-loop	7	id	seq	seq(norm)	id	seq	seq(norm)	0	acuugugugugcauguauaugu	auauacauacacacccauauac	cagcccgggauuuguguguugcuugcucuauauguguguauacuugugugugcauguauauguguguauaugaauauacauauacauacacacccauauacacacgcaugcaugcacacac
		mmu-miR-669d-5p_MIMAT0005833_Mus_musculus_miR-669d-5p	7	0.58	mmu-miR-669d-2-3p_MIMAT0014884_Mus_musculus_miR-669d-2-3p	0	0			uauacauacacacccauauac
					mmu-miR-669d-3p_MIMAT0017324_Mus_musculus_miR-669d-3p	0	0
mmu-mir-490_MI0005002_Mus_musculus_miR-490_stem-loop	7	id	seq	seq(norm)	id	seq	seq(norm)	0	ccauggaucuccaggugggu	caaccuggaggacuccaugcug	uggaaaguucauuguucgacaccauggaucuccaggugggucacguuuagauauacaccaaccuggaggacuccaugcuguuga
		mmu-miR-490-5p_MIMAT0017261_Mus_musculus_miR-490-5p	0	0	mmu-miR-490-3p_MIMAT0003780_Mus_musculus_miR-490-3p	7	0.58
mmu-mir-374c_MI0014108_Mus_musculus_miR-374c_stem-loop	7	id	seq	seq(norm)	id	seq	seq(norm)	0	auaauacaaccugcuaagug	acuuagcagguuguauuau	gauaauacaaccugcuaagugcuagaacacuuagcagguuguauuauau
		mmu-miR-374c-5p_MIMAT0014953_Mus_musculus_miR-374c-5p	2	0.17	mmu-miR-374c-3p_MIMAT0014954_Mus_musculus_miR-374c-3p	5	0.42
mmu-mir-672_MI0004258_Mus_musculus_miR-672_stem-loop	7	id	seq	seq(norm)	id	seq	seq(norm)	0	ugagguugguguacuguguguga	acacacagucacuaucuucga	gauggugaucuagcccuuuaguuuugagguugguguacugugugugaguauacauauuuaucacacacagucacuaucuucgaaagugagggugcacauc
		mmu-miR-672-5p_MIMAT0003735_Mus_musculus_miR-672-5p	7	0.58	mmu-miR-672-3p_MIMAT0017241_Mus_musculus_miR-672-3p	0	0
mmu-mir-467g_MI0006301_Mus_musculus_miR-467g_stem-loop	6	id	seq	seq(norm)	id	seq	seq(norm)	6	-	uauacauacacacacauauau	gucuugugcaugcauauauauauauguguguguguauauauauauacauauauauacauacauacacauguauauguauauauacauacacacacauauauauauucauguauauauaua
		na	0	0	mmu-miR-467g_MIMAT0005854_Mus_musculus_miR-467g	0	0
mmu-mir-294_MI0000392_Mus_musculus_miR-294_stem-loop	6	id	seq	seq(norm)	id	seq	seq(norm)	0	acucaaaauggaggcccuaucu	aaagugcuucccuuuugugugu	uuccauauagccauacucaaaauggaggcccuaucuaagcuuuuaaguggaaagugcuucccuuuuguguguugccauguggag
		mmu-miR-294-5p_MIMAT0004574_Mus_musculus_miR-294-5p	0	0	mmu-miR-294-3p_MIMAT0000372_Mus_musculus_miR-294-3p	6	0.5
mmu-mir-3471-1_MI0014699_Mus_musculus_miR-3471-1_stem-loop	6	id	seq	seq(norm)	id	seq	seq(norm)	0	ugagauccaacuguaaggcauu	-	aaaggagcuucaguugagccuccaugagauccaacuguaaggcauuuccucaauuagugcuguuaugcugcuaguguaugcucuguccaguuucuuuuuggagguauuuagagcuaugaguuuuccuuuua
		mmu-miR-3471_MIMAT0015642_Mus_musculus_miR-3471	6	0.5	na	0	0
mmu-mir-1940_MI0009929_Mus_musculus_miR-1940_stem-loop	6	id	seq	seq(norm)	id	seq	seq(norm)	0	auggaggacugagaagguggagcaguu	-	agccaggaugcagccugcuauggaggacugagaagguggagcaguucuguaccgugcugccuuccauugguuaagaccuccaacaguaaagggcuggccggcca
		mmu-miR-1940_MIMAT0009404_Mus_musculus_miR-1940	6	0.5	na	0	0
mmu-mir-153_MI0000175_Mus_musculus_miR-153_stem-loop	6	id	seq	seq(norm)	id	seq	seq(norm)	0	uuugugacguugcagcu	uugcauagucacaaaagugauc	cggugucauuuuugugacguugcagcuaguaauaugagcccaguugcauagucacaaaagugaucauug
		mmu-miR-153-5p_MIMAT0016992_Mus_musculus_miR-153-5p	0	0	mmu-miR-153-3p_MIMAT0000163_Mus_musculus_miR-153-3p	6	0.5
mmu-mir-6239_MI0021586_Mus_musculus_miR-6239_stem-loop	6	id	seq	seq(norm)	id	seq	seq(norm)	0	-	uagcguuggaucacucggug	uaaagcggugauguuucuggcccuggguguuagcguuggaucacucaguguugugggugcuagcguuggaucacucggugcuguggcuuccaugguuccgaacag
		na	0	0	mmu-miR-6239_MIMAT0024860_Mus_musculus_miR-6239	6	0.5
mmu-mir-701_MI0004685_Mus_musculus_miR-701_stem-loop	6	id	seq	seq(norm)	id	seq	seq(norm)	0	uuagccgcugaaauagaugga	uaucuauuaaagaggcuagc	guggagcaucuaccuugagcaaguaauuagccgcugaaauagauggauuguauagaugagguucuaucuauuaaagaggcuagccacuuaucaagugcuaacagcccac
		mmu-miR-701-5p_MIMAT0003491_Mus_musculus_miR-701-5p	3	0.25	mmu-miR-701-3p_MIMAT0017257_Mus_musculus_miR-701-3p	3	0.25
mmu-mir-297a-1_MI0000395_Mus_musculus_miR-297a-1_stem-loop	6	id	seq	seq(norm)	id	seq	seq(norm)	4	auguaugugugcaugugcaugu	-	auauguauguauguauguaugugugcaugugcaugugcauguaugcauauugcauguauauauuaugcauacaugu
		mmu-miR-297a-5p_MIMAT0000375_Mus_musculus_miR-297a-5p	2	0.17	na	0	0
mmu-mir-3962_MI0016967_Mus_musculus_miR-3962_stem-loop	6	id	seq	seq(norm)	id	seq	seq(norm)	0	-	agguaguaguuuguacauuu	uggguugagaaauguacucugccacguaggagcuagguaguaguuuguacauuucuuacucccu
		na	0	0	mmu-miR-3962_MIMAT0019340_Mus_musculus_miR-3962	6	0.5
mmu-mir-669f_MI0006287_Mus_musculus_miR-669f_stem-loop	6	id	seq	seq(norm)	id	seq	seq(norm)	0	ugugugcaugugcauguguguau	cauauacauacacacacacguau	uguaugugccuguguguauaguugugugugcaugugcauguguguauaugaauauacauauacauacacacacacguauaaacgcaagcacaaacacacacagaggaauggcacucguuga
		mmu-miR-466m-5p_MIMAT0014882_Mus_musculus_miR-466m-5p	1	0.08	mmu-miR-669f-3p_MIMAT0005839_Mus_musculus_miR-669f-3p	2	0.17		aguugugugugcaugugcaugugu
		mmu-miR-669f-5p_MIMAT0017327_Mus_musculus_miR-669f-5p	2	0.17					ugugugcaugugcauguguguau
		mmu-miR-669m-5p_MIMAT0017346_Mus_musculus_miR-669m-5p	1	0.08
mmu-mir-1197_MI0006305_Mus_musculus_miR-1197_stem-loop	6	id	seq	seq(norm)	id	seq	seq(norm)	0	cgguugaccaugguguguacg	uaggacacauggucuacuucu	gugagcuggaaucagccagcguuaccucaagguauuugaagaugcgguugaccaugguguguacgcuuuauuuaugacguaggacacauggucuacuucuucucaauaucacaucucgcc
		mmu-miR-1197-5p_MIMAT0017331_Mus_musculus_miR-1197-5p	0	0	mmu-miR-1197-3p_MIMAT0005858_Mus_musculus_miR-1197-3p	6	0.5
mmu-mir-346_MI0000634_Mus_musculus_miR-346_stem-loop	6	id	seq	seq(norm)	id	seq	seq(norm)	0	ugucugcccgagugccugccucu	aggcaggggcugggccugcagc	ucuguguugggcgucugucugcccgagugccugccucucuguugcucugaaggaggcaggggcugggccugcagcugccugggcagagcugcuccuuc
		mmu-miR-346-5p_MIMAT0000597_Mus_musculus_miR-346-5p	6	0.5	mmu-miR-346-3p_MIMAT0017039_Mus_musculus_miR-346-3p	0	0
mmu-mir-1895_MI0008316_Mus_musculus_miR-1895_stem-loop	6	id	seq	seq(norm)	id	seq	seq(norm)	1	-	cccccgaggaggacgaggagga	cccacaccuuuuccucuucuucuuggccggguuggcuccgccagcuccccccgaggaggacgaggaggaggaggaauga
		na	0	0	mmu-miR-1895_MIMAT0007867_Mus_musculus_miR-1895	5	0.42
mmu-mir-6238_MI0021585_Mus_musculus_miR-6238_stem-loop	6	id	seq	seq(norm)	id	seq	seq(norm)	0	-	uuauuagucaguggaggaaaug	cugaaccccuuaagcacucaaguuauugcccuccuaucugaccugagugaacuaggcuauuucuaaagaccuuuauuagucaguggaggaaaugaagggagccaagccaggugugaaaauauucccgau
		na	0	0	mmu-miR-6238_MIMAT0024859_Mus_musculus_miR-6238	6	0.5
mmu-mir-208b_MI0005552_Mus_musculus_miR-208b_stem-loop	6	id	seq	seq(norm)	id	seq	seq(norm)	0	aagcuuuuugcucgcguuaugu	auaagacgaacaaaagguuugu	ccucucagggaagcuuuuugcucgcguuauguuucucauccgaauauaagacgaacaaaagguuugucugagggcug
		mmu-miR-208b-5p_MIMAT0017280_Mus_musculus_miR-208b-5p	0	0	mmu-miR-208b-3p_MIMAT0004939_Mus_musculus_miR-208b-3p	6	0.5
mmu-mir-696_MI0004677_Mus_musculus_miR-696_stem-loop	5	id	seq	seq(norm)	id	seq	seq(norm)	4	-	gcgugugcuugcuguggg	ggucugucgcggugccugaagcuguccccgagccacgcuuccugcuuucccgggcuugcugcuugcgugugcuugcugugggcagcuu
		na	0	0	mmu-miR-696_MIMAT0003483_Mus_musculus_miR-696	1	0.08
mmu-mir-1192_MI0006297_Mus_musculus_miR-1192_stem-loop	5	id	seq	seq(norm)	id	seq	seq(norm)	5	aaacaaacaaacagaccaaauu	-	ccuuccaaacaguaaaaacaaacaaacaaacagaccaaauuugucauuguuguuucgauuugcucuuuuuguuuguuugcuuuuguguuuugagacagggucuggcuuguauagcucaugc
		mmu-miR-1192_MIMAT0005850_Mus_musculus_miR-1192	0	0	na	0	0
mmu-mir-297a-2_MI0000397_Mus_musculus_miR-297a-2_stem-loop	5	id	seq	seq(norm)	id	seq	seq(norm)	0	ugugugcaugugcauguguguau	-	cuguguguauauguaugugugcaugugcauguguguauaugaguauacauauacauacgcacauacccauacaagcaugcacacaaaccc
		mmu-miR-466m-5p_MIMAT0014882_Mus_musculus_miR-466m-5p	1	0.08	na	0	0		auguaugugugcaugugcaugu
		mmu-miR-297a-5p_MIMAT0000375_Mus_musculus_miR-297a-5p	3	0.25					ugugugcaugugcauguguguau
		mmu-miR-669m-5p_MIMAT0017346_Mus_musculus_miR-669m-5p	1	0.08
mmu-mir-5615-1_MI0019181_Mus_musculus_miR-5615-1_stem-loop	5	id	seq	seq(norm)	id	seq	seq(norm)	0	cuugguuguuuucugagacaga	ugucucagaaaacaaccaagga	cuugguuguuuucugagacagaaaagagucucauuuucugucucagaaaacaaccaagga
		mmu-miR-5615-5p_MIMAT0022355_Mus_musculus_miR-5615-5p	4	0.33	mmu-miR-5615-3p_MIMAT0022356_Mus_musculus_miR-5615-3p	1	0.08
mmu-mir-5615-2_MI0019182_Mus_musculus_miR-5615-2_stem-loop	5	id	seq	seq(norm)	id	seq	seq(norm)	0	cuugguuguuuucugagacaga	ugucucagaaaacaaccaagga	cuugguuguuuucugagacagaaaaugagacucuuuucugucucagaaaacaaccaagga
		mmu-miR-5615-5p_MIMAT0022355_Mus_musculus_miR-5615-5p	4	0.33	mmu-miR-5615-3p_MIMAT0022356_Mus_musculus_miR-5615-3p	1	0.08
mmu-mir-1187_MI0006285_Mus_musculus_miR-1187_stem-loop	5	id	seq	seq(norm)	id	seq	seq(norm)	5	-	uauguguguguguauguguguaa	ucauauaguauuaaaccgaacuguuuuccuuauagacacaauuuauuuuuacacacacacacacacacauauauauauauauguguguguguauguguguaaauaacaauguuaaaauagua
		na	0	0	mmu-miR-1187_MIMAT0005837_Mus_musculus_miR-1187	0	0
mmu-mir-5709_MI0019318_Mus_musculus_miR-5709_stem-loop	5	id	seq	seq(norm)	id	seq	seq(norm)	0	auacgcacacuuaagacuuuag	-	aaguugauaggccggcaauacgcacacuuaagacuuuagaagcucucagacuaaagucuuaaggguguguauugcaggccuagcaaugc
		mmu-miR-5709_MIMAT0022504_Mus_musculus_miR-5709	5	0.42	na	0	0
mmu-mir-1934_MI0009923_Mus_musculus_miR-1934_stem-loop	5	id	seq	seq(norm)	id	seq	seq(norm)	2	ucugguccccugcuucguccucu	aggaugacgguggggcugguga	cugggccuucuuucugguccccugcuucguccucuguccagauguuaagaggaugacgguggggcuggugagauggcucagcg
		mmu-miR-1934-5p_MIMAT0009398_Mus_musculus_miR-1934-5p	3	0.25	mmu-miR-1934-3p_MIMAT0017341_Mus_musculus_miR-1934-3p	0	0
mmu-mir-1247_MI0004120_Mus_musculus_miR-1247_stem-loop	5	id	seq	seq(norm)	id	seq	seq(norm)	0	acccgucccguucguccccgga	cgggaacgucgagacuggagc	cggccgccgggcgcacccgucccguucguccccggacguugcucucugccccgggaacgucgagacuggagcgcccgaacug
		mmu-miR-1247-5p_MIMAT0014800_Mus_musculus_miR-1247-5p	2	0.17	mmu-miR-1247-3p_MIMAT0014801_Mus_musculus_miR-1247-3p	3	0.25
mmu-mir-5126_MI0018038_Mus_musculus_miR-5126_stem-loop	4	id	seq	seq(norm)	id	seq	seq(norm)	0	-	gcgggcggggccgggggcgggg	gggaccggacgccuccugcagcugcgggagcccgugguuccccgggcaaccgcgggcggggccgggggcggggccca
		na	0	0	mmu-miR-5126_MIMAT0020637_Mus_musculus_miR-5126	4	0.33
mmu-mir-2137_MI0010750_Mus_musculus_miR-2137_stem-loop	4	id	seq	seq(norm)	id	seq	seq(norm)	0	-	gccggcgggagccccagggag	guaguauaccuccuuccugcugccuuguuggcuugccggcgggagccccagggaguagagcauugc
		na	0	0	mmu-miR-2137_MIMAT0011213_Mus_musculus_miR-2137	4	0.33
mmu-mir-1968_MI0009965_Mus_musculus_miR-1968_stem-loop	4	id	seq	seq(norm)	id	seq	seq(norm)	0	ugcagcuguuaaggaugguggacu	accaccucugcagcuguuaag	ccuccucugcagcuguuaaggaugguggacuauuguuagggccaccaccucugcagcuguuaaggagg
		mmu-miR-1968-5p_MIMAT0009441_Mus_musculus_miR-1968-5p	3	0.25	mmu-miR-1968-3p_MIMAT0017350_Mus_musculus_miR-1968-3p	1	0.08
mmu-mir-5125_MI0018036_Mus_musculus_miR-5125_stem-loop	4	id	seq	seq(norm)	id	seq	seq(norm)	0	-	ucugccugggauuuccuugu	cgccuugcagucuaaggagagccccaugccuuuggacaugcuguuccuucugccugggauuuccuugucugccugguga
		na	0	0	mmu-miR-5125_MIMAT0020635_Mus_musculus_miR-5125	4	0.33
mmu-mir-466h_MI0005511_Mus_musculus_miR-466h_stem-loop	4	id	seq	seq(norm)	id	seq	seq(norm)	0	ugugugcaugugcuugugugua	uacgcacgcacacacacac	uguauauuugugugugcaugugcuuguguguaugugaauauauauaucauacgcacgcacacacacacacaaaugcaagca
		mmu-miR-466h-5p_MIMAT0004884_Mus_musculus_miR-466h-5p	2	0.17	mmu-miR-466h-3p_MIMAT0017274_Mus_musculus_miR-466h-3p	2	0.17
mmu-mir-703_MI0004687_Mus_musculus_miR-703_stem-loop	4	id	seq	seq(norm)	id	seq	seq(norm)	2	aaaaccuucagaaggaaagaa	-	agacugguuaaugauaacaaugcaucauaaaaccuucagaaggaaagaauguuguggaccauuuuuuuuuguguguggcaguuuuaaguuauuaguuuucaaaaucagu
		mmu-miR-703_MIMAT0003493_Mus_musculus_miR-703	2	0.17	na	0	0
mmu-mir-3109_MI0014106_Mus_musculus_miR-3109_stem-loop	4	id	seq	seq(norm)	id	seq	seq(norm)	0	aauggaugcgaugguucccaugcu	uagggccaucucauccagaua	ugccugcuccuguaaauggaugcgaugguucccaugcuguucugaggcagagcuagggccaucucauccagauacuguggagauggua
		mmu-miR-3109-5p_MIMAT0014949_Mus_musculus_miR-3109-5p	2	0.17	mmu-miR-3109-3p_MIMAT0014950_Mus_musculus_miR-3109-3p	2	0.17
mmu-mir-1929_MI0009918_Mus_musculus_miR-1929_stem-loop	4	id	seq	seq(norm)	id	seq	seq(norm)	0	uucuaggacuuuauagagcagag	cagcucauggagaccuaggugg	uuagaacugggaggucuucuaggacuuuauagagcagagguuugcagccugugacacucagcucauggagaccuagguggccuuggguucuga
		mmu-miR-1929-5p_MIMAT0009392_Mus_musculus_miR-1929-5p	4	0.33	mmu-miR-1929-3p_MIMAT0022729_Mus_musculus_miR-1929-3p	0	0
mmu-mir-3965_MI0016972_Mus_musculus_miR-3965_stem-loop	4	id	seq	seq(norm)	id	seq	seq(norm)	0	-	ugcuuaucagccugauguu	gggaagucagagagcugcagcugagugcacagaaggcugcugcuuaucagccugauguucaaggcuugc
		na	0	0	mmu-miR-3965_MIMAT0019347_Mus_musculus_miR-3965	4	0.33
mmu-mir-3061_MI0014023_Mus_musculus_miR-3061_stem-loop	4	id	seq	seq(norm)	id	seq	seq(norm)	0	cagugggccgugaaagguagcc	cuaccuuugauaguccacugcc	guguacuguggggcagugggccgugaaagguagccuggugguccccuuugagcuaaggcuaccuuugauaguccacugccccacggugcau
		mmu-miR-3061-5p_MIMAT0014828_Mus_musculus_miR-3061-5p	0	0	mmu-miR-3061-3p_MIMAT0014829_Mus_musculus_miR-3061-3p	4	0.33
mmu-mir-467f_MI0006293_Mus_musculus_miR-467f_stem-loop	4	id	seq	seq(norm)	id	seq	seq(norm)	4	-	auauacacacacacaccuaca	acggcuacauagagaaauccuguacccagaaaucgaacggggguggguguguguguagguguguguguguguauguauguauauacacacacacaccuacacacagcuuuuuuggaauuu
		na	0	0	mmu-miR-467f_MIMAT0005846_Mus_musculus_miR-467f	0	0
mmu-mir-3472_MI0014704_Mus_musculus_miR-3472_stem-loop	4	id	seq	seq(norm)	id	seq	seq(norm)	2	-	uaauagccagaagcuggaaggaacc	uucuuuccagcuucuggcuauuauaaauaaggcugcuccuuauuuauaauagccagaagcuggaaggaacc
		na	0	0	mmu-miR-3472_MIMAT0015643_Mus_musculus_miR-3472	2	0.17
mmu-mir-3064_MI0014026_Mus_musculus_miR-3064_stem-loop	3	id	seq	seq(norm)	id	seq	seq(norm)	0	ucuggcuguuguggugugcaaa	ugccacacugcaacaccuuaca	ggucuggcuguuguggugugcaaaacuccguacauugcuauuuugccacacugcaacaccuuacaga
		mmu-miR-3064-5p_MIMAT0014834_Mus_musculus_miR-3064-5p	3	0.25	mmu-miR-3064-3p_MIMAT0014835_Mus_musculus_miR-3064-3p	0	0
mmu-mir-3097_MI0014090_Mus_musculus_miR-3097_stem-loop	3	id	seq	seq(norm)	id	seq	seq(norm)	0	cacaggugggaagugugugucca	cucagaccuuucuaccugucag	acacaggugggaaguguguguccagugggugugucuacagaucugcucagaccuuucuaccugucag
		mmu-miR-3097-5p_MIMAT0014915_Mus_musculus_miR-3097-5p	0	0	mmu-miR-3097-3p_MIMAT0014916_Mus_musculus_miR-3097-3p	3	0.25
mmu-mir-3572_MI0018037_Mus_musculus_miR-3572_stem-loop	3	id	seq	seq(norm)	id	seq	seq(norm)	0	uggggaacagggcaagguggac	uacacuuguccuucuuuccccag	gaccaguuuggggaacagggcaagguggacaguagcugacagccuguuuacacuuguccuucuuuccccaggcuauaguucgguug
		mmu-miR-3572-5p_MIMAT0022986_Mus_musculus_miR-3572-5p	1	0.08	mmu-miR-3572-3p_MIMAT0020636_Mus_musculus_miR-3572-3p	2	0.17
mmu-mir-383_MI0000800_Mus_musculus_miR-383_stem-loop	3	id	seq	seq(norm)	id	seq	seq(norm)	0	agaucagaaggugacuguggcu	ccacagcacugccuggucaga	cucagaucagaaggugacuguggcuuuggguggauauuaaucagccacagcacugccuggucagaaagag
		mmu-miR-383-5p_MIMAT0000748_Mus_musculus_miR-383-5p	3	0.25	mmu-miR-383-3p_MIMAT0017082_Mus_musculus_miR-383-3p	0	0
mmu-mir-5132_MI0018044_Mus_musculus_miR-5132_stem-loop	3	id	seq	seq(norm)	id	seq	seq(norm)	0	gcguggggugguggacucagg	cugauguuccccaucccgcag	caggccggcguggggugguggacucaggcuucuggagcugaagccugauguuccccaucccgcagcggccu
		mmu-miR-5132-5p_MIMAT0020643_Mus_musculus_miR-5132-5p	3	0.25	mmu-miR-5132-3p_MIMAT0022988_Mus_musculus_miR-5132-3p	0	0
mmu-mir-6539_MI0022355_Mus_musculus_miR-6539_stem-loop	3	id	seq	seq(norm)	id	seq	seq(norm)	0	gcacagugaugaacucugagggcu	-	acacccucccccaggacaguaaagcacagugaugaacucugagggcuuuucacuuccucucggaguugcugguugcucacugggucugugaaugugaauccaugugggca
		mmu-miR-6539_MIMAT0025584_Mus_musculus_miR-6539	3	0.25	na	0	0
mmu-mir-702_MI0004686_Mus_musculus_miR-702_stem-loop	3	id	seq	seq(norm)	id	seq	seq(norm)	0	gugaguggggugguuggcaug	ugcccacccuuuaccccgcucc	cgggacaaggugaguggggugguuggcauggguugcccauggggacucgacgcugugcccacagccuccugauguccuccucacgcaugcccacccuuuaccccgcucc
		mmu-miR-702-5p_MIMAT0022931_Mus_musculus_miR-702-5p	3	0.25	mmu-miR-702-3p_MIMAT0003492_Mus_musculus_miR-702-3p	0	0
mmu-mir-466l_MI0006278_Mus_musculus_miR-466l_stem-loop	3	id	seq	seq(norm)	id	seq	seq(norm)	3	uuguguguacauguacauguau	uauaaauacaugcacacauauu	cuauguaugugcauguguguuuguguguacauguacauguauauauauauugauauacauauaaauacaugcacacauauucaugcaugcacacgcacacauuaauggcacucuuagaucc
		mmu-miR-466l-5p_MIMAT0017322_Mus_musculus_miR-466l-5p	0	0	mmu-miR-466l-3p_MIMAT0005830_Mus_musculus_miR-466l-3p	0	0
mmu-mir-770_MI0004203_Mus_musculus_miR-770_stem-loop	3	id	seq	seq(norm)	id	seq	seq(norm)	0	agcaccacgugucugggccacg	cgugggccugacguggagcugg	gccaccuucugugcccccagcaccacgugucugggccacgugagcaacgccacgugggccugacguggagcuggggccgcaggggucugauggc
		mmu-miR-770-5p_MIMAT0004822_Mus_musculus_miR-770-5p	1	0.08	mmu-miR-770-3p_MIMAT0003891_Mus_musculus_miR-770-3p	2	0.17
mmu-mir-1938_MI0009927_Mus_musculus_miR-1938_stem-loop	3	id	seq	seq(norm)	id	seq	seq(norm)	3	cggugggacuuguaguucgguc	-	cuggggcgcggugggacuuguaguucggucuucgcuucggacgcccaagucugcauagcgcgugguacggcugaacugcaguucccaucaugcccuggga
		mmu-miR-1938_MIMAT0009402_Mus_musculus_miR-1938	0	0	na	0	0
mmu-mir-6540_MI0022356_Mus_musculus_miR-6540_stem-loop	3	id	seq	seq(norm)	id	seq	seq(norm)	0	cuaaggcaggcagacuucagug	ucugaagcuugcuuaccucca	ggaauaacugggcaaaggcucuccuaaggcaggcagacuucaguguugcccauuucucaguucucugaagcuugcuuaccuccaaagggccuuugccauagcccugua
		mmu-miR-6540-5p_MIMAT0025585_Mus_musculus_miR-6540-5p	2	0.17	mmu-miR-6540-3p_MIMAT0025586_Mus_musculus_miR-6540-3p	1	0.08
mmu-mir-30f_MI0021961_Mus_musculus_miR-30f_stem-loop	3	id	seq	seq(norm)	id	seq	seq(norm)	0	guaaacauccgacugaaagcuc	-	uggcagccugccgcuguaaacauccgacugaaagcuccucucaacaccuuacagcuuccagucaaggauguuuacaguagcaaagacugccc
		mmu-miR-30f_MIMAT0025179_Mus_musculus_miR-30f	3	0.25	na	0	0
mmu-mir-875_MI0005551_Mus_musculus_miR-875_stem-loop	3	id	seq	seq(norm)	id	seq	seq(norm)	0	uauaccucaguuuuaucaggug	ccugaaaauacugaggcuaug	ucugugguacuauaccucaguuuuaucagguguucauuaaaaucaccugaaaauacugaggcuauguuucacugagca
		mmu-miR-875-5p_MIMAT0004937_Mus_musculus_miR-875-5p	1	0.08	mmu-miR-875-3p_MIMAT0004938_Mus_musculus_miR-875-3p	2	0.17
mmu-mir-5107_MI0018016_Mus_musculus_miR-5107_stem-loop	3	id	seq	seq(norm)	id	seq	seq(norm)	1	ugggcagaggaggcagggaca	caaccugugcuucucuucccag	uccaagauguugggcagaggaggcagggacaacaaacugguggcccagcuguaucaaccugugcuucucuucccagucacccugugaa
		mmu-miR-5107-5p_MIMAT0020615_Mus_musculus_miR-5107-5p	2	0.17	mmu-miR-5107-3p_MIMAT0022985_Mus_musculus_miR-5107-3p	0	0
mmu-mir-18b_MI0005483_Mus_musculus_miR-18b_stem-loop	3	id	seq	seq(norm)	id	seq	seq(norm)	0	uaaggugcaucuagugcuguuag	uacugcccuaaaugccccuucu	ucucuuguguuaaggugcaucuagugcuguuagugaagcagcuuacaaucuacugcccuaaaugccccuucucgcacaggcua
		mmu-miR-18b-5p_MIMAT0004858_Mus_musculus_miR-18b-5p	3	0.25	mmu-miR-18b-3p_MIMAT0017270_Mus_musculus_miR-18b-3p	0	0
mmu-mir-6538_MI0022354_Mus_musculus_miR-6538_stem-loop	3	id	seq	seq(norm)	id	seq	seq(norm)	0	cgcgggcuccggggcggcg	-	ccgugcugccgggcggggaccccgcgggcuccggggcggcgauggggacuaugcuccgggauuccgcugggugacggccgcguccuccuggccgcuugcacuuggggauc
		mmu-miR-6538_MIMAT0025583_Mus_musculus_miR-6538	3	0.25	na	0	0
mmu-mir-1964_MI0009961_Mus_musculus_miR-1964_stem-loop	3	id	seq	seq(norm)	id	seq	seq(norm)	0	agcuggagcacaaaagccggug	ccgacuucugggcuccggcuuu	cuuucuugcgaagcuggagcacaaaagccggugccggugugaugccuacaccgacuucugggcuccggcuuuggaaggaagga
		mmu-miR-1964-5p_MIMAT0017349_Mus_musculus_miR-1964-5p	0	0	mmu-miR-1964-3p_MIMAT0009437_Mus_musculus_miR-1964-3p	3	0.25
mmu-mir-297c_MI0005492_Mus_musculus_miR-297c_stem-loop	3	id	seq	seq(norm)	id	seq	seq(norm)	0	auguaugugugcauguacaugu	uauacauacacacauacccaua	cuguguguauauguaugugugcauguacauguguguauaugaauauacauauacauacacacauacccauacaaacaugcauacaaacacacaaaaau
		mmu-miR-297c-5p_MIMAT0004865_Mus_musculus_miR-297c-5p	0	0	mmu-miR-297b-3p_MIMAT0004827_Mus_musculus_miR-297b-3p	1	0.08			uauacauacacacauacccaua
					mmu-miR-297c-3p_MIMAT0004866_Mus_musculus_miR-297c-3p	1	0.08			uauacauacacacauacccaua
					mmu-miR-297a-3p_MIMAT0004864_Mus_musculus_miR-297a-3p	1	0.08
mmu-mir-1930_MI0009919_Mus_musculus_miR-1930_stem-loop	2	id	seq	seq(norm)	id	seq	seq(norm)	0	accuccauaguaccugcagcgu	ggugcaguuacuguggcugugg	augcccacggucaccuccauaguaccugcagcgugcuugacuuucucuauggugcaguuacuguggcuguggcuguguucgugc
		mmu-miR-1930-5p_MIMAT0009393_Mus_musculus_miR-1930-5p	2	0.17	mmu-miR-1930-3p_MIMAT0017340_Mus_musculus_miR-1930-3p	0	0
mmu-mir-5114_MI0018023_Mus_musculus_miR-5114_stem-loop	2	id	seq	seq(norm)	id	seq	seq(norm)	2	acuggagacggaagcugcaaga	-	acuggagacggaagcugcaagagcggcugaguguggggucuugcaguuccuguuccagaag
		mmu-miR-5114_MIMAT0020622_Mus_musculus_miR-5114	0	0	na	0	0
mmu-mir-344-2_MI0005495_Mus_musculus_miR-344-2_stem-loop	2	id	seq	seq(norm)	id	seq	seq(norm)	0	agucaggcuccuggcuagauuccagg	ugaucuagccaaagccugacugu	uuuuuaccagucaggcuccuggcuagauuccagguaccaacugguaccugaucuagccaaagccugacuguaagcugcaa
		mmu-miR-344-5p_MIMAT0017038_Mus_musculus_miR-344-5p	0	0	mmu-miR-344-3p_MIMAT0000593_Mus_musculus_miR-344-3p	2	0.17
mmu-mir-1955_MI0009950_Mus_musculus_miR-1955_stem-loop	2	id	seq	seq(norm)	id	seq	seq(norm)	0	agucccaggaugcacugcagcuuuu	gagcauugcaugcugggacau	cugguuuacuuacuacaagucccaggaugcacugcagcuuuuucuuaacuucagauaagagcauugcaugcugggacauguaguugguuuaaauagca
		mmu-miR-1955-5p_MIMAT0009426_Mus_musculus_miR-1955-5p	2	0.17	mmu-miR-1955-3p_MIMAT0017348_Mus_musculus_miR-1955-3p	0	0
mmu-mir-6386_MI0021918_Mus_musculus_miR-6386_stem-loop	2	id	seq	seq(norm)	id	seq	seq(norm)	2	caugccuuagggugggaugcaagu	-	ucagcaugccuuagggugggaugcaagucuuuagacaagagugguuuagggcuaaggccuuauuuuugagacagggauucucacuugcugaugcagcaaggcug
		mmu-miR-6386_MIMAT0025133_Mus_musculus_miR-6386	0	0	na	0	0
mmu-mir-465a_MI0002400_Mus_musculus_miR-465a_stem-loop	2	id	seq	seq(norm)	id	seq	seq(norm)	0	uauuuagaauggcacugauguga	gaucagggccuuucuaaguaga	gcccuauuuagaauggcacugaugugauaaaauaaaaaauugaucagggccuuucuaaguagaguaaggcuuac
		mmu-miR-465a-5p_MIMAT0002106_Mus_musculus_miR-465a-5p	2	0.17	mmu-miR-465c-3p_MIMAT0004874_Mus_musculus_miR-465c-3p	0	0			gaucagggccuuucuaaguaga
					mmu-miR-465a-3p_MIMAT0004217_Mus_musculus_miR-465a-3p	0	0			gaucagggccuuucuaaguaga
					mmu-miR-465b-3p_MIMAT0004872_Mus_musculus_miR-465b-3p	0	0
mmu-mir-692-3_MI0023541_Mus_musculus_miR-692-3_stem-loop	2	id	seq	seq(norm)	id	seq	seq(norm)	1	-	aucucuuugagcgccucacuc	gguggcagggccacaaccagcgcagacuggcgcgccccagggaucucugggcgaguaucucuuugagcgccucacucucaagcacgacuaggaggccucugugccuucc
		na	0	0	mmu-miR-692_MIMAT0003471_Mus_musculus_miR-692	1	0.08
mmu-mir-466m_MI0014050_Mus_musculus_miR-466m_stem-loop	2	id	seq	seq(norm)	id	seq	seq(norm)	0	ugugugcaugugcauguguguau	uacauacacacauacacacgca	uguguguguucuugugugugcaugugcauguguguauaugaauauacauauacauacacacauacacacgcacguacacacaca
		mmu-miR-466m-5p_MIMAT0014882_Mus_musculus_miR-466m-5p	1	0.08	mmu-miR-466m-3p_MIMAT0014883_Mus_musculus_miR-466m-3p	0	0		ugugugcaugugcauguguguau
		mmu-miR-669m-5p_MIMAT0017346_Mus_musculus_miR-669m-5p	1	0.08
mmu-mir-6402_MI0021938_Mus_musculus_miR-6402_stem-loop	2	id	seq	seq(norm)	id	seq	seq(norm)	0	-	gagcaguuuucccaggaacccgc	gggaugggaauauuauaacuguuuagagggaggucaaagaggcacaggcgcucucugagcaguuuucccaggaacccgca
		na	0	0	mmu-miR-6402_MIMAT0025154_Mus_musculus_miR-6402	2	0.17
mmu-mir-451b_MI0021960_Mus_musculus_miR-451b_stem-loop	2	id	seq	seq(norm)	id	seq	seq(norm)	2	ugggagcagcaagagaaccgu	-	ugugggagcagcaagagaaccguuaccauuacuaaacucaguaaugguaacgguuuccucgccauucccaag
		mmu-miR-451b_MIMAT0025178_Mus_musculus_miR-451b	0	0	na	0	0
mmu-mir-669l_MI0009942_Mus_musculus_miR-669l_stem-loop	2	id	seq	seq(norm)	id	seq	seq(norm)	0	aguugugugugcauguauaugu	auauacauacacacccauauau	guuugugcaugugcguauaguugugugugcauguauauguguguauaugaauauacauauacauacacacccauauauacacgcauucauaugaacac
		mmu-miR-669l-5p_MIMAT0009418_Mus_musculus_miR-669l-5p	2	0.17	mmu-miR-669l-3p_MIMAT0017345_Mus_musculus_miR-669l-3p	0	0
mmu-mir-1963_MI0009960_Mus_musculus_miR-1963_stem-loop	2	id	seq	seq(norm)	id	seq	seq(norm)	0	ugggacgagaucaugaggccuuc	-	cugggacgagaucaugaggccuuccuggccacugggaaggacucggcccuugucccgca
		mmu-miR-1963_MIMAT0009436_Mus_musculus_miR-1963	2	0.17	na	0	0
mmu-mir-5626_MI0019195_Mus_musculus_miR-5626_stem-loop	2	id	seq	seq(norm)	id	seq	seq(norm)	0	gccccaucgauuaacugcuucc	cagcaguugagugaugugacac	gccccaucgauuaacugcuuccuguucucaugacccggcagcaguugagugaugugacac
		mmu-miR-5626-5p_MIMAT0022381_Mus_musculus_miR-5626-5p	0	0	mmu-miR-5626-3p_MIMAT0022382_Mus_musculus_miR-5626-3p	2	0.17
mmu-mir-216b_MI0004126_Mus_musculus_miR-216b_stem-loop	2	id	seq	seq(norm)	id	seq	seq(norm)	0	aaaucucugcaggcaaauguga	acacuuaccuguagagauucuu	uuggcagacugggaaaucucugcaggcaaaugugaugucacugaagaaaccacacacuuaccuguagagauucuucagucugacaa
		mmu-miR-216b-5p_MIMAT0003729_Mus_musculus_miR-216b-5p	1	0.08	mmu-miR-216b-3p_MIMAT0017233_Mus_musculus_miR-216b-3p	1	0.08
mmu-mir-1298_MI0004300_Mus_musculus_miR-1298_stem-loop	2	id	seq	seq(norm)	id	seq	seq(norm)	2	uucauucggcuguccagaugua	caucugggcaacugauugaacu	gagggguuaagaguucauucggcuguccagauguacccaaguacccuguuauuuggcaauacauacaucugggcaacugauugaacuuuucgcuucuc
		mmu-miR-1298-5p_MIMAT0014809_Mus_musculus_miR-1298-5p	0	0	mmu-miR-1298-3p_MIMAT0014810_Mus_musculus_miR-1298-3p	0	0
mmu-mir-692-1_MI0004660_Mus_musculus_miR-692-1_stem-loop	2	id	seq	seq(norm)	id	seq	seq(norm)	1	-	aucucuuugagcgccucacuc	aggguggcagggccacaaccagcgcagacuggcgcgccccagggaucucugggugaguaucucuuugagcgccucacucucaagcacaacuaggaggccucugccuucc
		na	0	0	mmu-miR-692_MIMAT0003471_Mus_musculus_miR-692	1	0.08
mmu-mir-467h_MI0006302_Mus_musculus_miR-467h_stem-loop	2	id	seq	seq(norm)	id	seq	seq(norm)	2	-	auaagugugugcauguauaugu	uuuucacuuuuguuuuucucauguauauguguaugugugcgguguacauaauuauaucuaugugugcauguauguggacauaagugugugcauguauaugugugugugugguguacauaau
		na	0	0	mmu-miR-467h_MIMAT0005855_Mus_musculus_miR-467h	0	0
mmu-mir-1892_MI0008320_Mus_musculus_miR-1892_stem-loop	2	id	seq	seq(norm)	id	seq	seq(norm)	2	-	auuuggggacgggagggaggau	uggauauauuucuacucuugaccaaaguuuuguaagaaacaauacagaauuuggggacgggagggaggauacuuugagaa
		na	0	0	mmu-miR-1892_MIMAT0007871_Mus_musculus_miR-1892	0	0
mmu-mir-760_MI0004605_Mus_musculus_miR-760_stem-loop	2	id	seq	seq(norm)	id	seq	seq(norm)	0	ccccucaggccaccagagcccgg	cggcucugggucugugggga	cgggaggaugccucggugcggggcgcgucgccccccucaggccaccagagcccggauaccucagaaauucggcucugggucuguggggagcgaaaugcaacccaaaccccguuuccccg
		mmu-miR-760-5p_MIMAT0017245_Mus_musculus_miR-760-5p	0	0	mmu-miR-760-3p_MIMAT0003898_Mus_musculus_miR-760-3p	2	0.17
mmu-mir-344-1_MI0000630_Mus_musculus_miR-344-1_stem-loop	2	id	seq	seq(norm)	id	seq	seq(norm)	0	agucaggcuccuggcuagauuccagg	ugaucuagccaaagccugacugu	cugcagccaggguuuuuaccagucaggcuccuggcuagauuccagguaccagcugguaccugaucuagccaaagccugacuguaagcccugaaca
		mmu-miR-344-5p_MIMAT0017038_Mus_musculus_miR-344-5p	0	0	mmu-miR-344-3p_MIMAT0000593_Mus_musculus_miR-344-3p	2	0.17
mmu-mir-692-2_MI0004661_Mus_musculus_miR-692-2_stem-loop	2	id	seq	seq(norm)	id	seq	seq(norm)	1	-	aucucuuugagcgccucacuc	gguggcagggccacaaccagcgcagacuggcgcgccccagggaucucugggcgaguaucucuuugagcgccucacucucaagcacgacuaggaggccucugugccuucc
		na	0	0	mmu-miR-692_MIMAT0003471_Mus_musculus_miR-692	1	0.08
mmu-mir-6237_MI0021584_Mus_musculus_miR-6237_stem-loop	2	id	seq	seq(norm)	id	seq	seq(norm)	2	-	uuaaggauugggucuuggaauuc	aaaacagugucuucaaugugggacaggacucaacacucaaguuacccuuuaacuuaaggauugggucuuggaauucauguauugagauauc
		na	0	0	mmu-miR-6237_MIMAT0024858_Mus_musculus_miR-6237	0	0
mmu-mir-546_MI0003517_Mus_musculus_miR-546_stem-loop	2	id	seq	seq(norm)	id	seq	seq(norm)	2	augguggcacggaguc	-	ccucucuucccaaaacuaaacaggaucuaucaugguggcacggagucagcuagauguugucucuugcuaucccugugcuaguuccauguuuuagaagcaaagugauacuggggaggagagg
		mmu-miR-546_MIMAT0003166_Mus_musculus_miR-546	0	0	na	0	0
mmu-mir-3473a_MI0014706_Mus_musculus_miR-3473_stem-loop	2	id	seq	seq(norm)	id	seq	seq(norm)	1	-	uggagagauggcucagca	ccuguugagccaucucaccagcccagaaaauauuuuuaaaaagugaauugucuuaagcuggagagauggcucagcagu
		na	0	0	mmu-miR-3473a_MIMAT0015645_Mus_musculus_miR-3473a	1	0.08
mmu-mir-5116_MI0018025_Mus_musculus_miR-5116_stem-loop	2	id	seq	seq(norm)	id	seq	seq(norm)	0	uuugauaggaaccccgccuga	-	auuuugauaggaaccccgccugaugcuuuuugguuuguuucaggcagggucuucauaucgaga
		mmu-miR-5116_MIMAT0020624_Mus_musculus_miR-5116	2	0.17	na	0	0
mmu-mir-3087_MI0014080_Mus_musculus_miR-3087_stem-loop	1	id	seq	seq(norm)	id	seq	seq(norm)	0	cagggcagggcaagaguugag	uaacucacugucauguccuca	acagggcagggcaagaguugagacuuauggcuccuaacucacugucauguccucag
		mmu-miR-3087-5p_MIMAT0014895_Mus_musculus_miR-3087-5p	0	0	mmu-miR-3087-3p_MIMAT0014896_Mus_musculus_miR-3087-3p	1	0.08
mmu-mir-6380_MI0021911_Mus_musculus_miR-6380_stem-loop	1	id	seq	seq(norm)	id	seq	seq(norm)	0	-	uguaagugcuuuuaacugcugagc	agcuucuggugguuguaagcaacuauguggauacugggaaucagaccuggguccucuguaagugcuuuuaacugcugagcc
		na	0	0	mmu-miR-6380_MIMAT0025126_Mus_musculus_miR-6380	1	0.08
mmu-mir-3058_MI0004418_Mus_musculus_miR-3058_stem-loop	1	id	seq	seq(norm)	id	seq	seq(norm)	0	ucagccacggcuuaccuggaaga	uuccugucagccgugggugcc	uccagcguuggagucagccacggcuuaccuggaagauugaaugucuacuuggcuuucuuccugucagccgugggugccucuugcuacugga
		mmu-miR-3058-5p_MIMAT0014813_Mus_musculus_miR-3058-5p	1	0.08	mmu-miR-3058-3p_MIMAT0014814_Mus_musculus_miR-3058-3p	0	0
mmu-mir-1958_MI0009955_Mus_musculus_miR-1958_stem-loop	1	id	seq	seq(norm)	id	seq	seq(norm)	1	-	uaggaaaguggaagcaguaagu	agccuagaagagaacuuacugcuuccacuuuccuauaguuuaauuucuaacugcauucuauaggaaaguggaagcaguaaguucucuucuagguucc
		na	0	0	mmu-miR-1958_MIMAT0009431_Mus_musculus_miR-1958	0	0
mmu-mir-3080_MI0014043_Mus_musculus_miR-3080_stem-loop	1	id	seq	seq(norm)	id	seq	seq(norm)	0	ugaagcgccuguucuuggau	uccucgggcaaagcgcuugaca	gguuugagaucugaagcgccuguucuuggaucguggcccuguagucauccucgggcaaagcgcuugacaucucugugcc
		mmu-miR-3080-5p_MIMAT0014868_Mus_musculus_miR-3080-5p	1	0.08	mmu-miR-3080-3p_MIMAT0014869_Mus_musculus_miR-3080-3p	0	0
mmu-mir-1961_MI0009958_Mus_musculus_miR-1961_stem-loop	1	id	seq	seq(norm)	id	seq	seq(norm)	1	-	ugagguaguaguuagaa	gcuagccauaucugaaguucaacacgcccuccccucuuccuauacgucuauggaggauuuaccuccauauaccuugagagaugagguaguaguuagaacuuucauggagcaa
		na	0	0	mmu-miR-1961_MIMAT0009434_Mus_musculus_miR-1961	0	0
mmu-mir-1906-2_MI0015984_Mus_musculus_miR-1906-2_stem-loop	1	id	seq	seq(norm)	id	seq	seq(norm)	1	-	ugcagcagccugaggcagggcu	ggacauuaggagcaaccuccuaggguuguugugagaauuaaaugaacugcagcagccugaggcagggcugggcagagacc
		na	0	0	mmu-miR-1906_MIMAT0007872_Mus_musculus_miR-1906	0	0
mmu-mir-804_MI0005203_Mus_musculus_miR-804_stem-loop	1	id	seq	seq(norm)	id	seq	seq(norm)	1	-	ugugaguuguuccucaccugga	cccuacacauccaucuuugagguuacaacuuccccaguagacuguuuccugacauuccuugugaguuguuccucaccuggaagaugugguggcgg
		na	0	0	mmu-miR-804_MIMAT0004210_Mus_musculus_miR-804	0	0
mmu-mir-1906-1_MI0008321_Mus_musculus_miR-1906-1_stem-loop	1	id	seq	seq(norm)	id	seq	seq(norm)	1	-	ugcagcagccugaggcagggcu	ggacauuaggagcaaccuccuaggguuguugugagaauuaaaugaacugcagcagccugaggcagggcugggcagagacc
		na	0	0	mmu-miR-1906_MIMAT0007872_Mus_musculus_miR-1906	0	0
mmu-mir-6541_MI0022358_Mus_musculus_miR-6541_stem-loop	1	id	seq	seq(norm)	id	seq	seq(norm)	1	-	cacaggcaaggacuucucaag	aggauuagaaaucuucauacacacaucaacugagagaguccuugccugagcacaagcccuuccuuuugcacaggcaaggacuucucaagaaacccaugagauggcugagg
		na	0	0	mmu-miR-6541_MIMAT0025588_Mus_musculus_miR-6541	0	0
mmu-mir-3967_MI0016976_Mus_musculus_miR-3967_stem-loop	1	id	seq	seq(norm)	id	seq	seq(norm)	0	-	agcuugucugacugauguug	acuggcugcaccugacucaggcagcaagaauucuauugagcuugucugacugauguuggagcacaaau
		na	0	0	mmu-miR-3967_MIMAT0019351_Mus_musculus_miR-3967	1	0.08
mmu-mir-5128_MI0018040_Mus_musculus_miR-5128_stem-loop	1	id	seq	seq(norm)	id	seq	seq(norm)	1	-	caauuggggcuggcgagauggcu	ucuuaauuacugaggucuuucuagcuccuguuuuacuaauuuaaaaagugcaauuggggcuggcgagauggcuuagugguuaag
		na	0	0	mmu-miR-5128_MIMAT0020639_Mus_musculus_miR-5128	0	0
mmu-mir-466j_MI0006295_Mus_musculus_miR-466j_stem-loop	1	id	seq	seq(norm)	id	seq	seq(norm)	0	-	ugugugcaugugcauguguguaa	gugugugugugugugcauucguguguuugugcauguguguaugugugcacauuuaugugugugcauguguauguaugugugugugcaugugcauguguguaauuguguauauaugugcauac
		na	0	0	mmu-miR-466j_MIMAT0005848_Mus_musculus_miR-466j	1	0.08
mmu-mir-3101_MI0014093_Mus_musculus_miR-3101_stem-loop	1	id	seq	seq(norm)	id	seq	seq(norm)	0	gguaccauugacuaaagcuag	uagcuuugguggauggucuuu	gugggguagguagcagguaccauugacuaaagcuaguacuauaggcuugccucuagcuuugguggauggucuuugcuaaguucucugc
		mmu-miR-3101-5p_MIMAT0014921_Mus_musculus_miR-3101-5p	1	0.08	mmu-miR-3101-3p_MIMAT0014922_Mus_musculus_miR-3101-3p	0	0
mmu-mir-325_MI0000597_Mus_musculus_miR-325_stem-loop	1	id	seq	seq(norm)	id	seq	seq(norm)	0	ccuaguaggugcucaguaagugu	uuuauugagcaccuccuaucaa	auauagugcuugguuccuaguaggugcucaguaaguguuugugacauaauucguuuauugagcaccuccuaucaaucaagcacugugcuaggcucugg
		mmu-miR-325-5p_MIMAT0000558_Mus_musculus_miR-325-5p	0	0	mmu-miR-325-3p_MIMAT0004640_Mus_musculus_miR-325-3p	1	0.08
mmu-mir-3072_MI0014035_Mus_musculus_miR-3072_stem-loop	1	id	seq	seq(norm)	id	seq	seq(norm)	0	agggaccccgagggagggcagg	ugcccccuccaggaagccuucu	gggcuguugagugcgagggaccccgagggagggcaggcugccccaggcccugcccccuccaggaagccuucuugcuccagccc
		mmu-miR-3072-5p_MIMAT0014852_Mus_musculus_miR-3072-5p	0	0	mmu-miR-3072-3p_MIMAT0014853_Mus_musculus_miR-3072-3p	1	0.08
mmu-mir-5621_MI0019189_Mus_musculus_miR-5621_stem-loop	1	id	seq	seq(norm)	id	seq	seq(norm)	0	aggagguccuggggccgcccuga	ugggcccuccagaccucaugc	aggagguccuggggccgcccugaaggcagaacaugagaauucugggcccuccagaccucaugc
		mmu-miR-5621-5p_MIMAT0022369_Mus_musculus_miR-5621-5p	0	0	mmu-miR-5621-3p_MIMAT0022370_Mus_musculus_miR-5621-3p	1	0.08
mmu-mir-3083_MI0014046_Mus_musculus_miR-3083_stem-loop	1	id	seq	seq(norm)	id	seq	seq(norm)	0	aggcugggaauauuucagagau	uccgaaacauucccagccuuua	aguaaaggcugggaauauuucagagauauauauguauaucuccgaaacauucccagccuuuacu
		mmu-miR-3083-5p_MIMAT0014874_Mus_musculus_miR-3083-5p	1	0.08	mmu-miR-3083-3p_MIMAT0014875_Mus_musculus_miR-3083-3p	0	0
mmu-mir-1971_MI0009970_Mus_musculus_miR-1971_stem-loop	1	id	seq	seq(norm)	id	seq	seq(norm)	0	guaaaggcugggcugaga	-	gcaucauuugguaaaggcugggcugagaggacaucuuuguuccauggacccaguagauaggcagcuucugcuuccaggaacaacuugucuguuuuucagucuaucu
		mmu-miR-1971_MIMAT0009446_Mus_musculus_miR-1971	1	0.08	na	0	0
mmu-mir-1927_MI0009914_Mus_musculus_miR-1927_stem-loop	1	id	seq	seq(norm)	id	seq	seq(norm)	0	-	gaccucuggauguuagggacuga	guauguuuaccaugugcauguagguucagaucccuagaaaccagaguugcaaguggcugugaacugaccucuggauguuagggacugaacaugcauccucucucuacaa
		na	0	0	mmu-miR-1927_MIMAT0009390_Mus_musculus_miR-1927	1	0.08
mmu-mir-590_MI0005519_Mus_musculus_miR-590_stem-loop	1	id	seq	seq(norm)	id	seq	seq(norm)	0	gagcuuauucauaaaagugcag	uaauuuuauguauaagcuagu	agucagaaaugagcuuauucauaaaagugcaguauggugaagucaaucuguaauuuuauguauaagcuagucucugauuga
		mmu-miR-590-5p_MIMAT0004895_Mus_musculus_miR-590-5p	0	0	mmu-miR-590-3p_MIMAT0004896_Mus_musculus_miR-590-3p	1	0.08
mmu-mir-6355_MI0021883_Mus_musculus_miR-6355_stem-loop	1	id	seq	seq(norm)	id	seq	seq(norm)	1	cacaaugcuccaaugugauau	-	agcuaugcugugacaucacaaugcuccaaugugauaucacaacuccauauugugccaacacagugcuguacuguuuuauuaugaugcugauugugccagcauagug
		mmu-miR-6355_MIMAT0025098_Mus_musculus_miR-6355	0	0	na	0	0
mmu-mir-3065_MI0014027_Mus_musculus_miR-3065_stem-loop	1	id	seq	seq(norm)	id	seq	seq(norm)	0	ucaacaaaaucacugaugcugg	ucagcaccaggauauuguugggg	gcagcugcccucuucaacaaaaucacugaugcuggagucacugugcacccacucagcaccaggauauuguuggggaggacggccugu
		mmu-miR-3065-5p_MIMAT0014836_Mus_musculus_miR-3065-5p	1	0.08	mmu-miR-3065-3p_MIMAT0014837_Mus_musculus_miR-3065-3p	0	0
mmu-mir-1960_MI0009957_Mus_musculus_miR-1960_stem-loop	1	id	seq	seq(norm)	id	seq	seq(norm)	0	ccagugcuguuagaagagggcu	-	cagagugagcagccagugcuguuagaagagggcugagagcagggagagcucucuucugcagcacugacuuuuccucug
		mmu-miR-1960_MIMAT0009433_Mus_musculus_miR-1960	1	0.08	na	0	0
mmu-mir-669e_MI0006300_Mus_musculus_miR-669e_stem-loop	1	id	seq	seq(norm)	id	seq	seq(norm)	0	ugucuugugugugcauguucau	ugaauauacacacacuuacac	gccugggauucaugggcuguacccuauauaugggcaggugugugucuugugugugcauguucauuuguguauaugaauaugaauauacacacacuuacacacucaugcacacacacaca
		mmu-miR-669e-5p_MIMAT0005853_Mus_musculus_miR-669e-5p	1	0.08	mmu-miR-669e-3p_MIMAT0017330_Mus_musculus_miR-669e-3p	0	0
mmu-mir-1956_MI0009952_Mus_musculus_miR-1956_stem-loop	1	id	seq	seq(norm)	id	seq	seq(norm)	0	aguccagggcugagucagcgga	-	cuucaguccagggcugagucagcggagccccgaguggcuucccuggcuggcaccuggacguaggc
		mmu-miR-1956_MIMAT0009428_Mus_musculus_miR-1956	1	0.08	na	0	0
mmu-mir-3095_MI0014088_Mus_musculus_miR-3095_stem-loop	1	id	seq	seq(norm)	id	seq	seq(norm)	0	aagcuuucucaucugugacacu	uggacacuggagagagagcuuuu	gagcccugugcacaagcuuucucaucugugacacucgagaugguuucagggaguggacacuggagagagagcuuuugcaagucgcuc
		mmu-miR-3095-5p_MIMAT0014911_Mus_musculus_miR-3095-5p	0	0	mmu-miR-3095-3p_MIMAT0014912_Mus_musculus_miR-3095-3p	1	0.08
mmu-mir-1188_MI0006290_Mus_musculus_miR-1188_stem-loop	1	id	seq	seq(norm)	id	seq	seq(norm)	0	uggugugagguugggccagga	uccgaggcuccccaccacacccugc	auacucacagucucccagcuggugugagguugggccaggaugaaacccaaggcucuccgaggcuccccaccacacccugcugcugaagacugccuagcaaggcugugccgaguggugugg
		mmu-miR-1188-5p_MIMAT0005843_Mus_musculus_miR-1188-5p	1	0.08	mmu-miR-1188-3p_MIMAT0017328_Mus_musculus_miR-1188-3p	0	0
mmu-mir-1b_MI0006283_Mus_musculus_miR-1b_stem-loop	1	id	seq	seq(norm)	id	seq	seq(norm)	1	uacauacuucuuuacauucca	uggguacauaaagaaguaugugc	uuccuuuagcuucuucuuggcggacauuaccuacccaaaauacauacuucuuuacauuccauagcacugaauguucauauggguacauaaagaaguaugugcucugaguaggcacuccugcg
		mmu-miR-1b-5p_MIMAT0005835_Mus_musculus_miR-1b-5p	0	0	mmu-miR-1b-3p_MIMAT0017326_Mus_musculus_miR-1b-3p	0	0
mmu-mir-471_MI0002406_Mus_musculus_miR-471_stem-loop	1	id	seq	seq(norm)	id	seq	seq(norm)	0	uacguaguauagugcuuuucac	ugaaaggugccauacuauguau	gugcuuuacguaguauagugcuuuucacauuaaacaaaaagugaaaggugccauacuauguauagga
		mmu-miR-471-5p_MIMAT0002112_Mus_musculus_miR-471-5p	1	0.08	mmu-miR-471-3p_MIMAT0017195_Mus_musculus_miR-471-3p	0	0
mmu-mir-5113_MI0018022_Mus_musculus_miR-5113_stem-loop	1	id	seq	seq(norm)	id	seq	seq(norm)	0	acagaggaggagagagauccugu	-	uagggaugggacagaggaggagagagauccuguuuaacucacugcaacaccagggucacucccuccucucugcucucccugg
		mmu-miR-5113_MIMAT0020621_Mus_musculus_miR-5113	1	0.08	na	0	0
mmu-mir-741_MI0005205_Mus_musculus_miR-741_stem-loop	1	id	seq	seq(norm)	id	seq	seq(norm)	0	uacguagauugguaccuaucaug	ugagagaugccauucuauguaga	uugaucuacguagauugguaccuaucauguaaaucauguaagcaugagagaugccauucuauguagauuaa
		mmu-miR-741-5p_MIMAT0017262_Mus_musculus_miR-741-5p	0	0	mmu-miR-741-3p_MIMAT0004236_Mus_musculus_miR-741-3p	1	0.08
mmu-mir-293_MI0000391_Mus_musculus_miR-293_stem-loop	1	id	seq	seq(norm)	id	seq	seq(norm)	0	acucaaacugugugacauuuug	agugccgcagaguuuguagugu	uucaaucugugguacucaaacugugugacauuuuguucuuuguaagaagugccgcagaguuuguaguguugccgauugag
		mmu-miR-293-5p_MIMAT0004573_Mus_musculus_miR-293-5p	1	0.08	mmu-miR-293-3p_MIMAT0000371_Mus_musculus_miR-293-3p	0	0
mmu-mir-3071_MI0014034_Mus_musculus_miR-3071_stem-loop	1	id	seq	seq(norm)	id	seq	seq(norm)	0	acucauuugagacgaugaugga	aucaucaaaacaaauggagucc	gaacccucugaagacucauuugagacgaugauggagcuuaagaauccaucaucaaaacaaauggaguccuccgagggcuc
		mmu-miR-3071-5p_MIMAT0014850_Mus_musculus_miR-3071-5p	0	0	mmu-miR-3071-3p_MIMAT0014851_Mus_musculus_miR-3071-3p	1	0.08
mmu-mir-344c_MI0014096_Mus_musculus_miR-344c_stem-loop	1	id	seq	seq(norm)	id	seq	seq(norm)	0	agucaggcugcuggcuagaguac	ugaucuagucaaagccugacagu	cugcaaggguuuuuuucagucaggcugcuggcuagaguacagcuaucagcugguaccugaucuagucaaagccugacaguaaacugcuccag
		mmu-miR-344c-5p_MIMAT0014927_Mus_musculus_miR-344c-5p	0	0	mmu-miR-344c-3p_MIMAT0014928_Mus_musculus_miR-344c-3p	1	0.08
mmu-mir-6335_MI0021862_Mus_musculus_miR-6335_stem-loop	1	id	seq	seq(norm)	id	seq	seq(norm)	1	cugcauacacagugauauucug	-	aucugcauacacagugauauucugcauggacaguguaggcauuucuaacaagaacacugaugcuaauuaacugaguguagaaugaguuacaugaggac
		mmu-miR-6335_MIMAT0025077_Mus_musculus_miR-6335	0	0	na	0	0
mmu-mir-466n_MI0014079_Mus_musculus_miR-466n_stem-loop	1	id	seq	seq(norm)	id	seq	seq(norm)	0	gugugugcguacauguacaugu	uauacaugagagcauacauaga	guaugugcauguguguuugugugugcguacauguacauguguguauaugaauaugcauauacaugagagcauacauagacacacgugcaugugc
		mmu-miR-466n-5p_MIMAT0014893_Mus_musculus_miR-466n-5p	0	0	mmu-miR-466n-3p_MIMAT0014894_Mus_musculus_miR-466n-3p	1	0.08		ugugugugcguacauguacaug
		mmu-miR-466d-5p_MIMAT0004930_Mus_musculus_miR-466d-5p	0	0
mmu-mir-3079_MI0014042_Mus_musculus_miR-3079_stem-loop	1	id	seq	seq(norm)	id	seq	seq(norm)	1	uuugaucugaugagcuaagcugg	caggcucaucagaugaaaguc	gccaagcuaaggacuuugaucugaugagcuaagcuggaguucccauucaccuggcuccaggcucaucagaugaaaguccuuagcuuaggu
		mmu-miR-3079-5p_MIMAT0014866_Mus_musculus_miR-3079-5p	0	0	mmu-miR-3079-3p_MIMAT0014867_Mus_musculus_miR-3079-3p	0	0
mmu-mir-3073b_MI0019192_Mus_musculus_miR-3073b_stem-loop	1	id	seq	seq(norm)	id	seq	seq(norm)	0	auggucacaguggacaucaacc	cuggcgccaacugugaccacug	auggucacaguggacaucaacccaucuagacucuagggcuggcgccaacugugaccacug
		mmu-miR-3073b-5p_MIMAT0022375_Mus_musculus_miR-3073b-5p	1	0.08	mmu-miR-3073b-3p_MIMAT0022376_Mus_musculus_miR-3073b-3p	0	0
mmu-mir-217_MI0000731_Mus_musculus_miR-217_stem-loop	1	id	seq	seq(norm)	id	seq	seq(norm)	0	uacugcaucaggaacugacugga	caucaguuccuaaugcauugccu	aaacauagucauuacaguuuuugauguugcagauacugcaucaggaacugacuggauaagacuuaauccccaucaguuccuaaugcauugccuucagcaucuaaacaa
		mmu-miR-217-5p_MIMAT0000679_Mus_musculus_miR-217-5p	1	0.08	mmu-miR-217-3p_MIMAT0017072_Mus_musculus_miR-217-3p	0	0
mmu-mir-202_MI0000245_Mus_musculus_miR-202_stem-loop	1	id	seq	seq(norm)	id	seq	seq(norm)	0	uuccuaugcauauacuucuuu	agagguauagcgcaugggaaga	guuccuuuuuccuaugcauauacuucuuuguggaucuggucuaaagagguauagcgcaugggaagauggagc
		mmu-miR-202-5p_MIMAT0004546_Mus_musculus_miR-202-5p	1	0.08	mmu-miR-202-3p_MIMAT0000235_Mus_musculus_miR-202-3p	0	0
mmu-mir-5108_MI0018017_Mus_musculus_miR-5108_stem-loop	1	id	seq	seq(norm)	id	seq	seq(norm)	1	-	guagagcacuggaugguuu	cagugaagcuuccacuguucuuaccauucccucuguggccucgggggacccaauggugguagagcacuggaugguuucucaauga
		na	0	0	mmu-miR-5108_MIMAT0020616_Mus_musculus_miR-5108	0	0
mmu-mir-704_MI0004688_Mus_musculus_miR-704_stem-loop	1	id	seq	seq(norm)	id	seq	seq(norm)	0	-	agacaugugcucugcuccuag	gcugggagcuagaggauguggucagcugcaaggaucuuccucagacaugugcucugcuccuagggauuguugacuac
		na	0	0	mmu-miR-704_MIMAT0003494_Mus_musculus_miR-704	1	0.08
mmu-mir-3113_MI0014111_Mus_musculus_miR-3113_stem-loop	1	id	seq	seq(norm)	id	seq	seq(norm)	1	guccuggcccugguccgggucc	uccuggcccugguccugguc	ggcccuggcccggguccuggcccugguccggguccuggcccugguccuggcccugguccugguccuggcccuggcc
		mmu-miR-3113-5p_MIMAT0014959_Mus_musculus_miR-3113-5p	0	0	mmu-miR-3113-3p_MIMAT0014960_Mus_musculus_miR-3113-3p	0	0

## Sheet: D0_miRDeep2_analysis
D0_miRDeep2_analysis
Parameters used
miRDeep2 version	2.0.0.5
Species	Mouse
Survey of miRDeep2 performance for score cut-offs -10 to 10
	novel miRNAs			known miRBase miRNAs
miRDeep2 score	predicted by miRDeep2	estimated false positives	estimated true positives	in species	in data	detected by miRDeep2	estimated signal-to-noise	excision gearing
10	2	6 ± 2	0 ± 0 (2 ± 11%)	1281	667	73 (11%)	6.7	3
9	2	6 ± 2	0 ± 0 (1 ± 7%)	1281	667	73 (11%)	6.6	3
8	2	6 ± 2	0 ± 0 (1 ± 5%)	1281	667	73 (11%)	6.5	3
7	3	6 ± 3	0 ± 0 (3 ± 11%)	1281	667	73 (11%)	6.5	3
6	3	6 ± 3	0 ± 0 (3 ± 11%)	1281	667	73 (11%)	6.3	3
5	4	8 ± 3	0 ± 0 (3 ± 10%)	1281	667	352 (53%)	25.2	3
4	5	10 ± 3	0 ± 0 (1 ± 5%)	1281	667	440 (66%)	24.7	3
3	7	21 ± 5	0 ± 0 (0 ± 0%)	1281	667	452 (68%)	12.2	3
2	10	29 ± 6	0 ± 0 (0 ± 0%)	1281	667	461 (69%)	9	3
1	31	45 ± 7	0 ± 0 (0 ± 0%)	1281	667	499 (75%)	6.8	3
0	63	97 ± 10	0 ± 0 (0 ± 0%)	1281	667	514 (77%)	3.7	3
-1	93	225 ± 13	0 ± 0 (0 ± 0%)	1281	667	520 (78%)	1.8	3
-2	153	326 ± 15	0 ± 0 (0 ± 0%)	1281	667	522 (78%)	1.4	3
-3	274	430 ± 17	0 ± 0 (0 ± 0%)	1281	667	527 (79%)	1.4	3
-4	429	597 ± 20	0 ± 0 (0 ± 0%)	1281	667	529 (79%)	1.3	3
-5	529	955 ± 24	0 ± 0 (0 ± 0%)	1281	667	533 (80%)	0.9	3
-6	645	1289 ± 28	0 ± 0 (0 ± 0%)	1281	667	533 (80%)	0.8	3
-7	850	1539 ± 30	0 ± 0 (0 ± 0%)	1281	667	534 (80%)	0.8	3
-8	1116	1740 ± 31	0 ± 0 (0 ± 0%)	1281	667	534 (80%)	0.8	3
-9	1332	1895 ± 34	0 ± 0 (0 ± 0%)	1281	667	534 (80%)	0.9	3
-10	1476	2014 ± 36	0 ± 0 (0 ± 0%)	1281	667	534 (80%)	0.9	3
novel miRNAs predicted by miRDeep2
provisional id	miRDeep2 score	estimated probability that the miRNA candidate is a true positive	rfam alert	total read count	mature read count	loop read count	star read count	significant randfold p-value	miRBase miRNA	example miRBase miRNA with the same seed	consensus mature sequence	consensus star sequence	consensus precursor sequence	precursor coordinate
chr16_28187	51	0.02 ± 0.11		107	104	0	3	no			cuccggggacagugccag	uggacaaugccagguggggag	cuccggggacagugccagguguggacaaugccagguggggag	chr16:61056317..61056359:-
chr16_27981	10	0.02 ± 0.11		18	11	0	7	yes			auuccagugaacaagcaguu	acugcuuguucacuggaaua	auuccagugaacaagcaguucgguaugcacgaacugcuuguucacuggaaua	chr16:21256014..21256066:-
chr16_27420	7.4	0.03 ± 0.11		12	9	0	3	yes			auuccagugaacaagcaguu	acugcuuguucacuggaau	auuccagugaacaagcaguucgugcauaccgaacugcuuguucacuggaau	chr16:21256016..21256067:+
chr12_22978	5.4	0.03 ± 0.10		17	17	0	0	yes		rno-miR-203b-3p_MIMAT0017800_Rattus_norvegicus_miR-203b-3p	uugaacugucaagaaccacug	gugguccuaaacauuucacaa	gugguccuaaacauuucacaauugugcuacagaacuguugaacugucaagaaccacug	chr12:112130887..112130945:-
chr3_6846	4.6	0.01 ± 0.05		11	11	0	0	yes		rno-miR-665_MIMAT0012844_Rattus_norvegicus_miR-665	accaggaguggagccugc	aggugagggucuggagu	aggugagggucuggagugagaauccagagugugggggcagacacauucacaccaggaguggagccugc	chr3:147057717..147057785:-
chr16_27732	3.9	0.00 ± 0.00		11	11	0	0	yes		rno-miR-218a-5p_MIMAT0000888_Rattus_norvegicus_miR-218a-5p	uugugcuugaucuagccac	ggcucgggaguguaagcacgggu	uugugcuugaucuagccacucuugcuggcucgggaguguaagcacgggu	chr16:76771907..76771956:+
chr1_1596	3.8	0.00 ± 0.00		26	26	0	0	yes		rno-miR-93-3p_MIMAT0017109_Rattus_norvegicus_miR-93-3p	ccugcugagcaaacucucug	ggggauugguggugggguaggga	ggggauugguggugggguagggaagaaggguauugagcaaggguuccugcugagcaaacucucug	chr1:58111487..58111552:-
chr13_23566	2.3	0.00 ± 0.00		11727	11727	0	0	yes		rno-miR-143-3p_MIMAT0000849_Rattus_norvegicus_miR-143-3p	ugagaugaaacacuguag	gaguuuuauacuuggu	ugagaugaaacacuguagcaaaagcugaguuuuauacuuggu	chr13:84058941..84058983:+
chr10_19304	2.2	0.00 ± 0.00		18	18	0	0	yes			cgagugacuugguaaauac	auuuaccaagucacucggu	auuuaccaagucacucgguuauagagaccgagugacuugguaaauac	chr10:93688546..93688593:-
chr18_30308	2.1	0.00 ± 0.00		15	5	0	10	no			auccuggaauccugauau	agucaagcuuccucugagac	agucaagcuuccucugagacccugagaucuucgugugaccaagcuccugguauccuggaauccugauau	chr18:10221704..10221773:-
chr19_30821	1.8	0.00 ± 0.00		13	13	0	0	yes			auguuggacuuacugcuggg	cgguaguugccaauaugg	cgguaguugccaauauggggcugcucgucagcagagguggcugaguugcggccccgcagcauguuggacuuacugcuggg	chr19:7290676..7290756:+
chr4_8644	1.8	0.00 ± 0.00		61	61	0	0	yes		ssc-miR-574_MIMAT0013951_Sus_scrofa_miR-574	cacgcucaugcacacacc	ugcaagcaugagguccu	ugcaagcaugagguccugaguucaauccuuuaggucauucauccacgcucaugcacacacc	chr4:126411832..126411893:-
chr10_18495	1.8	0.00 ± 0.00		24	24	0	0	yes			cgagugacuugguaaauac	auuuaccaagucacucggu	auuuaccaagucacucggucucuauaaccgagugacuugguaaauac	chr10:93688549..93688596:+
chr17_29548	1.8	0.00 ± 0.00		27	27	0	0	yes			uuauagaaauuucagacaa	uuuugaaguugguuugaggcc	uuuugaaguugguuugaggccuugcccuggucuuuccagggcaagguuauagaaauuucagacaa	chr17:62456988..62457053:-
chr5_9028	1.7	0.00 ± 0.00		13	13	0	0	yes			uaggcagcccaguguuccuga	aggaacagggccugcuggc	uaggcagcccaguguuccugaucaaguguuuaggaacagggccugcuggc	chr5:13880031..13880081:+
chr3_5388	1.7	0.00 ± 0.00		16	16	0	0	yes			ugugccuugcaacuuccga	ggcuaaggagcagggcacccc	ugugccuugcaacuuccgagccggaaacuuccuggccggcuaaggagcagggcacccc	chr3:65659328..65659386:+
chr14_24666	1.6	0.00 ± 0.00		12	12	0	0	yes			cccuccaagccuggggagagg	acucccuaggcccaggacuguu	cccuccaagccuggggagagggguggaauucugggugcugcugugaagauaagccccaacucccuaggcccaggacuguu	chr14:33007787..33007867:+
chr15_26235	1.6	0.00 ± 0.00		4	4	0	0	yes		rno-miR-221-5p_MIMAT0017163_Rattus_norvegicus_miR-221-5p	accuggcagggucugaacggg	cgguucauuugcccugcaggcac	cgguucauuugcccugcaggcacacugcaccugguggaccuggcagggucugaacggg	chr15:76666856..76666914:+
chr7_14366	1.5	0.00 ± 0.00		58	58	0	0	yes			ugauuggaagacacucugca	cagagguaucucuuccauuccca	cagagguaucucuuccauucccaguuggcucugcucacuagcuggugauuggaagacacucugca	chr7:121040349..121040414:-
chr8_15575	1.5	0.00 ± 0.00		49	49	0	0	yes			uuugcaauaagcucggucua	ggguguccgcuauuguccuga	uuugcaauaagcucggucuaucgugaguucuuggguguccgcuauuguccuga	chr8:33063495..33063548:-
chr6_12406	1.5	0.00 ± 0.00		36	36	0	0	yes			acugugccucucuguuuuca	aaagcagagaggcauuuuuc	aaagcagagaggcauuuuucucugucgcagcuacuugaguacugugccucucuguuuuca	chr6:116645978..116646038:-
chr13_24442	1.5	0.00 ± 0.00		14	14	0	0	yes			uaacugguugaacaacugua	caguuguucaacagguuaca	caguuguucaacagguuacaauuaguuagauuaguaacugguugaacaacugua	chr13:109324753..109324807:-
chr4_7851	1.4	0.00 ± 0.00		18	18	0	0	yes			cuuacgaacuccugucuagcuuu	agcccagacaggucacagguaagca	agcccagacaggucacagguaagcaauggcuuacgaacuccugucuagcuuu	chr4:151353734..151353786:+
chr8_15788	1.4	0.00 ± 0.00		11	11	0	0	yes			ucacccuggacugacucuca	aggcucaguauggggugggg	aggcucaguauggggugggggugucgucgccugcccgacugaccacccacucacccuggacugacucuca	chr8:72470016..72470086:-
chr13_24222	1.4	0.00 ± 0.00		11	11	0	0	yes			uguuugugagugggggaauc	uucugccugcauaagugug	uucugccugcauaagugugggcucugucaaggugaggcagggucuguguuugugagugggggaauc	chr13:70342309..70342375:-
chr10_18324	1.3	0.00 ± 0.00		12	12	0	0	yes			uauagaccuguauagcuau	aucuauauaggucuguaua	uauagaccuguauagcuaucuauauguauacugaucuauagaucuauauaggucuguaua	chr10:75148856..75148916:+
chr18_30654	1.2	0.00 ± 0.00		32	32	0	0	yes			uauccggguuucuaacaca	uguuagagcucaggguugaga	uguuagagcucaggguugagaucaugugaucuauccggguuucuaacaca	chr18:68260921..68260971:-
chr13_24208	1.1	0.00 ± 0.00		20	20	0	0	yes			cacucugagucucuugggca	accacgaaguucuugagugug	accacgaaguucuugagugugcucacucugagucucuugggca	chr13:68139683..68139726:-
chr1_60	1.1	0.00 ± 0.00		19	18	0	1	yes			ucuuucugauugguauaa	uuucucugaucacuaaggac	ucuuucugauugguauaagguggaaucucagggucacuuugauuuacauuucucugaucacuaaggac	chr1:15547067..15547135:+
chr6_12072	1	0.00 ± 0.00		20	20	0	0	yes			auggagagacuuugacag	gccaagggaucuucaaau	gccaagggaucuucaaaugcaugccagaguaauggagagacuuugacag	chr6:59705793..59705842:-
chr14_25872	1	0.00 ± 0.00		12	8	4	0	yes			uucuggaggacugguguga	acauccucuccaggauc	acauccucuccaggaucugcugucaccugaauuguugaucuuagccauucuggaggacugguguga	chr14:122780042..122780108:-
chr11_20696	0.9	0.00 ± 0.00		27	27	0	0	yes			uuauagaaauuucagacaa	uuuugaagugguuugaggcc	uuuugaagugguuugaggccuugcccugcccucuccagagcaagguuauagaaauuucagacaa	chr11:6528034..6528098:-
chr18_29799	0.9	0.00 ± 0.00		3	3	0	0	yes		rno-miR-378a-5p_MIMAT0003378_Rattus_norvegicus_miR-378a-5p	auccugacaguuagagugc	gcuccuguaggaauc	gcuccuguaggaauccugacagugagagugcuccuguaggaauccugacaguuagagugc	chr18:12561129..12561189:+
chr18_29800	0.8	0.00 ± 0.00		3	3	0	0	yes		rno-miR-378a-5p_MIMAT0003378_Rattus_norvegicus_miR-378a-5p	auccugacaguuagagugc	gcuccuguaggaauc	auccugacaguuagagugcuccuguaggaauccucagugagagugcuccuguaggaauc	chr18:12561170..12561229:+
chr17_29524	0.8	0.00 ± 0.00		80	80	0	0	no		rno-miR-351-5p_MIMAT0000608_Rattus_norvegicus_miR-351-5p	ucccugagacccuuuaac	cagaggugagggaga	cagaggugagggagaacgagcgaccuaggccagugguucucaaccucccugagacccuuuaac	chr17:57117642..57117705:-
chr18_30455	0.8	0.00 ± 0.00		10	10	0	0	yes			uaggcagcccaguguuccuga	aggaacagggccugcuggc	uaggcagcccaguguuccugaccaaguguuuaggaacagggccugcuggc	chr18:36764239..36764289:-
chrX_32801	0.8	0.00 ± 0.00		33	32	0	1	yes			uagccuuucugauuaguguga	uuucucugaucacuaaggac	uagccuuucugauuagugugagguggaaucucagaguuguuucgauuugcauuucucugaucacuaaggac	chrX:93090147..93090218:-
chr2_4967	0.8	0.00 ± 0.00		3	3	0	0	yes		rno-miR-497-5p_MIMAT0003383_Rattus_norvegicus_miR-497-5p	cagcagcagaaccuggaa	cuagggaugcucuguc	cagcagcagaaccuggaaggcugccccugccuccccuagggaugcucuguc	chr2:174114650..174114701:-
chr1_546	0.7	0.00 ± 0.00		259	259	0	0	yes			gaacuugacuaucuagag	cagguaaucagucaucau	gaacuugacuaucuagaggaauuuucuugagauuucaucaauuauuucucagguaaucagucaucau	chr1:86352016..86352083:+
chr18_30146	0.7	0.00 ± 0.00		3	3	0	0	yes		rno-miR-742-3p_MIMAT0005333_Rattus_norvegicus_miR-742-3p	gaaagccagguaacaggugcu	guccugaaacuuggcuuugcc	gaaagccagguaacaggugcugucccugggucucagguccugaaacuuggcuuugcc	chr18:64984526..64984583:+
chr6_11338	0.6	0.00 ± 0.00		13	13	0	0	yes			guucugugauuguguggca	cuagagucccgauaaa	guucugugauuguguggcauuuggaauucuggggaugguucagaggguaaauaaaugcuagagucccgauaaa	chr6:81620097..81620170:+
chr11_20563	0.6	0.00 ± 0.00		9	7	0	2	yes			ccuuuuaaccgcuagcuacag	ugcuagcgcauaacuggggc	ugcuagcgcauaacuggggccgccugcccuucgcgggcggcccuuuuaaccgcuagcuacag	chr11:106501314..106501376:+
chr15_26652	0.6	0.00 ± 0.00		66	66	0	0	yes			guuucugugauuguaugaua	ucucauucuccagcagaggcau	ucucauucuccagcagaggcauaauucugccaagugcagauuguuucugugauuguaugaua	chr15:35455820..35455882:-
chr10_18609	0.6	0.00 ± 0.00		5	5	0	0	yes		ssc-miR-219_MIMAT0020590_Sus_scrofa_miR-219	ugaguugaaucuuaagcau	gcuuugugcuucugcucagg	gcuuugugcuucugcucaggaauaauuuaaugaccucaugauuuacuucugaguugaaucuuaagcau	chr10:112443942..112444010:+
chr13_24201	0.5	0.00 ± 0.00		72	71	1	0	yes			caucauuacuuuugguaca	agccauacaagugugaagaa	caucauuacuuuugguacacaagcgaauucauacaggagagaagccauacaagugugaagaa	chr13:67708483..67708545:-
chr14_24923	0.4	0.00 ± 0.00		3	3	0	0	yes		rno-miR-378a-5p_MIMAT0003378_Rattus_norvegicus_miR-378a-5p	uuccugacuaaaggcagg	ugucuacgggaagg	uuccugacuaaaggcagguuuugucuacgggaagg	chr14:75214885..75214920:+
chr19_31463	0.4	0.00 ± 0.00		12	12	0	0	no		rno-miR-758-3p_MIMAT0005335_Rattus_norvegicus_miR-758-3p	uuugugaccuguaugacc	uuucaggugccacug	uuugugaccuguaugaccucugugguuucaggugccacug	chr19:12583281..12583321:-
chr18_30603	0.4	0.00 ± 0.00		11	11	0	0	no		rno-miR-632_MIMAT0012837_Rattus_norvegicus_miR-632	gugucugugauuguaugaug	gaguacaguucacagaguuaa	gugucugugauuguaugaugaccaugugagaguacaguucacagaguuaa	chr18:61374050..61374100:-
chr3_6249	0.4	0.00 ± 0.00		159	159	0	0	yes			cauaucucgguggaaccuc	gguuccugggugucac	gguuccugggugucacacauaucucgguggaaccuc	chr3:69922182..69922218:-
chr7_12663	0.3	0.00 ± 0.00		10	10	0	0	yes			uaugugcagacuguagauucu	aauauuuauuuacuuauuauaag	aauauuuauuuacuuauuauaagcaacugggggaaggguuccucagugucuuaugugcagacuguagauucu	chr7:10258428..10258500:+
chr14_25533	0.3	0.00 ± 0.00		33	33	0	0	no		rno-miR-378a-3p_MIMAT0003379_Rattus_norvegicus_miR-378a-3p	acuggacuuggagucagcu	guguuucaggagagguuu	acuggacuuggagucagcuaggagacaagccacuagggaugucugugaggguguuucaggagagguuu	chr14:58402050..58402118:-
chr6_12353	0.2	0.00 ± 0.00		11	11	0	0	yes			gcucuguagacuucccuca	ggggacuauagagucc	gcucuguagacuucccucaucuggaauucacggcugggggacuauagagucc	chr6:108289998..108290050:-
chr14_25245	0.2	0.00 ± 0.00		48	46	2	0	yes			ccauucugaauaguguga	gcauuuuccugaugaua	ccauucugaauagugugagguggaaucucaggguuguuuugauuugcauuuuccugaugaua	chr14:18589011..18589073:-
chr16_27920	0.1	0.00 ± 0.00		82	82	0	0	yes			uagcuguaggaguucucu	aguuaauucuauauccagcuacu	aguuaauucuauauccagcuacuuugcugaaguagcuguaggaguucucu	chr16:12716424..12716474:-
chr19_31061	0.1	0.00 ± 0.00		9	9	0	0	yes			auugaggguuccuggcuua	agcaaguugcccaucagucg	agcaaguugcccaucagucgucuugggaaauggauugaggguuccuggcuua	chr19:29385580..29385632:+
chr8_14864	0.1	0.00 ± 0.00		9	9	0	0	yes			caugguuggugauccagug	cagggucaccugccacccc	caugguuggugauccagugucugagagaucgcagagguccagguuaacugagaaugcugguccuccuacagggucaccugccacccc	chr8:55788046..55788133:+
chr8_15553	0	0.00 ± 0.00		316	316	0	0	yes			uaucagcuuuagaaguucucu	ggaauuuuuggggucauuuaag	uaucagcuuuagaaguucucugauggaauuuuuggggucauuuaag	chr8:30427736..30427782:-
chr14_24953	0	0.00 ± 0.00		3	3	0	0	yes		rno-miR-3562_MIMAT0017832_Rattus_norvegicus_miR-3562	uuggggcagaggacucca	gaggcucucucaccagca	gaggcucucucaccagcaaggaagcaguuggggcagaggacucca	chr14:79491922..79491967:+
chr14_25310	0	0.00 ± 0.00		9	9	0	0	yes			gcugagaaaguaggcacgccuu	ugcguagcuaggccugguugcuu	ugcguagcuaggccugguugcuuucagugagaugaaagcugagaaaguaggcacgccuu	chr14:25659636..25659695:-
chr13_23988	0	0.00 ± 0.00		15	15	0	0	no		rno-miR-674-5p_MIMAT0005329_Rattus_norvegicus_miR-674-5p	gcacugagaugggagugg	gcucuccucggagaca	gcucuccucggagacaagcacugagaugggagugg	chr13:43716526..43716561:-
chr1_971	0	0.00 ± 0.00		556	556	0	0	no		rno-miR-143-3p_MIMAT0000849_Rattus_norvegicus_miR-143-3p	ugagaugaagcacugugggu	ccucauguagucucuucucacc	ccucauguagucucuucucaccauagcagccagggugagccuauggaagugugagaugaagcacugugggu	chr1:154589898..154589969:+
chr14_25591	0	0.00 ± 0.00		108	108	0	0	no		rno-miR-98-5p_MIMAT0000819_Rattus_norvegicus_miR-98-5p	ugagguaguggguugugu	gcuugaugccggccgucucuagc	ugagguaguggguuguguuaauaugcuugaugccggccgucucuagc	chr14:65530947..65530994:-
chr1_1737	0	0.00 ± 0.00		3	3	0	0	yes		rno-miR-511-5p_MIMAT0012829_Rattus_norvegicus_miR-511-5p	caugccuucuucaauguu	cguccaugaaggaggugugau	caugccuucuucaauguuccuggagucucggggucguccaugaaggaggugugau	chr1:82052403..82052458:-
mature miRBase miRNAs detected by miRDeep2
tag id	miRDeep2 score	estimated probability that the miRNA is a true positive	rfam alert	predicted mature seq. in accordance with miRBase mature seq.	total read count	mature read count	loop read count	star read count	significant randfold p-value	mature miRBase miRNA	example miRBase miRNA with the same seed	consensus mature sequence	consensus star sequence	consensus precursor sequence	precursor coordinate
chr18_30610	450000	0.02 ± 0.11		STAR	884494	883218	0	1276	yes	mmu-miR-143-5p_MIMAT0017006_Mus_musculus_miR-143-5p	rno-miR-143-3p_MIMAT0000849_Rattus_norvegicus_miR-143-3p	ugagaugaagcacuguagcu	ggugcagugcugcaucucu	ggugcagugcugcaucucuggucaguugggagucugagaugaagcacuguagcu	chr18:61649199..61649253:-
chr18_30607	70000	0.02 ± 0.11		TRUE	138607	121698	0	16909	yes	mmu-miR-145a-5p_MIMAT0000157_Mus_musculus_miR-145a-5p	rno-miR-145-5p_MIMAT0000851_Rattus_norvegicus_miR-145-5p	guccaguuuucccaggaaucc	auuccuggaaauacuguuc	guccaguuuucccaggaaucccuuggaugcuaagauggggauuccuggaaauacuguuc	chr18:61647829..61647888:-
chr6_11884	39000	0.02 ± 0.11		STAR	77736	77730	0	6	yes	mmu-miR-29a-5p_MIMAT0004631_Mus_musculus_miR-29a-5p	rno-miR-29a-3p_MIMAT0000802_Rattus_norvegicus_miR-29a-3p	uagcaccaucugaaaucgg	ugauuucuuuugguguuca	ugauuucuuuugguguucagagucaauagaauuuucuagcaccaucugaaaucgg	chr6:31062675..31062730:-
chr1_2509	34000	0.02 ± 0.11		TRUE	67402	66770	0	632	yes	mmu-miR-205-5p_MIMAT0000238_Mus_musculus_miR-205-5p	rno-miR-205_MIMAT0000878_Rattus_norvegicus_miR-205	uccuucauuccaccggagucu	gauuucaguggagugaagcu	uccuucauuccaccggagucugucuuaugccaaccagauuucaguggagugaagcu	chr1:193507468..193507524:-
chr13_23441	25000	0.02 ± 0.11		STAR	49198	49197	0	1	yes	mmu-miR-23b-5p_MIMAT0016980_Mus_musculus_miR-23b-5p	rno-miR-23b-3p_MIMAT0000793_Rattus_norvegicus_miR-23b-3p	aucacauugccagggauu	guuccuggcaugcugauuugu	guuccuggcaugcugauuugugacuugagauuaaaaucacauugccagggauu	chr13:63300494..63300547:+
chr8_14720	18000	0.02 ± 0.11		TRUE	35304	35259	0	45	yes	mmu-miR-3107-5p_MIMAT0014943_Mus_musculus_miR-3107-5p	ssc-miR-486_MIMAT0013886_Sus_scrofa_miR-486	uccuguacugagcugccccga	cggggcagcucaguacagga	uccuguacugagcugccccgagguccuucacugugcucagcucggggcagcucaguacagga	chr8:23142587..23142649:+
chr8_15497	17000	0.02 ± 0.11		TRUE	35270	35229	0	41	yes	mmu-miR-3107-5p_MIMAT0014943_Mus_musculus_miR-3107-5p	ssc-miR-486_MIMAT0013886_Sus_scrofa_miR-486	uccuguacugagcugccccga	cggggcagcucaguacagga	uccuguacugagcugccccgagcugagcacagugaaggaccucggggcagcucaguacagga	chr8:23142586..23142648:-
chr2_3419	12000	0.02 ± 0.11		STAR	24299	24294	0	5	yes	mmu-miR-103-2-5p_MIMAT0017025_Mus_musculus_miR-103-2-5p	rno-miR-103-3p_MIMAT0000824_Rattus_norvegicus_miR-103-3p	agcagcauuguacagggcuau	agcuucuuuacagugcugccuu	agcuucuuuacagugcugccuuguagcauucaggucaagcagcauuguacagggcuau	chr2:131288066..131288124:+
chr6_11871	11000	0.02 ± 0.11		TRUE	22892	22874	2	16	yes	mmu-miR-182-5p_MIMAT0000211_Mus_musculus_miR-182-5p	rno-miR-182_MIMAT0005300_Rattus_norvegicus_miR-182	uuuggcaaugguagaacucaca	ugguucuagacuugccaa	uuuggcaaugguagaacucacaccgguaagguaaugggacccggugguucuagacuugccaa	chr6:30165924..30165986:-
chr19_31580	11000	0.02 ± 0.11		STAR	22610	22604	0	6	yes	mmu-miR-107-5p_MIMAT0017048_Mus_musculus_miR-107-5p	rno-miR-103-3p_MIMAT0000824_Rattus_norvegicus_miR-103-3p	agcagcauuguacagggcuau	cagcuucuuuacaguguugc	cagcuucuuuacaguguugccuuguggcauggaguucaagcagcauuguacagggcuau	chr19:34820701..34820760:-
chr12_22323	10000	0.02 ± 0.11		STAR	20686	19181	0	1505	yes	mmu-miR-127-5p_MIMAT0004530_Mus_musculus_miR-127-5p	rno-miR-127-3p_MIMAT0000833_Rattus_norvegicus_miR-127-3p	ucggauccgucugagcuugg	gaagcucagagggcucuga	gaagcucagagggcucugauucagaaagaucaucggauccgucugagcuugg	chr12:109592856..109592908:+
chr12_22341	8400	0.02 ± 0.11		TRUE	16617	16609	0	8	yes	mmu-miR-379-5p_MIMAT0000743_Mus_musculus_miR-379-5p	rno-miR-379-5p_MIMAT0003192_Rattus_norvegicus_miR-379-5p	ugguagacuauggaacgua	guuccaugguuccugaaga	guuccaugguuccugaagagaugguagacuauggaacgua	chr12:109709044..109709084:+
chr12_22326	6400	0.02 ± 0.11		TRUE	12719	7187	0	5532	yes	mmu-miR-434-5p_MIMAT0001421_Mus_musculus_miR-434-5p		gcucgacucaugguuugaac	uuugaaccaucacucgacu	gcucgacucaugguuugaaccauuacuuaauucgugguuugaaccaucacucgacu	chr12:109594528..109594584:+
chr3_5954	6100	0.02 ± 0.11		TRUE	12035	12029	0	6	yes	mmu-miR-186-5p_MIMAT0000215_Mus_musculus_miR-186-5p	rno-miR-186-5p_MIMAT0000863_Rattus_norvegicus_miR-186-5p	caaagaauucuccuuuugg	ccuaaggugaauuuuuuggg	caaagaauucuccuuuugggcuuucucauuuuauuuuaagcccuaaggugaauuuuuuggg	chr3:157544285..157544346:+
chr12_22404	4300	0.02 ± 0.11		TRUE	8548	8330	0	218	yes	mmu-miR-409-5p_MIMAT0004746_Mus_musculus_miR-409-5p	rno-miR-409a-5p_MIMAT0003204_Rattus_norvegicus_miR-409a-5p	agguuacccgagcaacuuugc	gaauguugcucggugaaccc	agguuacccgagcaacuuugcaucuggaggacgaauguugcucggugaaccc	chr12:109743172..109743224:+
chrX_32526	4200	0.02 ± 0.11		STAR	8280	7759	0	521	yes	mmu-miR-221-5p_MIMAT0017060_Mus_musculus_miR-221-5p	rno-miR-222-3p_MIMAT0000891_Rattus_norvegicus_miR-222-3p	agcuacauugucugcuggguu	accuggcauacaauguagau	accuggcauacaauguagauuucuguguuuguuaggcaacagcuacauugucugcuggguu	chrX:19146308..19146369:-
chr14_25132	3900	0.02 ± 0.11		TRUE	7738	7654	0	84	yes	mmu-miR-20a-5p_MIMAT0000529_Mus_musculus_miR-20a-5p	rno-miR-20a-5p_MIMAT0000602_Rattus_norvegicus_miR-20a-5p	uaaagugcuuauagugcaggu	acugcauuacgagcacuuaa	uaaagugcuuauagugcagguaguguguagccaucuacugcauuacgagcacuuaa	chr14:115044183..115044239:+
chr5_10657	2700	0.02 ± 0.11		TRUE	5290	5240	0	50	yes	mmu-miR-93-5p_MIMAT0000540_Mus_musculus_miR-93-5p	rno-miR-20a-5p_MIMAT0000602_Rattus_norvegicus_miR-20a-5p	caaagugcuguucgugcaggu	acugcugagcuagcacuuccc	caaagugcuguucgugcagguaguguaauuaccugaccuacugcugagcuagcacuuccc	chr5:138165536..138165596:-
chr14_25126	2200	0.02 ± 0.11		TRUE	4436	4011	0	425	yes	mmu-miR-17-5p_MIMAT0000649_Mus_musculus_miR-17-5p	rno-miR-20a-5p_MIMAT0000602_Rattus_norvegicus_miR-20a-5p	caaagugcuuacagugcaggu	acugcagugagggcacuugu	caaagugcuuacagugcagguagugaugugugcaucuacugcagugagggcacuugu	chr14:115043684..115043741:+
chrX_32327	1200	0.02 ± 0.11		STAR	2456	2440	0	16	yes	mmu-miR-652-5p_MIMAT0017260_Mus_musculus_miR-652-5p	rno-miR-652-3p_MIMAT0005342_Rattus_norvegicus_miR-652-3p	aauggcgccacuaggguugu	caacccuaggagggggugccau	caacccuaggagggggugccauucacauagaguauaauugaauggcgccacuaggguugu	chrX:142739020..142739080:+
chr1_1273	830	0.02 ± 0.11		STAR	1637	1619	0	18	yes	mmu-miR-29b-2-5p_MIMAT0017063_Mus_musculus_miR-29b-2-5p	rno-miR-29a-3p_MIMAT0000802_Rattus_norvegicus_miR-29a-3p	uagcaccauuugaaaucagug	cugguuucacaugguggcuua	cugguuucacaugguggcuuagauuuuuccaucuuuguaucuagcaccauuugaaaucagug	chr1:195037050..195037112:+
chr16_27343	690	0.02 ± 0.11		STAR	1353	1350	0	3	yes	mmu-miR-365-1-5p_MIMAT0017077_Mus_musculus_miR-365-1-5p	rno-miR-365-3p_MIMAT0001549_Rattus_norvegicus_miR-365-3p	uaaugccccuaaaaauccuu	agggacuuuugggggcagaug	agggacuuuugggggcagauguguuuccauuccgcuaucauaaugccccuaaaaauccuu	chr16:13453855..13453915:+
chr11_20209	690	0.02 ± 0.11		STAR	1353	1350	0	3	yes	mmu-miR-365-2-5p_MIMAT0017179_Mus_musculus_miR-365-2-5p	rno-miR-365-3p_MIMAT0001549_Rattus_norvegicus_miR-365-3p	uaaugccccuaaaaauccuu	agggacuuucaggggcagcug	agggacuuucaggggcagcuguguuuccugacucagucauaaugccccuaaaaauccuu	chr11:79726428..79726487:+
chrX_32528	470	0.02 ± 0.11		STAR	927	915	0	12	yes	mmu-miR-222-5p_MIMAT0017061_Mus_musculus_miR-222-5p	rno-miR-222-3p_MIMAT0000891_Rattus_norvegicus_miR-222-3p	agcuacaucuggcuacugggu	ucaguagccaguguagaucc	ucaguagccaguguagauccugucuuugguaaucagcagcuacaucuggcuacugggu	chrX:19146902..19146960:-
chrX_32669	240	0.02 ± 0.11		TRUE	474	365	0	109	yes	mmu-miR-503-5p_MIMAT0003188_Mus_musculus_miR-503-5p	rno-miR-503-5p_MIMAT0003213_Rattus_norvegicus_miR-503-5p	uagcagcgggaacaguacugc	gaguauuguuuccacugccu	uagcagcgggaacaguacugcagugaguguuuggugcccuggaguauuguuuccacugccu	chrX:53053988..53054049:-
chr4_7215	190	0.02 ± 0.11		STAR	366	185	0	181	yes	mmu-miR-455-5p_MIMAT0003485_Mus_musculus_miR-455-5p	rno-miR-455-3p_MIMAT0017308_Rattus_norvegicus_miR-455-3p	gcaguccacgggcauauaca	uaugugccuuuggacuacau	uaugugccuuuggacuacaucgugaacgcagcaccaugcaguccacgggcauauaca	chr4:63256867..63256924:+
chr12_22394	110	0.02 ± 0.11		TRUE	222	143	2	77	yes	mmu-miR-485-5p_MIMAT0003128_Mus_musculus_miR-485-5p	rno-miR-485-5p_MIMAT0003203_Rattus_norvegicus_miR-485-5p	agaggcuggccgugaugaauu	gucauacacggcucuccucu	agaggcuggccgugaugaauucgauucaucuaaacgagucauacacggcucuccucu	chr12:109734910..109734967:+
chr7_12714	63	0.02 ± 0.11		TRUE	115	72	0	43	yes	mmu-miR-330-5p_MIMAT0004642_Mus_musculus_miR-330-5p	rno-miR-326-3p_MIMAT0000560_Rattus_norvegicus_miR-326-3p	ucucugggccugugucuuagg	caaagcacagggccugcaga	ucucugggccugugucuuaggcucuucaagauccaacgagcaaagcacagggccugcaga	chr7:19181486..19181546:+
chrX_32862	59	0.02 ± 0.11		STAR	108	106	0	2	yes	mmu-miR-421-5p_MIMAT0017273_Mus_musculus_miR-421-5p	rno-miR-421-3p_MIMAT0017175_Rattus_norvegicus_miR-421-3p	aucaacagacauuaauugggc	cucauuaaauguuuguuga	cucauuaaauguuuguugaaugaaaaaaugaaucaucaacagacauuaauugggc	chrX:103572931..103572986:-
chr11_20098	51	0.02 ± 0.11		TRUE	100	64	0	36	no	mmu-miR-324-5p_MIMAT0000555_Mus_musculus_miR-324-5p	rno-miR-324-5p_MIMAT0000553_Rattus_norvegicus_miR-324-5p	cgcauccccuagggcauuggu	acugccccaggugcugcug	cgcauccccuagggcauugguguaaagcuggagacccacugccccaggugcugcug	chr11:70012060..70012116:+
chr15_27042	38	0.02 ± 0.11		STAR	67	66	0	1	yes	mmu-miR-1249-5p_MIMAT0014804_Mus_musculus_miR-1249-5p	rno-miR-1249_MIMAT0017892_Rattus_norvegicus_miR-1249	acgcccuucccccccuucuu	aggagggaggggaugggccaa	aggagggaggggaugggccaaguucccuaugccuggaacgcccuucccccccuucuu	chr15:84951546..84951603:-
chr16_27940	28	0.02 ± 0.11		STAR	56	46	0	10	no	mmu-miR-130b-5p_MIMAT0004583_Mus_musculus_miR-130b-5p	rno-miR-130b-3p_MIMAT0000837_Rattus_norvegicus_miR-130b-3p	cagugcaaugaugaaagggca	acucuuucccuguugcacua	acucuuucccuguugcacuacugugggccucugggaagcagugcaaugaugaaagggca	chr16:17124071..17124130:-
chr2_2572	24	0.02 ± 0.11		TRUE	46	25	0	21	yes	mmu-miR-467d-5p_MIMAT0004886_Mus_musculus_miR-467d-5p		uaagugcgcgcauguauaug	auauacauacacacaccua	uaagugcgcgcauguauaugcguguauauuuuaugcauauacauacacacaccua	chr2:10507640..10507695:+
chr13_24154	21	0.02 ± 0.11		STAR	34	27	0	7	yes	mmu-miR-3074-5p_MIMAT0014856_Mus_musculus_miR-3074-5p	rno-miR-3074_MIMAT0017815_Rattus_norvegicus_miR-3074	gauaucagcucaguaggcacc	uuccugcugaacugagcca	uuccugcugaacugagccagugugugaaaugagaacugauaucagcucaguaggcacc	chr13:63301211..63301269:-
chrX_32646	21	0.02 ± 0.11		STAR	36	35	0	1	yes	mmu-miR-363-5p_MIMAT0017076_Mus_musculus_miR-363-5p	rno-miR-32-5p_MIMAT0000811_Rattus_norvegicus_miR-32-5p	aauugcacgguauccaucugu	cagguggaacacgaugcaauu	cagguggaacacgaugcaauuuugguugguguaauaggaggaaaauugcacgguauccaucugu	chrX:52741697..52741761:-
chr12_22365	18	0.02 ± 0.11		STAR	29	25	0	4	yes	mmu-miR-543-5p_MIMAT0017207_Mus_musculus_miR-543-5p	rno-miR-543-3p_MIMAT0003175_Rattus_norvegicus_miR-543-3p	aaacauucgcggugcacuuc	aaguugcccgcguguuuuu	aaguugcccgcguguuuuucgcuuuauaugugacgaaacauucgcggugcacuuc	chr12:109717269..109717324:+
chr13_24100	15	0.02 ± 0.11		STAR	29	28	0	1	no	mmu-miR-874-5p_MIMAT0017268_Mus_musculus_miR-874-5p	rno-miR-874-3p_MIMAT0005284_Rattus_norvegicus_miR-874-3p	cugcccuggcccgagggaccga	cggccccacgcaccagggua	cggccccacgcaccaggguaagagagacucacuuccugcccuggcccgagggaccga	chr13:58023134..58023191:-
chr1_1055	5.9	0.03 ± 0.10		STAR	3769	3325	0	444	yes	mmu-miR-214-5p_MIMAT0004664_Mus_musculus_miR-214-5p	rno-miR-761_MIMAT0012853_Rattus_norvegicus_miR-761	acagcaggcacagacaggca	ugccugucuacacuugcugu	ugccugucuacacuugcugugcagaacauccgcucaccuguacagcaggcacagacaggca	chr1:162223397..162223458:+
chr5_9084	5.9	0.03 ± 0.10		TRUE	130	100	0	30	yes	mmu-miR-671-5p_MIMAT0003731_Mus_musculus_miR-671-5p	ssc-miR-671-5p_MIMAT0025381_Sus_scrofa_miR-671-5p	aggaagcccuggaggggcugga	uccgguucucagggcucca	aggaagcccuggaggggcuggaggugauggauguuuuccuccgguucucagggcucca	chr5:24592132..24592190:+
chr15_26439	5.8	0.03 ± 0.10		STAR	74	72	1	1	yes	mmu-miR-615-5p_MIMAT0004837_Mus_musculus_miR-615-5p	ssc-miR-615_MIMAT0020595_Sus_scrofa_miR-615	uccgagccugggucucccu	ggggguccccggugcucgg	ggggguccccggugcucggaucucgagggugcuuauuguucgguccgagccugggucucccu	chr15:103014926..103014988:+
chr12_22315	5.8	0.03 ± 0.10		STAR	166	105	0	61	yes	mmu-miR-540-5p_MIMAT0004786_Mus_musculus_miR-540-5p	rno-miR-540-3p_MIMAT0003174_Rattus_norvegicus_miR-540-3p	aggucagaggucgauccugg	caagggucacccucugacu	caagggucacccucugacucuguggccaaggguagacaggucagaggucgauccugg	chr12:109586085..109586142:+
chr3_6374	5.8	0.03 ± 0.10		STAR	285	285	0	0	yes	mmu-miR-92b-5p_MIMAT0017278_Mus_musculus_miR-92b-5p	rno-miR-32-5p_MIMAT0000811_Rattus_norvegicus_miR-32-5p	uauugcacucgucccggccu	ggacgggacguggugcaguguu	ggacgggacguggugcaguguuguucuuuccccugccaauauugcacucgucccggccu	chr3:89227127..89227186:-
chr17_29335	5.8	0.03 ± 0.10		TRUE	116	100	0	16	yes	mmu-miR-219-5p_MIMAT0000664_Mus_musculus_miR-219-5p	rno-miR-219-5p_MIMAT0000889_Rattus_norvegicus_miR-219-5p	ugauuguccaaacgcaauucu	agaguugcgucuggacgucc	ugauuguccaaacgcaauucucgagucucuggcuccggccgagaguugcgucuggacgucc	chr17:34025011..34025072:-
chr18_30606	5.8	0.03 ± 0.10		STAR	43450	43347	0	103	yes	mmu-miR-378a-5p_MIMAT0000742_Mus_musculus_miR-378a-5p	rno-miR-378a-3p_MIMAT0003379_Rattus_norvegicus_miR-378a-3p	acuggacuuggagucagaa	uccugacuccagguccugu	uccugacuccagguccuguguguuaccucgaaauagcacuggacuuggagucagaa	chr18:61397839..61397895:-
chr16_27961	5.8	0.03 ± 0.10		TRUE	1668	1666	0	2	yes	mmu-miR-185-5p_MIMAT0000214_Mus_musculus_miR-185-5p	rno-miR-185-5p_MIMAT0000862_Rattus_norvegicus_miR-185-5p	uggagagaaaggcaguuccu	aggggcuggcuuuccucugg	uggagagaaaggcaguuccugaugguccccucccaggggcuggcuuuccucugg	chr16:18327405..18327459:-
chr9_16948	5.7	0.03 ± 0.10		TRUE	370478	370465	0	13	yes	mmu-miR-26a-5p_MIMAT0000533_Mus_musculus_miR-26a-5p	rno-miR-26a-5p_MIMAT0000796_Rattus_norvegicus_miR-26a-5p	uucaaguaauccaggauagg	ccuauucuugguuacuugca	uucaaguaauccaggauaggcugugcaggucccaaggggccuauucuugguuacuugca	chr9:119031811..119031870:+
chr2_3580	5.7	0.03 ± 0.10		TRUE	31	31	0	0	yes	mmu-miR-499-5p_MIMAT0003482_Mus_musculus_miR-499-5p	rno-miR-499-5p_MIMAT0003381_Rattus_norvegicus_miR-499-5p	uuaagacuugcagugaugu	aucacagcaagucugugcu	uuaagacuugcagugauguuuagcuccucugcaugugaacaucacagcaagucugugcu	chr2:155622893..155622952:+
chr6_12462	5.7	0.03 ± 0.10		STAR	7823	7810	0	13	yes	mmu-miR-200c-5p_MIMAT0004663_Mus_musculus_miR-200c-5p	rno-miR-200b-3p_MIMAT0000875_Rattus_norvegicus_miR-200b-3p	uaauacugccggguaaugaug	cgucuuacccagcaguguuu	cgucuuacccagcaguguuugggugcugguugggagucucuaauacugccggguaaugaug	chr6:124718325..124718386:-
chr12_22437	5.7	0.03 ± 0.10		STAR	323452	322565	0	887	yes	mmu-miR-203-5p_MIMAT0004547_Mus_musculus_miR-203-5p	rno-miR-203a-3p_MIMAT0000876_Rattus_norvegicus_miR-203a-3p	gugaaauguuuaggaccacu	agugguucuugacaguucaa	agugguucuugacaguucaacaguucuguagcacaauugugaaauguuuaggaccacu	chr12:112130889..112130947:+
chr7_14568	5.7	0.03 ± 0.10		STAR	26	15	0	11	yes	mmu-miR-675-5p_MIMAT0003725_Mus_musculus_miR-675-5p	rno-miR-675-3p_MIMAT0017363_Rattus_norvegicus_miR-675-3p	uguaugcccuaaccgcuca	uggugcggaaagggcccacagu	uggugcggaaagggcccacaguggacuugguacacuguaugcccuaaccgcuca	chr7:142577079..142577133:-
chr15_26334	5.7	0.03 ± 0.10		TRUE	29039	28825	0	214	yes	mmu-let-7b-5p_MIMAT0000522_Mus_musculus_let-7b-5p	rno-miR-98-5p_MIMAT0000819_Rattus_norvegicus_miR-98-5p	ugagguaguagguugugugg	cuauacaaccuacugccuuc	ugagguaguagguugugugguuucagggcagugauguugccccuccgaagauaacuauacaaccuacugccuuc	chr15:85707325..85707399:+
chr8_16006	5.7	0.03 ± 0.10		STAR	227	227	0	0	yes	mmu-miR-328-5p_MIMAT0017030_Mus_musculus_miR-328-5p	rno-miR-328b-3p_MIMAT0017904_Rattus_norvegicus_miR-328b-3p	cuggcccucucugcccuucc	gggggcaggaggggcucaggg	gggggcaggaggggcucagggagaaaguaucuacagccccuggcccucucugcccuucc	chr8:105308380..105308439:-
chr5_10659	5.6	0.03 ± 0.10		TRUE	6230	5659	0	571	yes	mmu-miR-106b-5p_MIMAT0000386_Mus_musculus_miR-106b-5p	rno-miR-20a-5p_MIMAT0000602_Rattus_norvegicus_miR-20a-5p	uaaagugcugacagugcag	ccgcacuguggguacuugcu	uaaagugcugacagugcagauagugguccucucugugcuaccgcacuguggguacuugcu	chr5:138165747..138165807:-
chr2_4971	5.6	0.03 ± 0.10		TRUE	30	30	0	0	yes	mmu-miR-298-5p_MIMAT0000376_Mus_musculus_miR-298-5p	rno-miR-298-5p_MIMAT0000900_Rattus_norvegicus_miR-298-5p	ggcagaggagggcuguucuuc	ggaacuagccuucucucagcuua	ggcagaggagggcuguucuucccuugaguuuuaugacugggaggaacuagccuucucucagcuua	chr2:174267510..174267575:-
chr10_19453	5.6	0.03 ± 0.10		TRUE	54756	54545	0	211	yes	mmu-let-7i-5p_MIMAT0000122_Mus_musculus_let-7i-5p	rno-miR-98-5p_MIMAT0000819_Rattus_norvegicus_miR-98-5p	ugagguaguaguuugugcug	cugcgcaagcuacugccuug	ugagguaguaguuugugcuguuggucggguugugacauugcccgcuguggagauaacugcgcaagcuacugccuug	chr10:122985643..122985719:-
chr11_20481	5.6	0.03 ± 0.10		STAR	117216	117124	0	92	yes	mmu-miR-152-5p_MIMAT0016991_Mus_musculus_miR-152-5p	rno-miR-152-3p_MIMAT0000854_Rattus_norvegicus_miR-152-3p	ucagugcaugacagaacuu	agguucugugauacacuccga	agguucugugauacacuccgacucgggcucuggagcagucagugcaugacagaacuu	chr11:96850401..96850458:+
chr4_8579	5.6	0.03 ± 0.10		TRUE	144943	144942	1	0	yes	mmu-miR-30e-5p_MIMAT0000248_Mus_musculus_miR-30e-5p	rno-miR-30b-5p_MIMAT0000806_Rattus_norvegicus_miR-30b-5p	uguaaacauccuugacug	gucggauguuuacagc	uguaaacauccuugacuggaagcuguaagguguugagaggagcuuucagucggauguuuacagc	chr4:120772617..120772681:-
chr12_22314	5.6	0.03 ± 0.10		TRUE	2949	2725	0	224	yes	mmu-miR-337-5p_MIMAT0004644_Mus_musculus_miR-337-5p	rno-miR-337-5p_MIMAT0017035_Rattus_norvegicus_miR-337-5p	cggcgucaugcaggaguuga	ucagcuccuauaugaugccu	cggcgucaugcaggaguugauugcacagccauucagcuccuauaugaugccu	chr12:109585818..109585870:+
chr1_1702	5.6	0.03 ± 0.10		STAR	383	383	0	0	yes	mmu-miR-375-5p_MIMAT0017078_Mus_musculus_miR-375-5p	rno-miR-375-3p_MIMAT0005307_Rattus_norvegicus_miR-375-3p	uuuguucguucggcucgcgu	gacgagccccucgcacaaacc	gacgagccccucgcacaaaccggaccugagcguuuuguucguucggcucgcgu	chr1:74900662..74900715:-
chr7_13022	5.6	0.03 ± 0.10		TRUE	35	35	0	0	yes	mmu-miR-211-5p_MIMAT0000668_Mus_musculus_miR-211-5p	rno-miR-204-5p_MIMAT0000877_Rattus_norvegicus_miR-204-5p	uucccuuugucauccuuugc	caaggacagcaaaggggggc	uucccuuugucauccuuugccuaggccucugagugaggcaaggacagcaaaggggggc	chr7:64205831..64205889:+
chr7_13223	5.6	0.03 ± 0.10		STAR	238	238	0	0	yes	mmu-miR-326-5p_MIMAT0017027_Mus_musculus_miR-326-5p	rno-miR-326-3p_MIMAT0000560_Rattus_norvegicus_miR-326-3p	ccucugggcccuuccucca	ggggcagggccuuugugaaggcg	ggggcagggccuuugugaaggcggguuaugcucagaucgccucugggcccuuccucca	chr7:99552289..99552347:+
chr1_606	5.6	0.03 ± 0.10		TRUE	421	421	0	0	yes	mmu-miR-149-5p_MIMAT0000159_Mus_musculus_miR-149-5p	ssc-miR-149_MIMAT0018379_Sus_scrofa_miR-149	ucuggcuccgugucuucacu	gggagggacgggggcggugc	ucuggcuccgugucuucacucccguguuuguccgaggagggagggagggacgggggcggugc	chr1:92850381..92850443:+
chr12_22312	5.6	0.03 ± 0.10		TRUE	54	42	0	12	yes	mmu-miR-493-5p_MIMAT0017276_Mus_musculus_miR-493-5p	rno-miR-493-5p_MIMAT0017217_Rattus_norvegicus_miR-493-5p	uuguacaugguaggcuuuca	ugaagguccuacugugugcca	uuguacaugguaggcuuucauucauuuuuugcacauucggugaagguccuacugugugcca	chr12:109580243..109580304:+
chr11_20188	5.6	0.03 ± 0.10		TRUE	5661	5659	0	2	yes	mmu-miR-451a_MIMAT0001632_Mus_musculus_miR-451a	rno-miR-451-5p_MIMAT0001633_Rattus_norvegicus_miR-451-5p	aaaccguuaccauuacugag	uuuaguaaugguaacgguu	aaaccguuaccauuacugaguuuaguaaugguaacgguu	chr11:78073186..78073225:+
chr12_22345	5.6	0.03 ± 0.10		STAR	1507	1188	0	319	yes	mmu-miR-299a-5p_MIMAT0000377_Mus_musculus_miR-299a-5p	rno-miR-299a-3p_MIMAT0017167_Rattus_norvegicus_miR-299a-3p	uaugugggacgguaaaccg	ugguuuaccgucccacauac	ugguuuaccgucccacauacauuuugaguauguaugugggacgguaaaccg	chr12:109710644..109710695:+
chr13_24031	5.5	0.03 ± 0.10		TRUE	85367	85244	0	123	yes	mmu-let-7f-5p_MIMAT0000525_Mus_musculus_let-7f-5p	rno-miR-98-5p_MIMAT0000819_Rattus_norvegicus_miR-98-5p	ugagguaguagauuguauag	cuauacaaucuauugccuuc	ugagguaguagauuguauaguugugggguagugauuuuacccuguuuaggagauaacuauacaaucuauugccuuc	chr13:48537834..48537910:-
chr13_24029	5.5	0.03 ± 0.10		TRUE	7855	7181	0	674	yes	mmu-let-7d-5p_MIMAT0000383_Mus_musculus_let-7d-5p	rno-miR-98-5p_MIMAT0000819_Rattus_norvegicus_miR-98-5p	agagguaguagguugcauag	cuauacgaccugcugccuuu	agagguaguagguugcauaguuuuagggcagagauuuugcccacaaggaguuaacuauacgaccugcugccuuu	chr13:48536025..48536099:-
chr11_20102	5.5	0.03 ± 0.10		TRUE	28959	28822	0	137	yes	mmu-miR-195a-5p_MIMAT0000225_Mus_musculus_miR-195a-5p	rno-miR-497-5p_MIMAT0003383_Rattus_norvegicus_miR-497-5p	uagcagcacagaaauauugg	ccaauauuggcugugcugc	uagcagcacagaaauauuggcauggggaagugagucugccaauauuggcugugcugc	chr11:70235062..70235119:+
chr7_14542	5.5	0.03 ± 0.10		STAR	1248	1195	0	53	yes	mmu-miR-210-5p_MIMAT0017052_Mus_musculus_miR-210-5p	rno-miR-210-3p_MIMAT0000881_Rattus_norvegicus_miR-210-3p	cugugcgugugacagcggcu	agccacugcccaccgcacac	agccacugcccaccgcacacugcguugcuccggacccacugugcgugugacagcggcu	chr7:141221408..141221466:-
chr1_81	5.5	0.03 ± 0.10		STAR	50618	50618	0	0	yes	mmu-miR-133b-5p_MIMAT0017083_Mus_musculus_miR-133b-5p	ssc-miR-133a-3p_MIMAT0010186_Sus_scrofa_miR-133a-3p	uugguccccuucaaccagcu	cuggucaaacggaaccaagu	cuggucaaacggaaccaaguccgucuuccugagagguuugguccccuucaaccagcu	chr1:20682798..20682855:+
chr11_21236	5.5	0.03 ± 0.10		STAR	626	307	0	319	yes	mmu-miR-423-5p_MIMAT0004825_Mus_musculus_miR-423-5p	rno-miR-423-3p_MIMAT0005313_Rattus_norvegicus_miR-423-3p	agcucggucugaggccccuca	ugaggggcagagagcgagacu	ugaggggcagagagcgagacuuuucuauuuuccaaaagcucggucugaggccccuca	chr11:77078087..77078144:-
chrX_32681	5.5	0.03 ± 0.10		TRUE	22	22	0	0	yes	mmu-miR-504-5p_MIMAT0004889_Mus_musculus_miR-504-5p	rno-miR-504_MIMAT0012830_Rattus_norvegicus_miR-504	agacccuggucugcacucua	gagagcagggcaggguuucc	agacccuggucugcacucuaucuguaaacuuacugaagggagagcagggcaggguuucc	chrX:59097667..59097726:-
chr11_20207	5.5	0.03 ± 0.10		STAR	303	282	0	21	yes	mmu-miR-193a-5p_MIMAT0004544_Mus_musculus_miR-193a-5p	rno-miR-193-3p_MIMAT0000868_Rattus_norvegicus_miR-193-3p	aacuggccuacaaaguccca	ugggucuuugcgggcaagau	ugggucuuugcgggcaagaugagagugucaguucaacuggccuacaaaguccca	chr11:79711975..79712029:+
chr13_23443	5.5	0.03 ± 0.10		STAR	157727	157607	2	118	yes	mmu-miR-27b-5p_MIMAT0004522_Mus_musculus_miR-27b-5p	rno-miR-27a-3p_MIMAT0000799_Rattus_norvegicus_miR-27a-3p	uucacaguggcuaaguucu	agagcuuagcugauugguga	agagcuuagcugauuggugaacagugauugguuuccgcuuuguucacaguggcuaaguucu	chr13:63300718..63300779:+
chr12_22954	5.5	0.03 ± 0.10		STAR	118	118	0	0	yes	mmu-miR-299b-5p_MIMAT0022836_Mus_musculus_miR-299b-5p	rno-miR-299a-3p_MIMAT0017167_Rattus_norvegicus_miR-299a-3p	uaugugggacgguaaacc	uuuaccgucccacauaca	uuuaccgucccacauacauacucaaaauguaugugggacgguaaacc	chr12:109710644..109710691:-
chr4_8412	5.5	0.03 ± 0.10		STAR	154763	154715	0	48	yes	mmu-miR-101a-5p_MIMAT0004526_Mus_musculus_miR-101a-5p	rno-miR-101b-3p_MIMAT0000615_Rattus_norvegicus_miR-101b-3p	uacaguacugugauaacuga	ucaguuaucacagugcugau	ucaguuaucacagugcugaugcuguccauucuaaagguacaguacugugauaacuga	chr4:101346957..101347014:-
chr1_870	5.5	0.03 ± 0.10		TRUE	12	12	0	0	yes	mmu-miR-135b-5p_MIMAT0000612_Mus_musculus_miR-135b-5p	rno-miR-135b-5p_MIMAT0000611_Rattus_norvegicus_miR-135b-5p	uauggcuuuucauuccuaugu	guagggcuaaaagccauggg	uauggcuuuucauuccuaugugauugcugcuccgaacucauguagggcuaaaagccauggg	chr1:132198103..132198164:+
chr14_24903	5.5	0.03 ± 0.10		STAR	4631	4631	0	0	yes	mmu-miR-320-5p_MIMAT0017057_Mus_musculus_miR-320-5p	rno-miR-320-3p_MIMAT0000903_Rattus_norvegicus_miR-320-3p	aaaagcuggguugagagggc	cuucucuucccgguucuucc	cuucucuucccgguucuucccggagucgggaaaagcuggguugagagggc	chr14:70443527..70443577:+
chr7_12940	5.5	0.03 ± 0.10		TRUE	1024	1019	0	5	yes	mmu-miR-150-5p_MIMAT0000160_Mus_musculus_miR-150-5p	rno-miR-150-5p_MIMAT0000853_Rattus_norvegicus_miR-150-5p	ucucccaacccuuguaccag	cugguacaggccugggggaua	ucucccaacccuuguaccagugcugugccucagacccugguacaggccugggggaua	chr7:45121762..45121819:+
chr15_26438	5.5	0.03 ± 0.10		TRUE	1961	1960	0	1	yes	mmu-miR-196a-5p_MIMAT0000518_Mus_musculus_miR-196a-5p	rno-miR-196b-5p_MIMAT0001082_Rattus_norvegicus_miR-196b-5p	uagguaguuucauguuguug	cggcaacaagaaacugccug	uagguaguuucauguuguugggauugaguuuugaacucggcaacaagaaacugccug	chr15:102973365..102973422:+
chr2_4023	5.5	0.03 ± 0.10		TRUE	94	94	0	0	yes	mmu-miR-219-5p_MIMAT0000664_Mus_musculus_miR-219-5p	rno-miR-219-5p_MIMAT0000889_Rattus_norvegicus_miR-219-5p	ugauuguccaaacgcaauucu	aauuguggcuggacaucugu	ugauuguccaaacgcaauucuuguacgagucugcggccaaccgagaauuguggcuggacaucugu	chr2:29845644..29845709:-
chr8_15187	5.5	0.03 ± 0.10		STAR	15032	15029	0	3	yes	mmu-miR-140-5p_MIMAT0000151_Mus_musculus_miR-140-5p	rno-miR-140-3p_MIMAT0000574_Rattus_norvegicus_miR-140-3p	uaccacaggguagaaccacg	agugguuuuacccuauggu	agugguuuuacccuaugguagguuacgucaugcuguucuaccacaggguagaaccacg	chr8:107551250..107551308:+
chrX_32863	5.4	0.03 ± 0.10		TRUE	3423	3419	0	4	yes	mmu-miR-374b-5p_MIMAT0003727_Mus_musculus_miR-374b-5p	rno-miR-374-5p_MIMAT0003208_Rattus_norvegicus_miR-374-5p	auauaauacaaccugcuaa	uuagcagguuguauuauca	auauaauacaaccugcuaaguguucuagcacuuagcagguuguauuauca	chrX:103573083..103573133:-
chr9_16984	5.4	0.03 ± 0.10		TRUE	215	210	0	5	yes	mmu-miR-138-5p_MIMAT0000150_Mus_musculus_miR-138-5p	rno-miR-138-5p_MIMAT0000844_Rattus_norvegicus_miR-138-5p	agcugguguugugaaucaggc	gcuacuucacaacaccag	agcugguguugugaaucaggccguugccaaucagagaacggcuacuucacaacaccag	chr9:122682898..122682956:+
chr17_28458	5.4	0.03 ± 0.10		TRUE	3599	3516	3	80	yes	mmu-let-7e-5p_MIMAT0000524_Mus_musculus_let-7e-5p	rno-miR-98-5p_MIMAT0000819_Rattus_norvegicus_miR-98-5p	ugagguaggagguuguauag	cuauacggccuccuagcuuu	ugagguaggagguuguauaguugaggaagacacccgaggagaucacuauacggccuccuagcuuu	chr17:17830366..17830431:+
chr4_7838	5.4	0.03 ± 0.10		TRUE	1351	1342	0	9	yes	mmu-miR-34a-5p_MIMAT0000542_Mus_musculus_miR-34a-5p	rno-miR-34b-5p_MIMAT0000813_Rattus_norvegicus_miR-34b-5p	uggcagugucuuagcugguug	caaucagcaaguauacugccc	uggcagugucuuagcugguuguugugaguauuagcuaaggaagcaaucagcaaguauacugccc	chr4:150068473..150068537:+
chrX_32725	5.4	0.03 ± 0.10		TRUE	337	337	0	0	yes	mmu-miR-224-5p_MIMAT0000671_Mus_musculus_miR-224-5p	rno-miR-224-5p_MIMAT0003119_Rattus_norvegicus_miR-224-5p	uaagucacuagugguuccgu	ggugcccuagugacuacaa	uaagucacuagugguuccguuuaguagaugguuugugcauuguuucaaaauggugcccuagugacuacaa	chrX:72261035..72261105:-
chr12_22310	5.4	0.03 ± 0.10		TRUE	514	246	0	268	yes	mmu-miR-673-5p_MIMAT0003739_Mus_musculus_miR-673-5p	rno-miR-673-5p_MIMAT0005328_Rattus_norvegicus_miR-673-5p	cucacagcucugguccuugga	uccggggcugaguucugugc	cucacagcucugguccuuggagcuccagagaaaauguugcuccggggcugaguucugugc	chr12:109572004..109572064:+
chr5_8992	5.4	0.03 ± 0.10		TRUE	22	22	0	0	yes	mmu-miR-879-5p_MIMAT0004842_Mus_musculus_miR-879-5p	rno-miR-879-5p_MIMAT0005287_Rattus_norvegicus_miR-879-5p	agaggcuuauagcucuaa	auggcuucaagcuuucgg	agaggcuuauagcucuaagccuuggaugaaagaggcuuauggcuucaagcuuucgg	chr5:9375714..9375770:+
chr9_16858	5.4	0.03 ± 0.10		TRUE	12840	12825	1	14	yes	mmu-miR-191-5p_MIMAT0000221_Mus_musculus_miR-191-5p	rno-miR-191a-5p_MIMAT0000866_Rattus_norvegicus_miR-191a-5p	caacggaaucccaaaagcag	cugcacuuggauuucguuc	caacggaaucccaaaagcagcuguugucuccagagcauuccagcugcacuuggauuucguuc	chr9:108568325..108568387:+
chr12_22331	5.4	0.03 ± 0.10		STAR	90	89	0	1	yes	mmu-miR-370-5p_MIMAT0017174_Mus_musculus_miR-370-5p	rno-miR-370-3p_MIMAT0003122_Rattus_norvegicus_miR-370-3p	gccugcugggguggaaccug	caggucacgucucugcagu	caggucacgucucugcaguuacacagcucaugagugccugcugggguggaaccug	chr12:109618270..109618325:+
chr12_22295	5.4	0.03 ± 0.10		STAR	3535	3535	0	0	yes	mmu-miR-342-5p_MIMAT0004653_Mus_musculus_miR-342-5p	rno-miR-342-3p_MIMAT0000589_Rattus_norvegicus_miR-342-3p	ucucacacagaaaucgcaccc	gugcuaucugugauugagggaca	gugcuaucugugauugagggacauggucaauggaauugucucacacagaaaucgcaccc	chr12:108658642..108658701:+
chr9_16822	5.4	0.03 ± 0.10		TRUE	123274	123240	0	34	yes	mmu-let-7g-5p_MIMAT0000121_Mus_musculus_let-7g-5p	rno-miR-98-5p_MIMAT0000819_Rattus_norvegicus_miR-98-5p	ugagguaguaguuuguacag	cuguacaggccacugccuug	ugagguaguaguuuguacaguuugagggucuaugauaccacccgguacaggagauaacuguacaggccacugccuug	chr9:106178846..106178923:+
chr3_5759	5.4	0.03 ± 0.10		STAR	48	48	0	0	yes	mmu-miR-137-5p_MIMAT0016986_Mus_musculus_miR-137-5p	rno-miR-137-3p_MIMAT0000843_Rattus_norvegicus_miR-137-3p	uuauugcuuaagaauacgcgu	ggguauucuuggguggauaaua	ggguauucuuggguggauaauacggauuacguuguuauugcuuaagaauacgcgu	chr3:118433867..118433922:+
chr7_13252	5.4	0.03 ± 0.10		TRUE	561	504	0	57	yes	mmu-miR-139-5p_MIMAT0000656_Mus_musculus_miR-139-5p	rno-miR-139-5p_MIMAT0000845_Rattus_norvegicus_miR-139-5p	ucuacagugcacgugucucca	uggagacgcggcccuguugga	ucuacagugcacgugucuccaguguggcucggaggcuggagacgcggcccuguugga	chr7:101475382..101475439:+
chr11_20100	5.4	0.03 ± 0.10		TRUE	8891	8891	0	0	yes	mmu-miR-497-5p_MIMAT0003453_Mus_musculus_miR-497-5p	rno-miR-497-5p_MIMAT0003383_Rattus_norvegicus_miR-497-5p	cagcagcacacugugguuu	accacacugugguguuaga	cagcagcacacugugguuuguacggcacuguggccacguccaaaccacacugugguguuaga	chr11:70234730..70234792:+
chr1_1204	5.4	0.03 ± 0.10		TRUE	2985	2985	0	0	yes	mmu-miR-194-5p_MIMAT0000224_Mus_musculus_miR-194-5p	rno-miR-194-5p_MIMAT0000869_Rattus_norvegicus_miR-194-5p	uguaacagcaacuccaugug	aguggagcugcuguuacuuc	uguaacagcaacuccauguggacugugcucggauuccaguggagcugcuguuacuuc	chr1:185313325..185313382:+
chr5_10667	5.4	0.03 ± 0.10		TRUE	1707	1698	0	9	yes	mmu-miR-339-5p_MIMAT0000584_Mus_musculus_miR-339-5p	rno-miR-339-5p_MIMAT0000583_Rattus_norvegicus_miR-339-5p	ucccuguccuccaggagcu	agcgccucggcgacagagc	ucccuguccuccaggagcucacguaugccugccugugagcgccucggcgacagagc	chr5:139369674..139369730:-
chr9_16412	5.4	0.03 ± 0.10		TRUE	32409	32223	0	186	yes	mmu-miR-125b-5p_MIMAT0000136_Mus_musculus_miR-125b-5p	rno-miR-351-5p_MIMAT0000608_Rattus_norvegicus_miR-351-5p	ucccugagacccuaacuugu	acggguuaggcucuugggag	ucccugagacccuaacuugugauguuuaccguuuaaauccacggguuaggcucuugggag	chr9:41581940..41582000:+
chr10_18686	5.4	0.03 ± 0.10		TRUE	370632	370503	0	129	yes	mmu-miR-26a-5p_MIMAT0000533_Mus_musculus_miR-26a-5p	rno-miR-26a-5p_MIMAT0000796_Rattus_norvegicus_miR-26a-5p	uucaaguaauccaggauagg	ccuguucuugauuacuuguu	uucaaguaauccaggauaggcuguguccguccaugaggccuguucuugauuacuuguu	chr10:126995543..126995601:+
chr1_454	5.4	0.03 ± 0.10		TRUE	38831	38650	0	181	yes	mmu-miR-26b-5p_MIMAT0000534_Mus_musculus_miR-26b-5p	rno-miR-26a-5p_MIMAT0000796_Rattus_norvegicus_miR-26a-5p	uucaaguaauucaggauagg	ccuguucuccauuacuuggc	uucaaguaauucaggauagguuguggugcugaccagccuguucuccauuacuuggc	chr1:74394324..74394380:+
chr4_8199	5.4	0.03 ± 0.10		TRUE	1499	1499	0	0	yes	mmu-miR-32-5p_MIMAT0000654_Mus_musculus_miR-32-5p	rno-miR-32-5p_MIMAT0000811_Rattus_norvegicus_miR-32-5p	uauugcacauuacuaaguu	uuuagugugugugauauu	uauugcacauuacuaaguugcauguugucacggccucaaugcaauuuagugugugugauauu	chr4:56895231..56895293:-
chr9_16820	5.4	0.03 ± 0.10		TRUE	16	16	0	0	yes	mmu-miR-135a-5p_MIMAT0000147_Mus_musculus_miR-135a-5p	rno-miR-135b-5p_MIMAT0000611_Rattus_norvegicus_miR-135b-5p	uauggcuuuuuauuccuaugu	auagggauuggagccguggc	uauggcuuuuuauuccuaugugauucuauugcucgcucauauagggauuggagccguggc	chr9:106154140..106154200:+
chr1_92	5.4	0.03 ± 0.10		TRUE	227384	227383	0	1	yes	mmu-miR-30a-5p_MIMAT0000128_Mus_musculus_miR-30a-5p	rno-miR-30b-5p_MIMAT0000806_Rattus_norvegicus_miR-30b-5p	uguaaacauccucgacug	cagucggauguuugcagc	uguaaacauccucgacuggaagcugugaagccacaaaugggcuuucagucggauguuugcagc	chr1:23272274..23272337:+
chr11_20141	5.4	0.03 ± 0.10		STAR	118	75	0	43	yes	mmu-miR-132-5p_MIMAT0016984_Mus_musculus_miR-132-5p	rno-miR-132-3p_MIMAT0000838_Rattus_norvegicus_miR-132-3p	uaacagucuacagccauggu	accguggcuuucgauuguua	accguggcuuucgauuguuacugugggaaccggagguaacagucuacagccauggu	chr11:75173687..75173743:+
chr6_12460	5.4	0.03 ± 0.10		STAR	61831	61818	13	0	yes	mmu-miR-141-5p_MIMAT0004533_Mus_musculus_miR-141-5p	rno-miR-141-3p_MIMAT0000846_Rattus_norvegicus_miR-141-3p	uaacacugucugguaaagau	cuuccagugcaguguugga	cuuccagugcaguguuggaugguugaaguaugaagcuccuaacacugucugguaaagau	chr6:124717918..124717977:-
chr6_11873	5.4	0.03 ± 0.10		TRUE	42027	42017	0	10	yes	mmu-miR-96-5p_MIMAT0000541_Mus_musculus_miR-96-5p	rno-miR-96-5p_MIMAT0000818_Rattus_norvegicus_miR-96-5p	uuuggcacuagcacauuuuug	caaucauguguagugccaaua	uuuggcacuagcacauuuuugcuugugucucuccgcugugagcaaucauguguagugccaaua	chr6:30169465..30169528:-
chr2_4464	5.3	0.03 ± 0.10		STAR	1112	1099	0	13	yes	mmu-miR-130a-5p_MIMAT0016983_Mus_musculus_miR-130a-5p	rno-miR-130b-3p_MIMAT0000837_Rattus_norvegicus_miR-130b-3p	cagugcaauguuaaaagggc	gcucuuuucacauugugcua	gcucuuuucacauugugcuacugucuaacguguaccgagcagugcaauguuaaaagggc	chr2:84741117..84741176:-
chrX_32372	5.3	0.03 ± 0.10		TRUE	2962	2932	0	30	yes	mmu-miR-98-5p_MIMAT0000545_Mus_musculus_miR-98-5p	rno-miR-98-5p_MIMAT0000819_Rattus_norvegicus_miR-98-5p	ugagguaguaaguuguauug	cuauacaacuuacuacuuuc	ugagguaguaaguuguauuguugugggguagggauuuuaggccccaguaagaagauaacuauacaacuuacuacuuuc	chrX:151913229..151913307:+
chr16_27756	5.3	0.03 ± 0.10		TRUE	34033	32217	0	1816	yes	mmu-miR-125b-5p_MIMAT0000136_Mus_musculus_miR-125b-5p	rno-miR-351-5p_MIMAT0000608_Rattus_norvegicus_miR-351-5p	ucccugagacccuaacuugu	acaagucagguucuuggga	ucccugagacccuaacuugugagguauuuuaguaacaucacaagucagguucuuggga	chr16:77646279..77646337:+
chrX_32650	5.3	0.03 ± 0.10		STAR	5828	5828	0	0	yes	mmu-miR-19b-2-5p_MIMAT0017010_Mus_musculus_miR-19b-2-5p	rno-miR-19a-3p_MIMAT0000789_Rattus_norvegicus_miR-19a-3p	ugugcaaauccaugcaaaacu	uuuugcagauuugcaguucagc	uuuugcagauuugcaguucagcguauaugugaauauauggcugugcaaauccaugcaaaacu	chrX:52741992..52742054:-
chr13_23694	5.3	0.03 ± 0.10		TRUE	20	20	0	0	yes	mmu-miR-449a-5p_MIMAT0001542_Mus_musculus_miR-449a-5p	rno-miR-34b-5p_MIMAT0000813_Rattus_norvegicus_miR-34b-5p	uggcaguguauuguuagcug	gcuaacaugcgacugcucuc	uggcaguguauuguuagcugguugaguaugugagcggcaccagcuaacaugcgacugcucuc	chr13:113037549..113037611:+
chr12_22317	5.3	0.03 ± 0.10		STAR	150	150	0	0	yes	mmu-miR-665-5p_MIMAT0017238_Mus_musculus_miR-665-5p	rno-miR-665_MIMAT0012844_Rattus_norvegicus_miR-665	accaggaggcugaggucccuu	ggggccucugccucuauccaggauua	ggggccucugccucuauccaggauuauguuuuuaugaccaggaggcugaggucccuu	chr12:109586332..109586389:+
chr4_8936	5.3	0.03 ± 0.10		STAR	30898	30897	0	1	yes	mmu-miR-200a-5p_MIMAT0004619_Mus_musculus_miR-200a-5p	rno-miR-141-3p_MIMAT0000846_Rattus_norvegicus_miR-141-3p	uaacacugucugguaacgau	aucuuaccggacagugcug	aucuuaccggacagugcuggauuucuuggcuugacucuaacacugucugguaacgau	chr4:156054912..156054969:-
chr12_22379	5.3	0.03 ± 0.10		STAR	2925	2905	1	19	yes	mmu-miR-381-5p_MIMAT0017081_Mus_musculus_miR-381-5p	rno-miR-381-3p_MIMAT0003199_Rattus_norvegicus_miR-381-3p	uauacaagggcaagcucucu	agcgagguugcccuuuguaua	agcgagguugcccuuuguauauucgguuuauugacauggaauauacaagggcaagcucucu	chr12:109726829..109726890:+
chr11_19710	5.3	0.03 ± 0.10		TRUE	5058	5055	0	3	yes	mmu-miR-218-5p_MIMAT0000663_Mus_musculus_miR-218-5p	rno-miR-218a-5p_MIMAT0000888_Rattus_norvegicus_miR-218a-5p	uugugcuugaucuaaccau	augguucugucaagcaccg	uugugcuugaucuaaccaugugguggaacgauggaaacggaacaugguucugucaagcaccg	chr11:35616840..35616902:+
chr18_30320	5.3	0.03 ± 0.10		STAR	984499	984483	1	15	yes	mmu-miR-1a-2-5p_MIMAT0017047_Mus_musculus_miR-1a-2-5p	rno-miR-206-3p_MIMAT0000879_Rattus_norvegicus_miR-206-3p	uggaauguaaagaaguaugu	acauacuucuuuauguaccca	acauacuucuuuauguacccauaugaacauucagugcuauggaauguaaagaaguaugu	chr18:10785486..10785545:-
chr4_8357	5.3	0.03 ± 0.10		TRUE	1071	1035	0	36	yes	mmu-miR-31-5p_MIMAT0000538_Mus_musculus_miR-31-5p	rno-miR-31a-5p_MIMAT0000810_Rattus_norvegicus_miR-31a-5p	aggcaagaugcuggcauagcu	ugcuaugccaacauauugcca	aggcaagaugcuggcauagcuguugaacugagaaccugcuaugccaacauauugcca	chr4:88910578..88910635:-
chrX_32460	5.3	0.03 ± 0.10		STAR	6221	6176	0	45	yes	mmu-miR-501-5p_MIMAT0003508_Mus_musculus_miR-501-5p	rno-miR-501-3p_MIMAT0017198_Rattus_norvegicus_miR-501-3p	aaugcacccgggcaaggauuu	aauccuuugucccugggu	aauccuuugucccugggugaaaaugcuauuuguaugcaaugcacccgggcaaggauuu	chrX:7241270..7241328:-
chr6_11032	5.3	0.03 ± 0.10		TRUE	2627	2627	0	0	yes	mmu-miR-335-5p_MIMAT0000766_Mus_musculus_miR-335-5p	rno-miR-335_MIMAT0000575_Rattus_norvegicus_miR-335	ucaagagcaauaacgaaaa	uucauuauugcuccugacc	ucaagagcaauaacgaaaaauguuuguuuuucguaaaccguuuuucauuauugcuccugacc	chr6:30741314..30741376:+
chr16_27341	5.3	0.03 ± 0.10		STAR	1093	1070	0	23	yes	mmu-miR-193b-5p_MIMAT0017271_Mus_musculus_miR-193b-5p	rno-miR-193-3p_MIMAT0000868_Rattus_norvegicus_miR-193-3p	aacuggcccacaaagucccg	cgggguuuugagggcgagau	cgggguuuugagggcgagaugaguuuguguuuuauccaacuggcccacaaagucccg	chr16:13449533..13449590:+
chr4_8934	5.3	0.03 ± 0.10		STAR	3389	3389	0	0	yes	mmu-miR-429-5p_MIMAT0017178_Mus_musculus_miR-429-5p	rno-miR-200b-3p_MIMAT0000875_Rattus_norvegicus_miR-200b-3p	uaauacugucugguaaugcc	cuuaccagacaugguuaga	cuuaccagacaugguuagaucuggaugcaucugucuaauacugucugguaaugcc	chr4:156053917..156053972:-
chr17_28460	5.3	0.03 ± 0.10		TRUE	5372	5372	0	0	yes	mmu-miR-125a-5p_MIMAT0000135_Mus_musculus_miR-125a-5p	rno-miR-351-5p_MIMAT0000608_Rattus_norvegicus_miR-351-5p	ucccugagacccuuuaaccu	gugagguucuugggagcc	ucccugagacccuuuaaccugugaggacguccagggucacaggugagguucuugggagcc	chr17:17830817..17830877:+
chr16_27754	5.3	0.03 ± 0.10		TRUE	53043	52974	37	32	yes	mmu-let-7c-5p_MIMAT0000523_Mus_musculus_let-7c-5p	rno-miR-98-5p_MIMAT0000819_Rattus_norvegicus_miR-98-5p	ugagguaguagguuguaugg	cuguacaaccuucuagcuuu	ugagguaguagguuguaugguuuagaguuacacccugggaguuaacuguacaaccuucuagcuuu	chr16:77599672..77599737:+
chrX_32458	5.3	0.03 ± 0.10		STAR	552	552	0	0	yes	mmu-miR-500-5p_MIMAT0017258_Mus_musculus_miR-500-5p	rno-miR-501-3p_MIMAT0017198_Rattus_norvegicus_miR-501-3p	aaugcaccugggcaagggu	ccuugcuaucugggugcuuagugc	ccuugcuaucugggugcuuagugcuaucucaaugcaaugcaccugggcaagggu	chrX:7237697..7237751:-
chr8_15867	5.3	0.03 ± 0.10		TRUE	4352	4352	0	0	yes	mmu-miR-181c-5p_MIMAT0000674_Mus_musculus_miR-181c-5p	rno-miR-181c-5p_MIMAT0000857_Rattus_norvegicus_miR-181c-5p	aacauucaaccugucgguga	aucgaccguugaguggacc	aacauucaaccugucggugaguuugggcagcucagacaaaccaucgaccguugaguggacc	chr8:84178884..84178945:-
chrX_32686	5.3	0.03 ± 0.10		STAR	53	53	0	0	yes	mmu-miR-505-5p_MIMAT0017259_Mus_musculus_miR-505-5p	ssc-miR-505_MIMAT0013961_Sus_scrofa_miR-505	ucaacacuugcugguuuu	agccaggaaguauugaug	agccaggaaguauugauguuucugccagguuagcgucaacacuugcugguuuu	chrX:60394417..60394470:-
chr13_24107	5.3	0.03 ± 0.10		TRUE	2512	2357	0	155	yes	mmu-miR-7a-5p_MIMAT0000677_Mus_musculus_miR-7a-5p	rno-miR-7b_MIMAT0000780_Rattus_norvegicus_miR-7b	uggaagacuagugauuuuguug	caacaaaucacagucugcca	uggaagacuagugauuuuguuguuuuuagauaacuaaaacgacaacaaaucacagucugcca	chr13:58392801..58392863:-
chr4_8938	5.3	0.03 ± 0.10		STAR	20376	20364	0	12	yes	mmu-miR-200b-5p_MIMAT0004545_Mus_musculus_miR-200b-5p	rno-miR-200b-3p_MIMAT0000875_Rattus_norvegicus_miR-200b-3p	uaauacugccugguaaugau	aucuuacugggcagcauug	aucuuacugggcagcauuggauagugucugaucucuaauacugccugguaaugau	chr4:156055686..156055741:-
chr11_21339	5.3	0.03 ± 0.10		TRUE	1703226	1703220	0	6	yes	mmu-miR-21a-5p_MIMAT0000530_Mus_musculus_miR-21a-5p	rno-miR-21-5p_MIMAT0000790_Rattus_norvegicus_miR-21-5p	uagcuuaucagacugauguu	aacagcagucgaugggcu	uagcuuaucagacugauguugacuguugaaucucauggcaacagcagucgaugggcu	chr11:86584084..86584141:-
chrX_32672	5.3	0.03 ± 0.10		STAR	5084	2703	0	2381	yes	mmu-miR-322-5p_MIMAT0000548_Mus_musculus_miR-322-5p	rno-miR-322-3p_MIMAT0000547_Rattus_norvegicus_miR-322-3p	aaacaugaagcgcugcaa	cagcagcaauucauguuuug	cagcagcaauucauguuuuggaguauugccaagguucaaaacaugaagcgcugcaa	chrX:53054271..53054327:-
chr12_22399	5.2	0.03 ± 0.10		STAR	3423	3423	0	0	yes	mmu-miR-377-5p_MIMAT0017079_Mus_musculus_miR-377-5p	rno-miR-377-3p_MIMAT0003123_Rattus_norvegicus_miR-377-3p	ugaaucacacaaaggcaacuu	guugcccuuggugaauucgcu	guugcccuuggugaauucgcuuuauugauguugaaucacacaaaggcaacuu	chr12:109740519..109740571:+
chr11_20907	5.2	0.03 ± 0.10		TRUE	67243	67233	0	10	yes	mmu-miR-146a-5p_MIMAT0000158_Mus_musculus_miR-146a-5p	rno-miR-146a-5p_MIMAT0000852_Rattus_norvegicus_miR-146a-5p	ugagaacugaauuccauggg	ugugaaauucaguucuucag	ugagaacugaauuccauggguuauaucaaugucagaccugugaaauucaguucuucag	chr11:43374398..43374456:-
chr6_12026	5.2	0.03 ± 0.10		STAR	188380	186488	0	1892	yes	mmu-miR-148a-5p_MIMAT0004617_Mus_musculus_miR-148a-5p	rno-miR-152-3p_MIMAT0000854_Rattus_norvegicus_miR-152-3p	ucagugcacuacagaacuuu	aaaguucugagacacuccga	aaaguucugagacacuccgacucugaguaugauagaagucagugcacuacagaacuuu	chr6:51269830..51269888:-
chr7_13100	5.2	0.03 ± 0.10		TRUE	2360	2360	0	0	yes	mmu-miR-7a-5p_MIMAT0000677_Mus_musculus_miR-7a-5p	rno-miR-7b_MIMAT0000780_Rattus_norvegicus_miR-7b	uggaagacuagugauuuuguug	acaagucccagucugccaca	uggaagacuagugauuuuguuguugugucucuguauccaacaacaagucccagucugccaca	chr7:78888295..78888357:+
chr9_17804	5.2	0.03 ± 0.10		STAR	572	567	0	5	yes	mmu-miR-128-2-5p_MIMAT0017069_Mus_musculus_miR-128-2-5p	rno-miR-128-3p_MIMAT0000834_Rattus_norvegicus_miR-128-3p	ucacagugaaccggucucu	gggggccgaugcacuguaaga	gggggccgaugcacuguaagagagugaguagcaggucucacagugaaccggucucu	chr9:112118645..112118701:-
chr7_13112	5.2	0.03 ± 0.10		TRUE	333	280	0	53	yes	mmu-miR-9-5p_MIMAT0000142_Mus_musculus_miR-9-5p	rno-miR-9a-5p_MIMAT0000781_Rattus_norvegicus_miR-9a-5p	ucuuugguuaucuagcugua	uaaagcuagauaaccgaaa	ucuuugguuaucuagcuguaugagugccacagagccgucauaaagcuagauaaccgaaa	chr7:79505279..79505338:+
chr16_27752	5.2	0.03 ± 0.10		TRUE	809699	809684	0	15	yes	mmu-miR-99a-5p_MIMAT0000131_Mus_musculus_miR-99a-5p	rno-miR-99a-5p_MIMAT0000820_Rattus_norvegicus_miR-99a-5p	aacccguagauccgaucuu	aagcucguuucuaugggucu	aacccguagauccgaucuuguggugaaguggaccgcgcaagcucguuucuaugggucu	chr16:77598940..77598998:+
chr1_79	5.2	0.03 ± 0.10		STAR	35725	35725	0	0	yes	mmu-miR-206-5p_MIMAT0017004_Mus_musculus_miR-206-5p	rno-miR-206-3p_MIMAT0000879_Rattus_norvegicus_miR-206-3p	uggaauguaaggaagugugu	augcuucuuuauauccucaua	augcuucuuuauauccucauagauaucucagcacuauggaauguaaggaagugugu	chr1:20679019..20679075:+
chr13_23564	5.2	0.03 ± 0.10		TRUE	333	280	0	53	yes	mmu-miR-9-5p_MIMAT0000142_Mus_musculus_miR-9-5p	rno-miR-9a-5p_MIMAT0000781_Rattus_norvegicus_miR-9a-5p	ucuuugguuaucuagcugua	uaaagcuagauaaccgaaa	ucuuugguuaucuagcuguaugaguguauuggucuucauaaagcuagauaaccgaaa	chr13:83738821..83738878:+
chr12_22353	5.2	0.03 ± 0.10		STAR	20	20	0	0	yes	mmu-miR-758-5p_MIMAT0017235_Mus_musculus_miR-758-5p	rno-miR-758-3p_MIMAT0005335_Rattus_norvegicus_miR-758-3p	uuugugaccugguccacuaa	gguugaccagagagcacacg	gguugaccagagagcacacgcuauauuugugccguuugugaccugguccacuaa	chr12:109712824..109712878:+
chr12_22369	5.2	0.03 ± 0.10		STAR	37	34	0	3	yes	mmu-miR-667-5p_MIMAT0017239_Mus_musculus_miR-667-5p	rno-miR-667-3p_MIMAT0012852_Rattus_norvegicus_miR-667-3p	ugacaccugccacccagccca	cggugcugguggagcagugag	cggugcugguggagcagugagcacgccauacauuauaucugugacaccugccacccagccca	chr12:109720020..109720082:+
chrX_32648	5.2	0.03 ± 0.10		STAR	9733	9732	0	1	yes	mmu-miR-92a-2-5p_MIMAT0004635_Mus_musculus_miR-92a-2-5p	rno-miR-32-5p_MIMAT0000811_Rattus_norvegicus_miR-32-5p	uauugcacuugucccggccu	agguggggauugguggcauua	agguggggauugguggcauuacuuguguuagauauaaaguauugcacuugucccggccu	chrX:52741854..52741913:-
chr9_17342	5.2	0.03 ± 0.10		STAR	68	57	0	11	yes	mmu-miR-34b-5p_MIMAT0000382_Mus_musculus_miR-34b-5p	rno-miR-34c-3p_MIMAT0004723_Rattus_norvegicus_miR-34c-3p	aaucacuaacuccacugcca	aggcaguguaauuagcugauu	aggcaguguaauuagcugauuguagugcggugcugacaaucacuaacuccacugcca	chr9:51103575..51103632:-
chr14_24865	5.2	0.03 ± 0.10		STAR	33	33	0	0	yes	mmu-miR-598-5p_MIMAT0017283_Mus_musculus_miR-598-5p	rno-miR-598-3p_MIMAT0005325_Rattus_norvegicus_miR-598-3p	uacgucaucgucgucaucg	augccgauggugcgagc	augccgauggugcgagcugaaaaugggcugcuacgucaucgucgucaucg	chr14:63727205..63727255:+
chrX_32715	5.2	0.03 ± 0.10		TRUE	13	13	0	0	yes	mmu-miR-201-5p_MIMAT0000234_Mus_musculus_miR-201-5p	rno-miR-201-5p_MIMAT0012846_Rattus_norvegicus_miR-201-5p	uacucaguaaggcauuguu	cagugccuuucuguguagg	uacucaguaaggcauuguucuucuauauuaauaaaugaacagugccuuucuguguagg	chrX:67988098..67988156:-
chr8_15108	5.2	0.03 ± 0.10		TRUE	206	206	0	0	yes	mmu-miR-138-5p_MIMAT0000150_Mus_musculus_miR-138-5p	rno-miR-138-5p_MIMAT0000844_Rattus_norvegicus_miR-138-5p	agcugguguugugaaucaggc	uauuucacgacaccaggguu	agcugguguugugaaucaggccgacgagcagcgcauccucuuacccggcuauuucacgacaccaggguu	chr8:94324312..94324381:+
chr15_26843	5.2	0.03 ± 0.10		TRUE	15546	15435	0	111	yes	mmu-miR-30b-5p_MIMAT0000130_Mus_musculus_miR-30b-5p	rno-miR-30b-5p_MIMAT0000806_Rattus_norvegicus_miR-30b-5p	uguaaacauccuacacucag	cugggauguggauguuuacg	uguaaacauccuacacucagcugucauacaugcguuggcugggauguggauguuuacg	chr15:68337432..68337490:-
chr9_16410	5.2	0.03 ± 0.10		TRUE	30061	30051	1	9	yes	mmu-let-7a-5p_MIMAT0000521_Mus_musculus_let-7a-5p	rno-miR-98-5p_MIMAT0000819_Rattus_norvegicus_miR-98-5p	ugagguaguagguuguauag	cuguacagccuccuagcuuu	ugagguaguagguuguauaguuuagaguuacaucaagggagauaacuguacagccuccuagcuuu	chr9:41536732..41536797:+
chr8_15009	5.2	0.03 ± 0.10		STAR	122549	122543	0	6	yes	mmu-miR-24-2-5p_MIMAT0005440_Mus_musculus_miR-24-2-5p	rno-miR-24-3p_MIMAT0000794_Rattus_norvegicus_miR-24-3p	uggcucaguucagcagga	gccuacugagcugaaaca	gccuacugagcugaaacaguugauuccagugcacuggcucaguucagcagga	chr8:84208841..84208893:+
chr12_22377	5.2	0.03 ± 0.10		STAR	2080	2078	0	2	yes	mmu-miR-300-5p_MIMAT0004578_Mus_musculus_miR-300-5p	rno-miR-300-3p_MIMAT0000902_Rattus_norvegicus_miR-300-3p	uaugcaagggcaagcucucu	agagagguuauccuuugugug	agagagguuauccuuuguguguuugcuuuacgcgaaaugaauaugcaagggcaagcucucu	chr12:109724322..109724383:+
chr3_5488	5.2	0.03 ± 0.10		TRUE	333	280	0	53	yes	mmu-miR-9-5p_MIMAT0000142_Mus_musculus_miR-9-5p	rno-miR-9a-5p_MIMAT0000781_Rattus_norvegicus_miR-9a-5p	ucuuugguuaucuagcugua	uaaagcuagauaaccgaaa	ucuuugguuaucuagcuguaugagugguguggagucuucauaaagcuagauaaccgaaa	chr3:88215613..88215672:+
chr14_25135	5.2	0.03 ± 0.10		STAR	11922	11893	0	29	yes	mmu-miR-92a-1-5p_MIMAT0017066_Mus_musculus_miR-92a-1-5p	rno-miR-32-5p_MIMAT0000811_Rattus_norvegicus_miR-32-5p	uauugcacuugucccggccu	agguugggauuugucgcaaug	agguugggauuugucgcaaugcuguguuucucuguaugguauugcacuugucccggccu	chr14:115044437..115044496:+
chr7_12629	5.1	0.03 ± 0.10		STAR	28	28	0	0	yes	mmu-miR-295-5p_MIMAT0004575_Mus_musculus_miR-295-5p	rno-miR-291a-3p_MIMAT0000895_Rattus_norvegicus_miR-291a-3p	aaagugcuacuacuuuugagu	ucaaauguggggcacacuucu	ucaaauguggggcacacuucuggacuguacauagaaagugcuacuacuuuugagu	chr7:3220781..3220836:+
chr3_5089	5.1	0.03 ± 0.10		STAR	39	39	0	0	yes	mmu-miR-124-5p_MIMAT0004527_Mus_musculus_miR-124-5p	rno-miR-124-3p_MIMAT0000828_Rattus_norvegicus_miR-124-3p	uaaggcacgcggugaaug	uucacagcggaccuugau	uucacagcggaccuugauuuaaugucauacaauuaaggcacgcggugaaug	chr3:17795690..17795741:+
chrX_32666	5.1	0.03 ± 0.10		STAR	847	847	0	0	yes	mmu-miR-542-5p_MIMAT0003171_Mus_musculus_miR-542-5p	rno-miR-542-3p_MIMAT0003179_Rattus_norvegicus_miR-542-3p	ugugacagauugauaacu	ggaucaucaugucacgag	ggaucaucaugucacgagauaccacugugcccuugugacagauugauaacu	chrX:53049418..53049469:-
chr16_27784	5.1	0.03 ± 0.10		TRUE	353	352	0	1	yes	mmu-miR-155-5p_MIMAT0000165_Mus_musculus_miR-155-5p	ssc-miR-155-5p_MIMAT0022959_Sus_scrofa_miR-155-5p	uuaaugcuaauugugauaggg	uccuaccuguuagcauuaa	uuaaugcuaauugugauagggguuuuggccucugacugacuccuaccuguuagcauuaa	chr16:84714143..84714202:+
chr14_25129	5.1	0.03 ± 0.10		STAR	742	742	0	0	yes	mmu-miR-19a-5p_MIMAT0004660_Mus_musculus_miR-19a-5p	rno-miR-19a-3p_MIMAT0000789_Rattus_norvegicus_miR-19a-3p	ugugcaaaucuaugcaaaacu	uuuugcauaguugcacuac	uuuugcauaguugcacuacaagaagaauguaguugugcaaaucuaugcaaaacu	chr14:115044015..115044069:+
chrX_32727	5.1	0.03 ± 0.10		TRUE	84	84	0	0	yes	mmu-miR-452-5p_MIMAT0001637_Mus_musculus_miR-452-5p	ssc-miR-452_MIMAT0025374_Sus_scrofa_miR-452	aacuguuugcagaggaaacu	ucucaucugcaaagagguaa	aacuguuugcagaggaaacugagacuuuauaacuaugucucagucucaucugcaaagagguaa	chrX:72262232..72262295:-
chr19_31198	5.1	0.03 ± 0.10		TRUE	24283	24282	0	1	yes	mmu-miR-146b-5p_MIMAT0003475_Mus_musculus_miR-146b-5p	rno-miR-146a-5p_MIMAT0000852_Rattus_norvegicus_miR-146a-5p	ugagaacugaauuccauagg	ccuagggacucaguucuggu	ugagaacugaauuccauaggcugugagcucuagcagacgcccuagggacucaguucuggu	chr19:46342790..46342850:+
chrX_32718	5.1	0.03 ± 0.10		STAR	60	60	0	0	yes	mmu-miR-547-5p_MIMAT0017210_Mus_musculus_miR-547-5p	rno-miR-547-3p_MIMAT0012851_Rattus_norvegicus_miR-547-3p	cuugguacaucuuugaguga	acuugaggauguaccaccca	acuugaggauguaccacccauuuaacaggaaacaugcuugguacaucuuugaguga	chrX:67988383..67988439:-
chr9_16860	5.1	0.03 ± 0.10		TRUE	3928	3900	0	28	yes	mmu-miR-425-5p_MIMAT0004750_Mus_musculus_miR-425-5p	rno-miR-425-5p_MIMAT0005314_Rattus_norvegicus_miR-425-5p	aaugacacgaucacucccguu	aucgggaaugucguguccgc	aaugacacgaucacucccguugagugggcacccaagaagccaucgggaaugucguguccgc	chr9:108568789..108568850:+
chr12_22309	5.1	0.03 ± 0.10		TRUE	246	246	0	0	yes	mmu-miR-673-5p_MIMAT0003739_Mus_musculus_miR-673-5p	rno-miR-673-5p_MIMAT0005328_Rattus_norvegicus_miR-673-5p	cucacagcucugguccuugga	caugcaagagcugugggag	caugcaagagcugugggaggucuggcuuuggagccugaggggcucacagcucugguccuugga	chr12:109571962..109572025:+
chr19_30810	5.1	0.03 ± 0.10		TRUE	2259	2255	0	4	yes	mmu-miR-192-5p_MIMAT0000517_Mus_musculus_miR-192-5p	rno-miR-215_MIMAT0003118_Rattus_norvegicus_miR-215	cugaccuaugaauugacag	cugccaauuccauaggucaca	cugaccuaugaauugacagccaguacucuuuucucuccucuggcugccaauuccauaggucaca	chr19:6264857..6264921:+
chr3_5530	5.1	0.03 ± 0.10		TRUE	21	21	0	0	yes	mmu-miR-190b-5p_MIMAT0004852_Mus_musculus_miR-190b-5p	rno-miR-190b-5p_MIMAT0005302_Rattus_norvegicus_miR-190b-5p	ugauauguuugauauuggguu	cugaaugucaagcauacucuca	ugauauguuugauauuggguuguuaaauuaugaaccaacugaaugucaagcauacucuca	chr3:90070030..90070090:+
chrX_32651	5.1	0.03 ± 0.10		TRUE	58	58	0	0	yes	mmu-miR-20b-5p_MIMAT0003187_Mus_musculus_miR-20b-5p	rno-miR-20a-5p_MIMAT0000602_Rattus_norvegicus_miR-20a-5p	caaagugcucauagugcaggu	cugcagugugagcacuucuag	caaagugcucauagugcagguaguuuuuauaccacucuacugcagugugagcacuucuag	chrX:52742121..52742181:-
chr19_31034	5.1	0.03 ± 0.10		TRUE	256	256	0	0	yes	mmu-miR-204-5p_MIMAT0000237_Mus_musculus_miR-204-5p	rno-miR-204-5p_MIMAT0000877_Rattus_norvegicus_miR-204-5p	uucccuuugucauccuaugc	cugggaaggcaaagggacgu	uucccuuugucauccuaugccugagaauauaugaaggaggcugggaaggcaaagggacgu	chr19:22750610..22750670:+
chr12_22361	5.1	0.03 ± 0.10		STAR	459	451	0	8	yes	mmu-miR-1193-5p_MIMAT0017329_Mus_musculus_miR-1193-5p	rno-miR-1193-3p_MIMAT0017859_Rattus_norvegicus_miR-1193-3p	uaggucacccguuuuacuau	ugguagaccggugacguaca	ugguagaccggugacguacacuucauuuaugcuguaggucacccguuuuacuau	chr12:109715716..109715770:+
chr11_20145	5.1	0.03 ± 0.10		STAR	39271	38872	0	399	yes	mmu-miR-22-5p_MIMAT0004629_Mus_musculus_miR-22-5p	rno-miR-22-3p_MIMAT0000791_Rattus_norvegicus_miR-22-3p	aagcugccaguugaagaacu	aguucuucaguggcaagcu	aguucuucaguggcaagcuuuauguccugacccagcuaaagcugccaguugaagaacu	chr11:75463734..75463792:+
chrX_32661	5.1	0.03 ± 0.10		TRUE	2830	2830	0	0	yes	mmu-miR-450a-5p_MIMAT0001546_Mus_musculus_miR-450a-5p	rno-miR-450a-5p_MIMAT0001547_Rattus_norvegicus_miR-450a-5p	uuuugcgauguguuccua	ggaacauuuugcauaaau	uuuugcgauguguuccuaauaugugcuauaauuauauugggaacauuuugcauaaau	chrX:53048170..53048227:-
chrX_32464	5.1	0.03 ± 0.10		STAR	132	81	0	51	yes	mmu-miR-188-5p_MIMAT0000217_Mus_musculus_miR-188-5p	rno-miR-188-3p_MIMAT0017297_Rattus_norvegicus_miR-188-3p	cucccacaugcaggguuug	caucccuugcaugguggagg	caucccuugcaugguggagggugagcucucugaaaaccccucccacaugcaggguuug	chrX:7247993..7248051:-
chr13_23670	5	0.03 ± 0.10		TRUE	424	209	0	215	yes	mmu-miR-582-5p_MIMAT0005291_Mus_musculus_miR-582-5p	rno-miR-582-5p_MIMAT0012833_Rattus_norvegicus_miR-582-5p	uacaguuguucaaccaguua	uaaccuguugaacaacugaa	uacaguuguucaaccaguuacuaaucuaacuaauuguaaccuguugaacaacugaa	chr13:109324754..109324810:+
chr7_14567	5	0.03 ± 0.10		TRUE	18	15	3	0	yes	mmu-miR-675-3p_MIMAT0003726_Mus_musculus_miR-675-3p	rno-miR-675-3p_MIMAT0017363_Rattus_norvegicus_miR-675-3p	uguaugcccuaaccgcuca	agucaagggcacagg	uguaugcccuaaccgcucagucccugggucuggcaugacagacagaacauuuccaggggagucaagggcacagg	chr7:142577024..142577098:-
chr12_22409	5	0.03 ± 0.10		STAR	1319	1317	0	2	yes	mmu-miR-410-5p_MIMAT0017172_Mus_musculus_miR-410-5p	rno-miR-344b-1-3p_MIMAT0017894_Rattus_norvegicus_miR-344b-1-3p	aauauaacacagauggccu	agguugucugugaugaguu	agguugucugugaugaguucgcuuuauuaaugacgaauauaacacagauggccu	chr12:109743729..109743783:+
chr14_24873	5	0.03 ± 0.10		STAR	39	39	0	0	yes	mmu-miR-124-5p_MIMAT0004527_Mus_musculus_miR-124-5p	rno-miR-124-3p_MIMAT0000828_Rattus_norvegicus_miR-124-3p	uaaggcacgcggugaaug	uucacagcggaccuugau	uucacagcggaccuugauuuaaauguccauacaauuaaggcacgcggugaaug	chr14:64590674..64590727:+
chr14_25133	5	0.03 ± 0.10		STAR	5846	5826	0	20	yes	mmu-miR-19b-1-5p_MIMAT0017065_Mus_musculus_miR-19b-1-5p	rno-miR-19a-3p_MIMAT0000789_Rattus_norvegicus_miR-19a-3p	ugugcaaauccaugcaaaacu	aguuuugcagguuugcaucca	aguuuugcagguuugcauccagcuguauaauauucugcugugcaaauccaugcaaaacu	chr14:115044320..115044379:+
chr3_5408	5	0.03 ± 0.10		TRUE	38059	38046	0	13	yes	mmu-miR-16-5p_MIMAT0000527_Mus_musculus_miR-16-5p	rno-miR-497-5p_MIMAT0003383_Rattus_norvegicus_miR-497-5p	uagcagcacguaaauauugg	ccaauauuauugugcugcuu	uagcagcacguaaauauuggcguagugaaauaaauauuaaacaccaauauuauugugcugcuu	chr3:69009918..69009981:+
chr5_9252	5	0.03 ± 0.10		TRUE	5058	5058	0	0	yes	mmu-miR-218-5p_MIMAT0000663_Mus_musculus_miR-218-5p	rno-miR-218a-5p_MIMAT0000888_Rattus_norvegicus_miR-218a-5p	uugugcuugaucuaaccau	gguuccgucaagcaccaug	uugugcuugaucuaaccaugugcuugcgagguaugagaaaaacaugguuccgucaagcaccaug	chr5:48223966..48224030:+
chr14_25559	5	0.03 ± 0.10		TRUE	38260	37985	106	169	yes	mmu-miR-16-5p_MIMAT0000527_Mus_musculus_miR-16-5p	rno-miR-497-5p_MIMAT0003383_Rattus_norvegicus_miR-497-5p	uagcagcacguaaauauugg	ccaguauugacugugcugcug	uagcagcacguaaauauuggcguuaagauucugaaauuaccuccaguauugacugugcugcug	chr14:61631894..61631957:-
chr15_26845	5	0.03 ± 0.10		TRUE	61694	61694	0	0	yes	mmu-miR-30d-5p_MIMAT0000515_Mus_musculus_miR-30d-5p	rno-miR-30b-5p_MIMAT0000806_Rattus_norvegicus_miR-30b-5p	uguaaacauccccgacug	gucagauguuugcugc	uguaaacauccccgacuggaagcuguaagccacagccaagcuuucagucagauguuugcugc	chr15:68341216..68341278:-
chr2_3781	5	0.03 ± 0.10		STAR	59968	56497	0	3471	yes	mmu-miR-133a-5p_MIMAT0003473_Mus_musculus_miR-133a-5p	ssc-miR-133a-3p_MIMAT0010186_Sus_scrofa_miR-133a-3p	uugguccccuucaaccagcu	agcugguaaaauggaaccaa	agcugguaaaauggaaccaaaucagcuguuggauggauuugguccccuucaaccagcu	chr2:180398400..180398458:+
chr11_20908	5	0.03 ± 0.10		TRUE	67233	67233	0	0	yes	mmu-miR-146a-5p_MIMAT0000158_Mus_musculus_miR-146a-5p	rno-miR-146a-5p_MIMAT0000852_Rattus_norvegicus_miR-146a-5p	ugagaacugaauuccauggg	ugggaggaaggccucauc	ugggaggaaggccucaucuggagagucuguguguauccccagcucugagaacugaauuccauggg	chr11:43374436..43374501:-
chr12_22381	5	0.03 ± 0.10		STAR	204	204	0	0	yes	mmu-miR-487b-5p_MIMAT0017216_Mus_musculus_miR-487b-5p	rno-miR-487b-3p_MIMAT0003200_Rattus_norvegicus_miR-487b-3p	aaucguacagggucauccac	gguuaucccuguccucuucg	gguuaucccuguccucuucgcuucacucaugccgaaucguacagggucauccac	chr12:109727348..109727402:+
chr8_15010	5	0.03 ± 0.10		TRUE	122543	122543	0	0	yes	mmu-miR-24-3p_MIMAT0000219_Mus_musculus_miR-24-3p	rno-miR-24-3p_MIMAT0000794_Rattus_norvegicus_miR-24-3p	uggcucaguucagcagga	cugcagaaugucugccgug	uggcucaguucagcaggaacaggaguccagcccccuaggagcuggcaacccugcagaaugucugccgug	chr8:84208875..84208944:+
chr12_22835	5	0.03 ± 0.10		TRUE	13630	13453	0	177	yes	mmu-miR-3068-5p_MIMAT0014842_Mus_musculus_miR-3068-5p	rno-miR-3068-5p_MIMAT0024845_Rattus_norvegicus_miR-3068-5p	uuggaguucaugcaaguucua	gugaauugcaguacuccaa	uuggaguucaugcaaguucuaaccagcuuacucaguagcugggugaauugcaguacuccaa	chr12:87437686..87437747:-
chr12_22402	5	0.03 ± 0.10		TRUE	13497	13496	0	1	yes	mmu-miR-541-5p_MIMAT0003170_Mus_musculus_miR-541-5p	rno-miR-541-5p_MIMAT0003177_Rattus_norvegicus_miR-541-5p	aagggauucugauguugguc	ggcgaacacagaauccaua	aagggauucugauguuggucacacuccaagaguuuuaaaaugaguggcgaacacagaauccaua	chr12:109742422..109742486:+
chr12_22357	5	0.03 ± 0.10		STAR	814	814	0	0	yes	mmu-miR-494-5p_MIMAT0017215_Mus_musculus_miR-494-5p	rno-miR-494-3p_MIMAT0003193_Rattus_norvegicus_miR-494-3p	ugaaacauacacgggaaaccu	guuguccguguugucuucucu	guuguccguguugucuucucuuuauuuaugaugaaacauacacgggaaaccu	chr12:109715336..109715388:+
chr18_30318	4.9	0.01 ± 0.05		STAR	59968	56497	0	3471	yes	mmu-miR-133a-5p_MIMAT0003473_Mus_musculus_miR-133a-5p	ssc-miR-133a-3p_MIMAT0010186_Sus_scrofa_miR-133a-3p	uugguccccuucaaccagcu	agcugguaaaauggaaccaa	agcugguaaaauggaaccaaaucgccucuucaauggauuugguccccuucaaccagcu	chr18:10782913..10782971:-
chr12_22407	4.9	0.01 ± 0.05		STAR	1903	1276	0	627	yes	mmu-miR-369-5p_MIMAT0003185_Mus_musculus_miR-369-5p	rno-miR-369-3p_MIMAT0003207_Rattus_norvegicus_miR-369-3p	aauaauacaugguugaucu	agaucgaccguguuauauu	agaucgaccguguuauauucgcuuggcugacuucgaauaauacaugguugaucu	chr12:109743431..109743485:+
chr2_3779	4.9	0.01 ± 0.05		STAR	984490	984482	0	8	yes	mmu-miR-1a-1-5p_MIMAT0016979_Mus_musculus_miR-1a-1-5p	rno-miR-206-3p_MIMAT0000879_Rattus_norvegicus_miR-206-3p	uggaauguaaagaaguaugu	acauacuucuuuauaugccca	acauacuucuuuauaugcccauaugaaccugcuaagcuauggaauguaaagaaguaugu	chr2:180389057..180389116:+
chrX_32667	4.9	0.01 ± 0.05		TRUE	460	460	0	0	yes	mmu-miR-351-5p_MIMAT0000609_Mus_musculus_miR-351-5p	rno-miR-351-5p_MIMAT0000608_Rattus_norvegicus_miR-351-5p	ucccugaggagcccuuuga	aagaggcgccugggaac	ucccugaggagcccuuugagccuggagugaaaaaaaaaaacaggucaagaggcgccugggaac	chrX:53053275..53053338:-
chr12_22395	4.9	0.01 ± 0.05		STAR	1408	951	0	457	yes	mmu-miR-154-5p_MIMAT0000164_Mus_musculus_miR-154-5p	rno-miR-154-3p_MIMAT0017136_Rattus_norvegicus_miR-154-3p	aaucauacacgguugaccua	uagguuauccguguugccuu	uagguuauccguguugccuucgcuuuauucgugacgaaucauacacgguugaccua	chr12:109738438..109738494:+
chr12_22388	4.9	0.01 ± 0.05		TRUE	1543	966	0	577	yes	mmu-miR-382-5p_MIMAT0000747_Mus_musculus_miR-382-5p	rno-miR-382-5p_MIMAT0003201_Rattus_norvegicus_miR-382-5p	gaaguuguucgugguggauu	aaucauucacggacaacacu	gaaguuguucgugguggauucgcuuuacuugugacgaaucauucacggacaacacu	chr12:109733781..109733837:+
chr11_19717	4.9	0.01 ± 0.05		STAR	24302	24302	0	0	yes	mmu-miR-103-1-5p_MIMAT0017024_Mus_musculus_miR-103-1-5p	rno-miR-103-3p_MIMAT0000824_Rattus_norvegicus_miR-103-3p	agcagcauuguacagggcuau	ggcuucuuuacagugcugccuug	ggcuucuuuacagugcugccuuguugcauauggaucaagcagcauuguacagggcuau	chr11:35782410..35782468:+
chr2_3066	4.9	0.01 ± 0.05		TRUE	157243	156384	0	859	yes	mmu-miR-10b-5p_MIMAT0000208_Mus_musculus_miR-10b-5p	rno-miR-10a-5p_MIMAT0000782_Rattus_norvegicus_miR-10a-5p	uacccuguagaaccgaauuu	agauucgauucuagggga	uacccuguagaaccgaauuugugugguacccacauagucacagauucgauucuagggga	chr2:74726074..74726133:+
chrX_32921	4.9	0.01 ± 0.05		TRUE	2876	2836	0	40	yes	mmu-miR-361-5p_MIMAT0000704_Mus_musculus_miR-361-5p	rno-miR-361-5p_MIMAT0003117_Rattus_norvegicus_miR-361-5p	uuaucagaaucuccaggggu	cccccaggugugauucugauuu	uuaucagaaucuccagggguacuuaguauuugaaaagucccccaggugugauucugauuu	chrX:113074828..113074888:-
chr6_11875	4.9	0.01 ± 0.05		TRUE	158347	158325	0	22	yes	mmu-miR-183-5p_MIMAT0000212_Mus_musculus_miR-183-5p	rno-miR-183-5p_MIMAT0000860_Rattus_norvegicus_miR-183-5p	uauggcacugguagaauuca	ugaauuaccgaagggccau	uauggcacugguagaauucacugugaacagucucagucagugaauuaccgaagggccau	chr6:30169673..30169732:-
chr12_22342	4.9	0.01 ± 0.05		TRUE	17444	16609	0	835	yes	mmu-miR-379-5p_MIMAT0000743_Mus_musculus_miR-379-5p	rno-miR-379-5p_MIMAT0003192_Rattus_norvegicus_miR-379-5p	ugguagacuauggaacgua	uauguaacaugguccacua	ugguagacuauggaacguaggcguuauguuuuugaccuauguaacaugguccacua	chr12:109709065..109709121:+
chr9_16408	4.9	0.01 ± 0.05		TRUE	106659	106659	0	0	yes	mmu-miR-100-5p_MIMAT0000655_Mus_musculus_miR-100-5p	rno-miR-99a-5p_MIMAT0000820_Rattus_norvegicus_miR-99a-5p	aacccguagauccgaacuu	gcuugugucuauagguaug	aacccguagauccgaacuugugcugauucugcacacaagcuugugucuauagguaug	chr9:41531437..41531494:+
chr4_7361	4.9	0.01 ± 0.05		STAR	2372	691	0	1681	yes	mmu-miR-872-5p_MIMAT0004934_Mus_musculus_miR-872-5p	rno-miR-872-3p_MIMAT0005283_Rattus_norvegicus_miR-872-3p	ugaacuauugcaguagccuc	aagguuacuuguuaguuca	aagguuacuuguuaguucaggaccucauuacuuucugccugaacuauugcaguagccuc	chr4:94665167..94665226:+
chr4_7330	4.9	0.01 ± 0.05		TRUE	11	10	0	1	yes	mmu-miR-491-5p_MIMAT0003486_Mus_musculus_miR-491-5p	ssc-miR-491_MIMAT0020592_Sus_scrofa_miR-491	aguggggaacccuuccaugag	cuuaugcaagauucccuu	aguggggaacccuuccaugaggaguagaacacuccuuaugcaagauucccuu	chr4:88122057..88122109:+
chr12_22384	4.9	0.01 ± 0.05		TRUE	155	155	0	0	yes	mmu-miR-539-5p_MIMAT0003169_Mus_musculus_miR-539-5p	rno-miR-539-5p_MIMAT0003176_Rattus_norvegicus_miR-539-5p	ggagaaauuauccuuggugu	acaaggauaauuucuuuuu	ggagaaauuauccuugguguguuggcucuuuuggaugaaucauacaaggauaauuucuuuuu	chr12:109728136..109728198:+
chr12_22355	4.8	0.01 ± 0.05		STAR	551	275	0	276	yes	mmu-miR-329-5p_MIMAT0017032_Mus_musculus_miR-329-5p	rno-miR-329-3p_MIMAT0000566_Rattus_norvegicus_miR-329-3p	aacacacccagcuaaccuuu	agagguuuucugggucucugu	agagguuuucugggucucuguuucuuugaugagaaugaaacacacccagcuaaccuuu	chr12:109713503..109713561:+
chr2_2868	4.8	0.01 ± 0.05		TRUE	17559	17557	0	2	yes	mmu-miR-181a-5p_MIMAT0000210_Mus_musculus_miR-181a-5p	rno-miR-181c-5p_MIMAT0000857_Rattus_norvegicus_miR-181c-5p	aacauucaacgcugucgguga	ccaccgaccguugacugua	aacauucaacgcugucggugaguuugggauucaaaaacaaaaaaaccaccgaccguugacugua	chr2:38852741..38852805:+
chr1_1275	4.8	0.01 ± 0.05		STAR	2566	2566	0	0	yes	mmu-miR-29c-5p_MIMAT0004632_Mus_musculus_miR-29c-5p	rno-miR-29a-3p_MIMAT0000802_Rattus_norvegicus_miR-29a-3p	uagcaccauuugaaaucgg	gauuucuccugguguucag	gauuucuccugguguucagagucuguuuuugucuagcaccauuugaaaucgg	chr1:195037567..195037619:+
chr12_22397	4.8	0.01 ± 0.05		STAR	327	327	0	0	yes	mmu-miR-496a-5p_MIMAT0017244_Mus_musculus_miR-496a-5p	rno-miR-496-3p_MIMAT0012860_Rattus_norvegicus_miR-496-3p	aguauuacauggccaaucu	guugcccaugguguguuca	guugcccaugguguguucauuuuauuuaugaugaguauuacauggccaaucu	chr12:109739134..109739186:+
chr16_27942	4.8	0.01 ± 0.05		STAR	11	11	0	0	yes	mmu-miR-301b-5p_MIMAT0017232_Mus_musculus_miR-301b-5p	rno-miR-130b-3p_MIMAT0000837_Rattus_norvegicus_miR-130b-3p	cagugcaaugguauugucaaa	ugacuagguugcacuacugugcugug	ugacuagguugcacuacugugcugugagaagcagugcaaugguauugucaaa	chr16:17124421..17124473:-
chr1_904	4.7	0.01 ± 0.05		TRUE	1929	1929	0	0	yes	mmu-miR-181b-5p_MIMAT0000673_Mus_musculus_miR-181b-5p	rno-miR-181c-5p_MIMAT0000857_Rattus_norvegicus_miR-181c-5p	aacauucauugcugucggugg	acugaacaaugaaugcaac	aacauucauugcugucgguggguugaacuguguagaaaagcucacugaacaaugaaugcaac	chr1:137966650..137966712:+
chrX_32663	4.7	0.01 ± 0.05		TRUE	2830	2830	0	0	yes	mmu-miR-450a-5p_MIMAT0001546_Mus_musculus_miR-450a-5p	rno-miR-450a-5p_MIMAT0001547_Rattus_norvegicus_miR-450a-5p	uuuugcgauguguuccua	gggaugcuuugcauucau	uuuugcgauguguuccuaauauguacuaugaguauauuggggaugcuuugcauucau	chrX:53048303..53048360:-
chr12_22391	4.7	0.01 ± 0.05		STAR	31	31	0	0	yes	mmu-miR-668-5p_MIMAT0017237_Mus_musculus_miR-668-5p	rno-miR-668_MIMAT0012839_Rattus_norvegicus_miR-668	ugucacucggcucggccca	ugccucgggugagcaug	ugccucgggugagcaugcacuuaauguagguguaugucacucggcucggccca	chr12:109734740..109734793:+
chr9_17622	4.7	0.01 ± 0.05		STAR	46	46	0	0	yes	mmu-miR-184-5p_MIMAT0022690_Mus_musculus_miR-184-5p	rno-miR-184_MIMAT0000861_Rattus_norvegicus_miR-184	uggacggagaacugauaa	aucacuuuuccagccagc	aucacuuuuccagccagcuuugugacucuaaguguuggacggagaacugauaa	chr9:89802266..89802319:-
chr1_1206	4.7	0.01 ± 0.05		TRUE	18	18	0	0	yes	mmu-miR-215-5p_MIMAT0000904_Mus_musculus_miR-215-5p	rno-miR-215_MIMAT0003118_Rattus_norvegicus_miR-215	augaccuaugauuugacaga	ugucauucuguaggccaaua	augaccuaugauuugacagaccgugcagcuguguaugucugucauucuguaggccaaua	chr1:185313610..185313669:+
chr1_835	4.7	0.01 ± 0.05		STAR	576	574	0	2	yes	mmu-miR-128-1-5p_MIMAT0016982_Mus_musculus_miR-128-1-5p	rno-miR-128-3p_MIMAT0000834_Rattus_norvegicus_miR-128-3p	ucacagugaaccggucucu	cggggccguagcacugucuga	cggggccguagcacugucugagagguuuacauuucucacagugaaccggucucu	chr1:128202369..128202423:+
chr9_17457	4.7	0.01 ± 0.05		TRUE	397	394	0	3	yes	mmu-miR-190a-5p_MIMAT0000220_Mus_musculus_miR-190a-5p	rno-miR-190b-5p_MIMAT0005302_Rattus_norvegicus_miR-190b-5p	ugauauguuugauauauua	cuauauaucaagcauauuc	ugauauguuugauauauuagguuguuauuuaauccaacuauauaucaagcauauuc	chr9:67236665..67236721:-
chr6_12049	4.7	0.01 ± 0.05		TRUE	3907	3907	0	0	yes	mmu-miR-196b-5p_MIMAT0001081_Mus_musculus_miR-196b-5p	rno-miR-196b-5p_MIMAT0001082_Rattus_norvegicus_miR-196b-5p	uagguaguuuccuguuguu	cagcacgacacugccuuca	uagguaguuuccuguuguugggauccaccuuucucucgacagcacgacacugccuuca	chr6:52230092..52230150:-
chrX_32655	4.6	0.01 ± 0.05		TRUE	187	187	0	0	yes	mmu-miR-106a-5p_MIMAT0000385_Mus_musculus_miR-106a-5p	rno-miR-20a-5p_MIMAT0000602_Rattus_norvegicus_miR-20a-5p	caaagugcuaacagugcaggu	cugcagugccagcacuucuua	caaagugcuaacagugcagguagcuuuuugaguucuacugcagugccagcacuucuua	chrX:52742505..52742563:-
chr12_22390	4.6	0.01 ± 0.05		TRUE	1906	1903	0	3	yes	mmu-miR-134-5p_MIMAT0000146_Mus_musculus_miR-134-5p	rno-miR-134-5p_MIMAT0000840_Rattus_norvegicus_miR-134-5p	ugugacugguugaccaga	ugugggccaccuagucacc	ugugacugguugaccagaggggcgugcacucuguucacccugugggccaccuagucacc	chr12:109734145..109734204:+
chrX_32527	4.6	0.01 ± 0.05		TRUE	915	915	0	0	yes	mmu-miR-222-3p_MIMAT0000670_Mus_musculus_miR-222-3p	rno-miR-222-3p_MIMAT0000891_Rattus_norvegicus_miR-222-3p	agcuacaucuggcuacugggu	cugguggcaucaucuagcuuc	agcuacaucuggcuacugggucucugguggcaucaucuagcuuc	chrX:19146879..19146923:-
chr10_19289	4.6	0.01 ± 0.05		TRUE	16	16	0	0	yes	mmu-miR-135a-5p_MIMAT0000147_Mus_musculus_miR-135a-5p	rno-miR-135b-5p_MIMAT0000611_Rattus_norvegicus_miR-135b-5p	uauggcuuuuuauuccuaugu	guagggauggaagccaugaa	uauggcuuuuuauuccuaugugaucguaauaaagucucauguagggauggaagccaugaa	chr10:92072103..92072163:-
chr15_26445	4.6	0.01 ± 0.05		STAR	20288	20128	0	160	yes	mmu-miR-148b-5p_MIMAT0017036_Mus_musculus_miR-148b-5p	rno-miR-152-3p_MIMAT0000854_Rattus_norvegicus_miR-152-3p	ucagugcaucacagaacuuu	gaaguucuguuauacacuca	gaaguucuguuauacacucaggcuguggcucugaaagucagugcaucacagaacuuu	chr15:103285148..103285205:+
chr6_11886	4.6	0.01 ± 0.05		STAR	1619	1619	0	0	yes	mmu-miR-29b-1-5p_MIMAT0004523_Mus_musculus_miR-29b-1-5p	rno-miR-29a-3p_MIMAT0000802_Rattus_norvegicus_miR-29a-3p	uagcaccauuugaaaucagug	cugguuucauauggugguuuaga	cugguuucauauggugguuuagauuuaaauagugauugucuagcaccauuugaaaucagug	chr6:31063026..31063087:-
chr11_20476	4.6	0.01 ± 0.05		TRUE	1954	1954	0	0	yes	mmu-miR-196a-5p_MIMAT0000518_Mus_musculus_miR-196a-5p	rno-miR-196b-5p_MIMAT0001082_Rattus_norvegicus_miR-196b-5p	uagguaguuucauguuguug	acgacaucaaaccaccugau	uagguaguuucauguuguugggccuggcuuucugaacacaacgacaucaaaccaccugau	chr11:96265187..96265247:+
chrX_32465	4.5	0.01 ± 0.05		TRUE	1893	1707	0	186	yes	mmu-miR-532-5p_MIMAT0002889_Mus_musculus_miR-532-5p	rno-miR-511-5p_MIMAT0012829_Rattus_norvegicus_miR-511-5p	caugccuugaguguaggacc	ccucccacacccaaggcuug	caugccuugaguguaggaccguugacaucuuaauuacccucccacacccaaggcuug	chrX:7248420..7248477:-
chr1_96	4.5	0.01 ± 0.05		TRUE	27548	27478	0	70	yes	mmu-miR-30c-5p_MIMAT0000514_Mus_musculus_miR-30c-5p	rno-miR-30b-5p_MIMAT0000806_Rattus_norvegicus_miR-30b-5p	uguaaacauccuacacucuca	ugggagaaggcuguuuacu	uguaaacauccuacacucucagcugugaaaaguaagaaagcugggagaaggcuguuuacu	chr1:23291714..23291774:+
chr11_19794	4.5	0.01 ± 0.05		TRUE	6802	6466	2	334	yes	mmu-miR-340-5p_MIMAT0004651_Mus_musculus_miR-340-5p	rno-miR-340-5p_MIMAT0004650_Rattus_norvegicus_miR-340-5p	uuauaaagcaaugagacuga	uccgucucaguuacuuuaua	uuauaaagcaaugagacugauugucauaugucguuugugggauccgucucaguuacuuuaua	chr11:50069720..50069782:+
chr9_17339	4.5	0.01 ± 0.05		TRUE	1875	1846	0	29	yes	mmu-miR-34c-5p_MIMAT0000381_Mus_musculus_miR-34c-5p	rno-miR-34b-5p_MIMAT0000813_Rattus_norvegicus_miR-34b-5p	aggcaguguaguuagcugauu	aaucacuaaccacacagcca	aggcaguguaguuagcugauugcuaauaguaccaaucacuaaccacacagcca	chr9:51103045..51103098:-
chr1_1201	4.4	0.01 ± 0.05		STAR	447	446	0	1	yes	mmu-miR-664-5p_MIMAT0017353_Mus_musculus_miR-664-5p	rno-miR-664-3p_MIMAT0003382_Rattus_norvegicus_miR-664-3p	uauucauuuacuccccagccu	uggcuggggaaaaugacug	uggcuggggaaaaugacuggauagaaaacauuauucuauucauuuacuccccagccu	chr1:185242976..185243033:+
chr2_2870	4.4	0.01 ± 0.05		TRUE	1938	1938	0	0	yes	mmu-miR-181b-5p_MIMAT0000673_Mus_musculus_miR-181b-5p	rno-miR-181c-5p_MIMAT0000857_Rattus_norvegicus_miR-181c-5p	aacauucauugcugucggugg	acugaucaaugaaugcaaa	aacauucauugcugucgguggguuugaaugucaaccaacucacugaucaaugaaugcaaa	chr2:38853845..38853905:+
chr9_16819	4.4	0.01 ± 0.05		TRUE	16	16	0	0	yes	mmu-miR-135a-5p_MIMAT0000147_Mus_musculus_miR-135a-5p	rno-miR-135b-5p_MIMAT0000611_Rattus_norvegicus_miR-135b-5p	uauggcuuuuuauuccuaugu	gauggaagaagggcccacag	gauggaagaagggcccacaggggccgccccaggccucacuguucucuauggcuuuuuauuccuaugu	chr9:106154094..106154161:+
chr12_22347	4.3	0.01 ± 0.05		STAR	315	222	0	93	yes	mmu-miR-380-5p_MIMAT0000744_Mus_musculus_miR-380-5p	rno-miR-380-3p_MIMAT0017302_Rattus_norvegicus_miR-380-3p	uauguaguaugguccacau	augguugaccauagaacaug	augguugaccauagaacaugcgcuacuucugugucguauguaguaugguccacau	chr12:109711806..109711861:+
chr11_20480	4.3	0.01 ± 0.05		TRUE	64404	64339	0	65	yes	mmu-miR-10a-5p_MIMAT0000648_Mus_musculus_miR-10a-5p	rno-miR-10a-5p_MIMAT0000782_Rattus_norvegicus_miR-10a-5p	uacccuguagauccgaauuu	aaauucguaucuagggga	uacccuguagauccgaauuuguguaaggaauuuuguggucacaaauucguaucuagggga	chr11:96317186..96317246:+
chr14_25561	4.2	0.01 ± 0.05		TRUE	5873	5870	0	3	yes	mmu-miR-15a-5p_MIMAT0000526_Mus_musculus_miR-15a-5p	rno-miR-497-5p_MIMAT0003383_Rattus_norvegicus_miR-497-5p	uagcagcacauaaugguuu	aggccauacugugcugccuc	uagcagcacauaaugguuuguggauguugaaaaggugcaggccauacugugcugccuc	chr14:61632038..61632096:-
chr5_9567	4.2	0.01 ± 0.05		STAR	8	3	0	5	yes	mmu-miR-701-5p_MIMAT0003491_Mus_musculus_miR-701-5p		uaucuauuaaagaggcuagc	uuagccgcugaaauagaugg	uuagccgcugaaauagauggauuguauagaugagguucuaucuauuaaagaggcuagc	chr5:111004170..111004228:+
chrX_32880	4.2	0.01 ± 0.05		STAR	63	46	0	17	yes	mmu-miR-384-5p_MIMAT0004745_Mus_musculus_miR-384-5p	rno-miR-384-3p_MIMAT0005310_Rattus_norvegicus_miR-384-3p	auuccuagaaauuguucaca	uguaaacaauuccuaggcaa	uguaaacaauuccuaggcaauguguauaauguugguaagucauuccuagaaauuguucaca	chrX:105344293..105344354:-
chr12_22367	4.1	0.01 ± 0.05		STAR	379	374	0	5	yes	mmu-miR-495-5p_MIMAT0017249_Mus_musculus_miR-495-5p	rno-miR-495_MIMAT0005320_Rattus_norvegicus_miR-495	aaacaaacauggugcacuuc	gaaguugcccauguuauuuuu	gaaguugcccauguuauuuuucgcuuuuauuugugacgaaacaaacauggugcacuuc	chr12:109718757..109718815:+
chr18_30154	4	0.01 ± 0.05		TRUE	9	9	0	0	yes	mmu-miR-122-5p_MIMAT0000246_Mus_musculus_miR-122-5p	rno-miR-122-5p_MIMAT0000827_Rattus_norvegicus_miR-122-5p	uggagugugacaaugguguuu	acgccauuaucacacuaaaua	uggagugugacaaugguguuuguguccaaaccaucaaacgccauuaucacacuaaaua	chr18:65248866..65248924:+
chr1_902	4	0.01 ± 0.05		TRUE	17561	17557	0	4	yes	mmu-miR-181a-5p_MIMAT0000210_Mus_musculus_miR-181a-5p	rno-miR-181c-5p_MIMAT0000857_Rattus_norvegicus_miR-181c-5p	aacauucaacgcugucgguga	ccaucgaccguugauugua	aacauucaacgcugucggugaguuuggaauucaaauaaaaaccaucgaccguugauugua	chr1:137966468..137966528:+
chr2_2576	4	0.01 ± 0.05		TRUE	10	8	2	0	yes	mmu-miR-297b-5p_MIMAT0003480_Mus_musculus_miR-297b-5p	rno-miR-297_MIMAT0000899_Rattus_norvegicus_miR-297	auguaugugugcaugaacaug	uacccauacaaacaugcauac	auguaugugugcaugaacauguguauaugaauauacauauacauacacacauacccauacaaacaugcauac	chr2:10511686..10511758:+
chr3_5406	3.8	0.00 ± 0.00		TRUE	1960	1766	0	194	yes	mmu-miR-15b-5p_MIMAT0000124_Mus_musculus_miR-15b-5p	rno-miR-497-5p_MIMAT0003383_Rattus_norvegicus_miR-497-5p	uagcagcacaucaugguuua	cgaaucauuauuugcugcu	uagcagcacaucaugguuuacauacuacagucaagaugcgaaucauuauuugcugcu	chr3:69009775..69009832:+
chr12_22372	3.7	0.00 ± 0.00		STAR	491	425	0	66	yes	mmu-miR-376c-5p_MIMAT0005295_Mus_musculus_miR-376c-5p	rno-miR-741-5p_MIMAT0017901_Rattus_norvegicus_miR-741-5p	aacauagaggaaauuucac	guggauauuccuucuaug	guggauauuccuucuauguuuaugcuuuuugugauuaaacauagaggaaauuucac	chr12:109722733..109722789:+
chr2_2603	3.4	0.00 ± 0.00		STAR	2159	2099	0	60	yes	mmu-miR-511-5p_MIMAT0004940_Mus_musculus_miR-511-5p	rno-miR-511-3p_MIMAT0017358_Rattus_norvegicus_miR-511-3p	aauguguagcaaaagacagg	caugccuuuugcucugcacu	caugccuuuugcucugcacucaguaaauaauaauuugugaauguguagcaaaagacagg	chr2:14261012..14261071:+
chr12_22485	3.3	0.00 ± 0.00		STAR	8	8	0	0	yes	mmu-miR-153-5p_MIMAT0016992_Mus_musculus_miR-153-5p	rno-miR-153-3p_MIMAT0000855_Rattus_norvegicus_miR-153-3p	uugcauagucacaaaaguga	auuuuugugacguugcagcu	auuuuugugacguugcagcuaguaauaugagcccaguugcauagucacaaaaguga	chr12:117250824..117250880:+
chr8_15429	3.2	0.00 ± 0.00		TRUE	4	3	0	1	yes	mmu-miR-1968-5p_MIMAT0009441_Mus_musculus_miR-1968-5p		ugcagcuguuaaggauggugga	accaccucugcagcuguua	ugcagcuguuaaggaugguggacuauuguuagggccaccaccucugcagcuguua	chr8:13189036..13189091:-
chr2_4509	3.1	0.00 ± 0.00		TRUE	7	5	0	2	yes	mmu-miR-129-5p_MIMAT0000209_Mus_musculus_miR-129-5p	rno-miR-129-5p_MIMAT0000600_Rattus_norvegicus_miR-129-5p	cuuuuugcggucugggcuu	aagcccuuaccccaaaaagc	cuuuuugcggucugggcuugcuguacauaacucaauagccggaagcccuuaccccaaaaagc	chr2:94241377..94241439:-
chr6_11018	2.9	0.00 ± 0.00		TRUE	7	5	0	2	yes	mmu-miR-129-5p_MIMAT0000209_Mus_musculus_miR-129-5p	rno-miR-129-5p_MIMAT0000600_Rattus_norvegicus_miR-129-5p	cuuuuugcggucugggcuu	aagcccuuaccccaaaaagu	cuuuuugcggucugggcuugcuguucucucgacaguagucaggaagcccuuaccccaaaaagu	chr6:29022624..29022687:+
chr14_24688	2.8	0.00 ± 0.00		TRUE	6	6	0	0	yes	mmu-miR-346-5p_MIMAT0000597_Mus_musculus_miR-346-5p	rno-miR-346_MIMAT0000596_Rattus_norvegicus_miR-346	ugucugcccgagugccugccu	gcaggggcugggccugcagc	ugucugcccgagugccugccucucuguugcucugaaggaggcaggggcugggccugcagc	chr14:34894624..34894684:+
chrX_32869	2.8	0.00 ± 0.00		TRUE	7	7	0	0	yes	mmu-miR-672-5p_MIMAT0003735_Mus_musculus_miR-672-5p	rno-miR-672-5p_MIMAT0005327_Rattus_norvegicus_miR-672-5p	ugagguugguguacugugugu	acacagucacuaucuucgaa	ugagguugguguacugugugugaguauacauauuuaucacacacagucacuaucuucgaa	chrX:104116190..104116250:-
chr15_26991	2.4	0.00 ± 0.00		TRUE	1583	1582	0	1	yes	mmu-miR-1943-5p_MIMAT0009408_Mus_musculus_miR-1943-5p		agggaggaucugggcaccug	caggugccagcuccucccu	agggaggaucugggcaccuggaccagcuccucccugcaggugccagcuccucccu	chr15:79375237..79375292:-
chr14_25498	2.3	0.00 ± 0.00		STAR	7	7	0	0	yes	mmu-miR-208b-5p_MIMAT0017280_Mus_musculus_miR-208b-5p	rno-miR-208b-3p_MIMAT0017845_Rattus_norvegicus_miR-208b-3p	auaagacgaacaaaagguuu	gcuuuuugcucgcguuaugu	gcuuuuugcucgcguuauguuucucauccgaauauaagacgaacaaaagguuu	chr14:54975711..54975764:-
chr12_22327	1.8	0.00 ± 0.00		STAR	19042	15407	0	3635	yes	mmu-miR-136-5p_MIMAT0000148_Mus_musculus_miR-136-5p		aucaucgucucaaaugagu	acuccauuuguuuugaugau	acuccauuuguuuugaugauggauucuuaagcuccaucaucgucucaaaugagu	chr12:109595331..109595385:+
chr7_12627	1.8	0.00 ± 0.00		STAR	6	6	0	0	yes	mmu-miR-294-5p_MIMAT0004574_Mus_musculus_miR-294-5p	rno-miR-291a-3p_MIMAT0000895_Rattus_norvegicus_miR-291a-3p	aaagugcuucccuuuugugu	ucaaaauggaggcccuaucu	ucaaaauggaggcccuaucuaagcuuuuaaguggaaagugcuucccuuuugugu	chr7:3220657..3220711:+
chr18_30402	1.7	0.00 ± 0.00		STAR	124	102	0	22	no	mmu-miR-187-5p_MIMAT0016997_Mus_musculus_miR-187-5p	rno-miR-187-3p_MIMAT0000864_Rattus_norvegicus_miR-187-3p	ucgugucuuguguugcagccg	aggcuacaacacaggacccgg	aggcuacaacacaggacccgggcgcugcucugaccccucgugucuuguguugcagccg	chr18:24429110..24429168:-
chrX_31812	1.7	0.00 ± 0.00		TRUE	428	414	0	14	yes	mmu-miR-1198-5p_MIMAT0005859_Mus_musculus_miR-1198-5p		uauguguuccuggcuggcuu	aagcuagccucuaacucaug	uauguguuccuggcuggcuugguacucauguguagcccaagcuagccucuaacucaug	chrX:7807142..7807200:+
chrX_32149	1.6	0.00 ± 0.00		STAR	1538	1525	0	13	yes	mmu-miR-676-5p_MIMAT0003781_Mus_musculus_miR-676-5p		ccguccugagguuguugag	cucuacaaccuuaggacuug	cucuacaaccuuaggacuugcagaauuaaaggaaugccguccugagguuguugag	chrX:100381115..100381170:+
chr2_2570	1.6	0.00 ± 0.00		TRUE	67	56	0	11	yes	mmu-miR-467e-5p_MIMAT0005293_Mus_musculus_miR-467e-5p		auaagugugagcauguauau	auauacauacacacaccua	auaagugugagcauguauauguguguauauuuuaugcauauacauacacacaccua	chr2:10505731..10505787:+
chr12_22364	1.6	0.00 ± 0.00		TRUE	37	29	0	8	no	mmu-miR-666-5p_MIMAT0003737_Mus_musculus_miR-666-5p	rno-miR-666-5p_MIMAT0012855_Rattus_norvegicus_miR-666-5p	agcgggcacagcugugaga	ggcugcagcgugaucgccugc	agcgggcacagcugugagagcccccuagguacagcggggcugcagcgugaucgccugc	chr12:109717103..109717161:+
chr2_2568	1.6	0.00 ± 0.00		TRUE	19	19	0	0	yes	mmu-miR-669b-5p_MIMAT0003476_Mus_musculus_miR-669b-5p		aguuuugugugcaugugcau	auacauacacacaaacauau	aguuuugugugcaugugcaugugugucuauuaauguacauauacauacacacaaacauau	chr2:10467814..10467874:+
chr12_22360	1.6	0.00 ± 0.00		TRUE	52	49	0	3	yes	mmu-miR-679-5p_MIMAT0003455_Mus_musculus_miR-679-5p		uuggacugugaggugacucuug	caagguccuccucacagua	uuggacugugaggugacucuuggugugugauggcuuuucagcaagguccuccucacagua	chr12:109715585..109715645:+
chr6_11764	1.5	0.00 ± 0.00		STAR	13	13	0	0	yes	mmu-miR-489-5p_MIMAT0022704_Mus_musculus_miR-489-5p		augacaccacauauauggc	cauaugugugaugacacuuuc	cauaugugugaugacacuuucuaaagucuuccagaaugacaccacauauauggc	chr6:3721924..3721978:-
chr17_28456	1.5	0.00 ± 0.00		TRUE	97326	97326	0	0	no	mmu-miR-99b-5p_MIMAT0000132_Mus_musculus_miR-99b-5p	rno-miR-99a-5p_MIMAT0000820_Rattus_norvegicus_miR-99a-5p	cacccguagaaccgaccuu	gcucgugucuguggguccg	cacccguagaaccgaccuugcggggccuucgccgcacacaagcucgugucuguggguccg	chr17:17830194..17830254:+
chr7_14572	1.5	0.00 ± 0.00		STAR	16	14	0	2	no	mmu-miR-483-5p_MIMAT0004782_Mus_musculus_miR-483-5p	rno-miR-483-3p_MIMAT0003121_Rattus_norvegicus_miR-483-3p	cacuccuccccucccgucuu	aagacgggagaagagaaggg	aagacgggagaagagaagggagugguuuuugggugccucacuccuccccucccgucuu	chr7:142654931..142654989:-
chr2_3785	1.4	0.00 ± 0.00		STAR	39	39	0	0	no	mmu-miR-124-5p_MIMAT0004527_Mus_musculus_miR-124-5p	rno-miR-124-3p_MIMAT0000828_Rattus_norvegicus_miR-124-3p	uaaggcacgcggugaaug	uucacagcggaccuugau	uucacagcggaccuugauuuaaugucuauacaauuaaggcacgcggugaaug	chr2:180894049..180894101:+
chr5_10656	1.4	0.00 ± 0.00		STAR	6819	6754	0	65	no	mmu-miR-25-5p_MIMAT0017049_Mus_musculus_miR-25-5p	rno-miR-32-5p_MIMAT0000811_Rattus_norvegicus_miR-32-5p	cauugcacuugucucggucu	aggcggagacuugggcaauug	aggcggagacuugggcaauugcuggacgcugcccugggcauugcacuugucucggucu	chr5:138165333..138165391:-
chr17_29240	1.4	0.00 ± 0.00		STAR	85	85	0	0	yes	mmu-miR-3082-5p_MIMAT0014872_Mus_musculus_miR-3082-5p		acauggcacucaacucugca	cagagugugugugucugugu	cagagugugugugucuguguggagacaggaguugcccacacauggcacucaacucugca	chr17:25831366..25831425:-
chr12_22406	1.3	0.00 ± 0.00		TRUE	15	15	0	0	no	mmu-miR-412-5p_MIMAT0017173_Mus_musculus_miR-412-5p	rno-miR-412-5p_MIMAT0017204_Rattus_norvegicus_miR-412-5p	uggucgaccagcuggaaa	uucaccugguccacuagc	uggucgaccagcuggaaaguaauuguuucuaauguacuucaccugguccacuagc	chr12:109743303..109743358:+
chr12_22351	1.2	0.00 ± 0.00		STAR	41	41	0	0	no	mmu-miR-323-5p_MIMAT0004638_Mus_musculus_miR-323-5p	rno-miR-323-3p_MIMAT0000550_Rattus_norvegicus_miR-323-3p	cacauuacacggucgaccu	gugguccguggcgcguucg	gugguccguggcgcguucgcuucauuuauggcgcacauuacacggucgaccu	chr12:109712525..109712577:+
chr10_18685	1.2	0.00 ± 0.00		TRUE	370503	370503	0	0	no	mmu-miR-26a-5p_MIMAT0000533_Mus_musculus_miR-26a-5p	rno-miR-26a-5p_MIMAT0000796_Rattus_norvegicus_miR-26a-5p	uucaaguaauccaggauagg	cguccugcuggaauc	cguccugcuggaaucccguacagaaggcuacuguggaggcugcggcuggauucaaguaauccaggauagg	chr10:126995493..126995563:+
chr10_19463	1.2	0.00 ± 0.00		TRUE	39	39	0	0	yes	mmu-miR-378d_MIMAT0025167_Mus_musculus_miR-378d		acuggccuuggagucagaaggu	cugugauuuuuagggugucaguuu	acuggccuuggagucagaagguuugugauuugguggcagcucugccauccaauaucccugugauuuuuagggugucaguuu	chr10:126710295..126710376:-
chr8_15865	1.2	0.00 ± 0.00		TRUE	1198	1197	0	1	no	mmu-miR-181d-5p_MIMAT0004324_Mus_musculus_miR-181d-5p	rno-miR-181c-5p_MIMAT0000857_Rattus_norvegicus_miR-181c-5p	aacauucauuguugucggugg	ccaccgggggaugaauguc	aacauucauuguugucgguggguugugaggaggcagccagacccaccgggggaugaauguc	chr8:84178720..84178781:-
chr15_26890	1.1	0.00 ± 0.00		TRUE	6065	6065	0	0	no	mmu-miR-151-5p_MIMAT0004536_Mus_musculus_miR-151-5p	rno-miR-151-5p_MIMAT0000613_Rattus_norvegicus_miR-151-5p	ucgaggagcucacagucua	gacugcucagguccugggca	gacugcucagguccugggcauggagcacagaugauggagcgcuuuccugcccucgaggagcucacagucua	chr15:73254856..73254927:-
chr17_28459	1	0.00 ± 0.00		TRUE	5373	5372	1	0	no	mmu-miR-125a-5p_MIMAT0000135_Mus_musculus_miR-125a-5p	rno-miR-351-5p_MIMAT0000608_Rattus_norvegicus_miR-351-5p	ucccugagacccuuuaaccu	ggaaaaggguuuuucuggucca	ggaaaaggguuuuucugguccaccauagcuacacugccggccucugggucccugagacccuuuaaccu	chr17:17830769..17830837:+
chr8_15007	1	0.00 ± 0.00		STAR	235706	235376	11	319	no	mmu-miR-27a-5p_MIMAT0004633_Mus_musculus_miR-27a-5p	rno-miR-27a-3p_MIMAT0000799_Rattus_norvegicus_miR-27a-3p	uucacaguggcuaaguucc	agggcuuagcugcuugugag	agggcuuagcugcuugugagcaagguccacagcaaagucguguucacaguggcuaaguucc	chr8:84208685..84208746:+
chr8_14719	0.9	0.00 ± 0.00		TRUE	35259	35259	0	0	no	mmu-miR-3107-5p_MIMAT0014943_Mus_musculus_miR-3107-5p	ssc-miR-486_MIMAT0013886_Sus_scrofa_miR-486	uccuguacugagcugccccga	ucagcagccagcucugauc	ucagcagccagcucugaucucgcccucccugagggguccuguacugagcugccccga	chr8:23142551..23142608:+
chr8_15005	0.8	0.00 ± 0.00		STAR	186085	186085	0	0	no	mmu-miR-23a-5p_MIMAT0017019_Mus_musculus_miR-23a-5p	rno-miR-23b-3p_MIMAT0000793_Rattus_norvegicus_miR-23b-3p	aucacauugccagggauuu	guuccuggggaugggauuu	guuccuggggaugggauuugaugccagucacaaaucacauugccagggauuu	chr8:84208530..84208582:+
chr13_23445	0.6	0.00 ± 0.00		STAR	122543	122543	0	0	no	mmu-miR-24-1-5p_MIMAT0000218_Mus_musculus_miR-24-1-5p	rno-miR-24-3p_MIMAT0000794_Rattus_norvegicus_miR-24-3p	uggcucaguucagcagga	cuacugagcugauaucagu	cuacugagcugauaucaguucucauuucacacacuggcucaguucagcagga	chr13:63301217..63301269:+
chr12_22332	0.6	0.00 ± 0.00		TRUE	89	89	0	0	no	mmu-miR-370-3p_MIMAT0001095_Mus_musculus_miR-370-3p	rno-miR-370-3p_MIMAT0003122_Rattus_norvegicus_miR-370-3p	gccugcugggguggaaccug	gucaccaucgcucgggugc	gccugcugggguggaaccugguuugucugucugucugucaccaucgcucgggugc	chr12:109618305..109618360:+
chr1_1203	0.5	0.00 ± 0.00		TRUE	2985	2985	0	0	no	mmu-miR-194-5p_MIMAT0000224_Mus_musculus_miR-194-5p	rno-miR-194-5p_MIMAT0000869_Rattus_norvegicus_miR-194-5p	uguaacagcaacuccaugug	gagggaguaguguuuuaaagcu	gagggaguaguguuuuaaagcuaaggacccauccggcaaacugauggagucaucggguguaacagcaacuccaugug	chr1:185313268..185313345:+
chr11_19718	0.4	0.00 ± 0.00		TRUE	24303	24302	1	0	no	mmu-miR-103-3p_MIMAT0000546_Mus_musculus_miR-103-3p	rno-miR-103-3p_MIMAT0000824_Rattus_norvegicus_miR-103-3p	agcagcauuguacagggcuau	gguuugagugauaugugcugcuug	agcagcauuguacagggcuaugaaggcauugagacuuguucuucaugcgguuugagugauaugugcugcuug	chr11:35782447..35782519:+
chrX_32311	0.4	0.00 ± 0.00		TRUE	9	9	0	0	yes	mmu-miR-3475_MIMAT0015219_Mus_musculus_miR-3475		ucuggaggcacaugguuugaa	caaaucauguacccccacagagg	caaaucauguacccccacagaggguccagaugguucuuaguucuucuggaggcacaugguuugaa	chrX:140310948..140311013:+
chr12_22393	0.4	0.00 ± 0.00		TRUE	143	143	0	0	no	mmu-miR-485-5p_MIMAT0003128_Mus_musculus_miR-485-5p	rno-miR-485-5p_MIMAT0003203_Rattus_norvegicus_miR-485-5p	agaggcuggccgugaugaauu	uucuucaccaguguucu	uucuucaccaguguucuucgccagugaucaugugugauacuuggagagaggcuggccgugaugaauu	chr12:109734864..109734931:+
chr7_13128	0.4	0.00 ± 0.00		TRUE	2535	2412	0	123	yes	mmu-miR-1839-5p_MIMAT0009456_Mus_musculus_miR-1839-5p	rno-miR-1839-5p_MIMAT0024843_Rattus_norvegicus_miR-1839-5p	aagguagauagaacaggucu	agaccuacuuaucuaccaa	aagguagauagaacaggucuuguuugcaaaauaaauucaagaccuacuuaucuaccaa	chr7:81529919..81529977:+
chr9_16834	0.3	0.00 ± 0.00		STAR	463	463	0	0	yes	mmu-miR-466i-5p_MIMAT0017325_Mus_musculus_miR-466i-5p		cacagcaggcacagacagga	gugugugugugugugugugug	cacagcaggcacagacaggacuuaagaacaaaagguuuauuuguuuggcuuguguacgugugugugugugugugugug	chr9:107576262..107576340:+
chr13_23563	0.3	0.00 ± 0.00		TRUE	280	280	0	0	no	mmu-miR-9-5p_MIMAT0000142_Mus_musculus_miR-9-5p	rno-miR-9a-5p_MIMAT0000781_Rattus_norvegicus_miR-9a-5p	ucuuugguuaucuagcugua	gaguucagccagaggaa	gaguucagccagaggaaggcagccuugugagggaagcgaguuguuaucuuugguuaucuagcugua	chr13:83738775..83738841:+
chr16_27342	0.3	0.00 ± 0.00		TRUE	1071	1070	1	0	no	mmu-miR-193b-3p_MIMAT0004859_Mus_musculus_miR-193b-3p	rno-miR-193-3p_MIMAT0000868_Rattus_norvegicus_miR-193-3p	aacuggcccacaaagucccg	ggagggagaacagugac	aacuggcccacaaagucccgcuuuuggggucauccuaacagcaaaggauucaggccuuggcagcgcuggagggagaacagugac	chr16:13449570..13449654:+
chr12_22343	0.3	0.00 ± 0.00		TRUE	30523	30523	0	0	no	mmu-miR-411-5p_MIMAT0004747_Mus_musculus_miR-411-5p	rno-miR-411-5p_MIMAT0005312_Rattus_norvegicus_miR-411-5p	uaguagaccguauagcgua	cucugugugguacuugg	cucugugugguacuuggagagauaguagaccguauagcgua	chr12:109710168..109710209:+
chr14_25128	0.3	0.00 ± 0.00		TRUE	511	511	0	0	no	mmu-miR-18a-5p_MIMAT0000528_Mus_musculus_miR-18a-5p	rno-miR-18a-5p_MIMAT0000787_Rattus_norvegicus_miR-18a-5p	uaaggugcaucuagugcag	gcccuaagugcuccuucuggc	uaaggugcaucuagugcagauagugaaguagacuagcaucuacugcccuaagugcuccuucuggc	chr14:115043867..115043932:+
chr15_26331	0.3	0.00 ± 0.00		TRUE	52915	52915	0	0	no	mmu-let-7c-5p_MIMAT0000523_Mus_musculus_let-7c-5p	rno-miR-98-5p_MIMAT0000819_Rattus_norvegicus_miR-98-5p	ugagguaguagguuguaugg	ccacaacauccagcucuacg	ccacaacauccagcucuacgccaagacugacugacggccuuuggggugagguaguagguuguaugg	chr15:85706570..85706636:+
chr17_28457	0.3	0.00 ± 0.00		TRUE	3516	3516	0	0	no	mmu-let-7e-5p_MIMAT0000524_Mus_musculus_let-7e-5p	rno-miR-98-5p_MIMAT0000819_Rattus_norvegicus_miR-98-5p	ugagguaggagguuguauag	gucaaucugcccaccugccgcgcc	gucaaucugcccaccugccgcgccccccgggcugagguaggagguuguauag	chr17:17830334..17830386:+
chr3_6859	0.2	0.00 ± 0.00		TRUE	18	18	0	0	yes	mmu-miR-3963_MIMAT0019341_Mus_musculus_miR-3963		uguaucccacuucugacac	guuuuagguggaauauuuu	uguaucccacuucugacacuggugauauuguuuaauaucuuacagguuuuagguggaauauuuu	chr3:151023793..151023857:-
chr12_22344	0.2	0.00 ± 0.00		TRUE	31685	30523	0	1162	no	mmu-miR-411-5p_MIMAT0004747_Mus_musculus_miR-411-5p	rno-miR-411-5p_MIMAT0005312_Rattus_norvegicus_miR-411-5p	uaguagaccguauagcgua	uauguaacacgguccacua	uaguagaccguauagcguacgcuuuaucugugacguauguaacacgguccacua	chr12:109710190..109710244:+
chr5_9251	0.1	0.00 ± 0.00		TRUE	5058	5058	0	0	no	mmu-miR-218-5p_MIMAT0000663_Mus_musculus_miR-218-5p	rno-miR-218a-5p_MIMAT0000888_Rattus_norvegicus_miR-218a-5p	uugugcuugaucuaaccau	gguugguguagugauaaug	gguugguguagugauaauggagcgagauuuucuguugugcuugaucuaaccau	chr5:48223932..48223985:+
chr12_21887	0.1	0.00 ± 0.00		TRUE	3828	3828	0	0	yes	mmu-miR-5099_MIMAT0020606_Mus_musculus_miR-5099		gcuuagaucgauguggugc	auuacauugauuuaagaag	auuacauugauuuaagaagugguaaugggcuuagaucgauguggugc	chr12:36816220..36816267:+
chr19_31197	0.1	0.00 ± 0.00		TRUE	24282	24282	0	0	no	mmu-miR-146b-5p_MIMAT0003475_Mus_musculus_miR-146b-5p	rno-miR-146a-5p_MIMAT0000852_Rattus_norvegicus_miR-146a-5p	ugagaacugaauuccauagg	cacagaagagagcucugcagg	cacagaagagagcucugcagggcaggcagcauccagacugagagaacuuuggccaccuggcucugagaacugaauuccauagg	chr19:46342727..46342810:+
chr11_19515	0	0.00 ± 0.00		STAR	8	8	0	0	yes	mmu-miR-3060-5p_MIMAT0014826_Mus_musculus_miR-3060-5p		auagcacagaagcacuccca	ggagugcuucgugcuucugg	ggagugcuucgugcuucugguugaagagaaaaugaccauagcacagaagcacuccca	chr11:4139378..4139435:+
chr1_1474	-0.1	0.00 ± 0.00		TRUE	8	8	0	0	yes	mmu-miR-5103_MIMAT0020610_Mus_musculus_miR-5103		ucauccgggauccccuga	uggggacccuaggaucugggc	uggggacccuaggaucugggcauaacauuugggggcucauccgggauccccuga	chr1:34433131..34433185:-
chr19_31195	-0.1	0.00 ± 0.00		TRUE	24282	24282	0	0	no	mmu-miR-146b-5p_MIMAT0003475_Mus_musculus_miR-146b-5p	rno-miR-146a-5p_MIMAT0000852_Rattus_norvegicus_miR-146a-5p	ugagaacugaauuccauagg	cacagaagagagcucugcagg	cacagaagagagcucugcagggcaggcagcauccagacugagagaacuuuggccaccuggcucugagaacugaauuccauagg	chr19:46342494..46342577:+
chr9_17340	-0.2	0.00 ± 0.00		TRUE	1846	1846	0	0	no	mmu-miR-34c-5p_MIMAT0000381_Mus_musculus_miR-34c-5p	rno-miR-34b-5p_MIMAT0000813_Rattus_norvegicus_miR-34b-5p	aggcaguguaguuagcugauu	ccagcuaaagacugcaugcuuuu	ccagcuaaagacugcaugcuuuuuucugagucuaguuacuaggcaguguaguuagcugauu	chr9:51103077..51103138:-
chr12_22091	-0.2	0.00 ± 0.00		TRUE	20	20	0	0	yes	mmu-miR-5101_MIMAT0020608_Mus_musculus_miR-5101		uuuguuuguuuugcugaugca	uaucaguuacaaacaaaaa	uaucaguuacaaacaaaaaccguuuuguaagacuuguuguuuuuguuuguuuugcugaugca	chr12:75909113..75909175:+
chr2_4463	-0.3	0.00 ± 0.00		TRUE	1099	1099	0	0	no	mmu-miR-130a-3p_MIMAT0000141_Mus_musculus_miR-130a-3p	rno-miR-130b-3p_MIMAT0000837_Rattus_norvegicus_miR-130b-3p	cagugcaauguuaaaagggc	cuccucagcaucacugca	cagugcaauguuaaaagggcaucggccuuguaguacuacccagugccggcagccuccucagcaucacugca	chr2:84741066..84741137:-
chr1_1205	-0.4	0.00 ± 0.00		TRUE	18	18	0	0	no	mmu-miR-215-5p_MIMAT0000904_Mus_musculus_miR-215-5p	rno-miR-215_MIMAT0003118_Rattus_norvegicus_miR-215	augaccuaugauuugacaga	ucucagcaucaacgguguacagga	ucucagcaucaacgguguacaggagaaugaccuaugauuugacaga	chr1:185313584..185313630:+
chr8_15869	-0.4	0.00 ± 0.00		TRUE	7	7	0	0	yes	mmu-miR-3074-5p_MIMAT0014856_Mus_musculus_miR-3074-5p		uuccugcugaacugagcca	uuucagcucaguaggcacg	uuccugcugaacugagccagugcacuggaaucaacuguuucagcucaguaggcacg	chr8:84208837..84208893:-
chr8_15870	-0.5	0.00 ± 0.00		TRUE	7	7	0	0	yes	mmu-miR-3074-5p_MIMAT0014856_Mus_musculus_miR-3074-5p		uuccugcugaacugagcca	gcucacggcagacauucugca	gcucacggcagacauucugcaggguugccagcuccuagggggcuggacuccuguuccugcugaacugagcca	chr8:84208874..84208946:-
chr11_21340	-0.5	0.00 ± 0.00		TRUE	1703220	1703220	0	0	no	mmu-miR-21a-5p_MIMAT0000530_Mus_musculus_miR-21a-5p	rno-miR-21-5p_MIMAT0000790_Rattus_norvegicus_miR-21-5p	uagcuuaucagacugauguu	caucgcauggcugua	caucgcauggcuguaccaccuugucggauagcuuaucagacugauguu	chr11:86584121..86584169:-
chr13_24034	-0.7	0.00 ± 0.00		TRUE	30055	30055	0	0	no	mmu-let-7a-5p_MIMAT0000521_Mus_musculus_let-7a-5p	rno-miR-98-5p_MIMAT0000819_Rattus_norvegicus_miR-98-5p	ugagguaguagguuguauag	gugauuacuuucaacauucacc	gugauuacuuucaacauucacccuggauguucucuucacugugggaugagguaguagguuguauag	chr13:48538240..48538306:-
chr12_22793	-1	0.00 ± 0.00		TRUE	874	860	0	14	no	mmu-miR-1843a-5p_MIMAT0014805_Mus_musculus_miR-1843a-5p	rno-miR-1843-5p_MIMAT0024847_Rattus_norvegicus_miR-1843-5p	uauggaggucucugucuga	ucugaucguucaccuccaua	uauggaggucucugucugacuuagaauagcuggcugagucugaucguucaccuccaua	chr12:80391616..80391674:-
chr18_30661	-1.1	0.00 ± 0.00		TRUE	79	79	0	0	no	mmu-miR-145b_MIMAT0025105_Mus_musculus_miR-145b	rno-miR-145-5p_MIMAT0000851_Rattus_norvegicus_miR-145-5p	guccaguuuucccaggagac	cuggcuugagaaauugguguu	guccaguuuucccaggagacuccagucuggcuugagaaauugguguu	chr18:69022210..69022257:-
chr17_29585	-1.5	0.00 ± 0.00		TRUE	5	5	0	0	yes	mmu-miR-5709_MIMAT0022504_Mus_musculus_miR-5709		auacgcacacuuaagacuuu	agucuuaaggguguguauug	auacgcacacuuaagacuuuagaagcucucagacuaaagucuuaaggguguguauug	chr17:67026161..67026218:-
chrX_32328	-1.5	0.00 ± 0.00		TRUE	2440	2440	0	0	no	mmu-miR-652-3p_MIMAT0003711_Mus_musculus_miR-652-3p	rno-miR-652-3p_MIMAT0005342_Rattus_norvegicus_miR-652-3p	aauggcgccacuaggguugu	aacucuacgcggcgauccuggca	aauggcgccacuaggguugugcaguguacagccuacacaacucuacgcggcgauccuggca	chrX:142739060..142739121:+
chr14_24687	-1.6	0.00 ± 0.00		TRUE	6	6	0	0	no	mmu-miR-346-5p_MIMAT0000597_Mus_musculus_miR-346-5p	rno-miR-346_MIMAT0000596_Rattus_norvegicus_miR-346	ugucugcccgagugccugccu	gaggugcugcgaccaggcgguuagga	gaggugcugcgaccaggcgguuaggaggucucuguguugggcgucugucugcccgagugccugccu	chr14:34894579..34894645:+
chr14_24982	-1.7	0.00 ± 0.00		TRUE	7	7	0	0	yes	mmu-miR-374c-3p_MIMAT0014954_Mus_musculus_miR-374c-3p		acuuagcagguuguauua	uuauaaauuuaugcugggcag	acuuagcagguuguauuauuauauuuaagauuauaaauuuaugcugggcag	chr14:87138447..87138498:+
chr15_26992	-2	0.00 ± 0.00		TRUE	1582	1582	0	0	no	mmu-miR-1943-5p_MIMAT0009408_Mus_musculus_miR-1943-5p		agggaggaucugggcaccug	ugugcuugauauuccuga	ugugcuugauauuccugaaagcagaaaaccccuggggagccucuggcugggaagggaggaucugggcaccug	chr15:79375272..79375344:-
chr11_19919	-2.2	0.00 ± 0.00		TRUE	29	29	0	0	no	mmu-miR-5100_MIMAT0020607_Mus_musculus_miR-5100		cgaaucccagcggugccuc	ggacuugggaacugaa	ggacuugggaacugaagagcagaguucgaaucccagcggugccuc	chr11:60728673..60728718:+
chr1_453	-2.3	0.00 ± 0.00		TRUE	38650	38650	0	0	no	mmu-miR-26b-5p_MIMAT0000534_Mus_musculus_miR-26b-5p	rno-miR-26a-5p_MIMAT0000796_Rattus_norvegicus_miR-26a-5p	uucaaguaauucaggauagg	gguccugucuugugca	gguccugucuugugcagcccucuuuccccucuuaccccuacugcccgggacccaguucaaguaauucaggauagg	chr1:74394269..74394344:+
chr1_2462	-2.5	0.00 ± 0.00		STAR	103	52	0	51	no	mmu-miR-1981-5p_MIMAT0009458_Mus_musculus_miR-1981-5p		caucuaacccuggccuuuga	guaaaggcugggcuuagacgu	guaaaggcugggcuuagacguggccuuuggguguggaaugcacuuccguuuguaaccgccaucuaacccuggccuuuga	chr1:184822409..184822488:-
chr5_9752	-2.6	0.00 ± 0.00		TRUE	4	4	0	0	no	mmu-miR-702-5p_MIMAT0022931_Mus_musculus_miR-702-5p	rno-miR-702-5p_MIMAT0017884_Rattus_norvegicus_miR-702-5p	gugaguggggugguuggca	cccacagccuccugaugu	gugaguggggugguuggcauggguugcccauggggacucgacgcugugcccacagccuccugaugu	chr5:136991442..136991508:+
chr9_17458	-2.8	0.00 ± 0.00		TRUE	394	394	0	0	no	mmu-miR-190a-5p_MIMAT0000220_Mus_musculus_miR-190a-5p	rno-miR-190b-5p_MIMAT0005302_Rattus_norvegicus_miR-190b-5p	ugauauguuugauauauua	auauucucaagcucagucaaa	auauucucaagcucagucaaaccuggaugccuuuucugcaggccucugugugauauguuugauauauua	chr9:67236702..67236771:-
chr7_13902	-2.9	0.00 ± 0.00		TRUE	15	15	0	0	no	mmu-miR-5121_MIMAT0020629_Mus_musculus_miR-5121		gcuugugaugagacaucu	auguggugacauguag	auguggugacauguaggacaggguaggcucuggcagcuugugaugagacaucu	chr7:45126926..45126979:-
chr9_16409	-3.3	0.00 ± 0.00		TRUE	30055	30051	4	0	no	mmu-let-7a-5p_MIMAT0000521_Mus_musculus_let-7a-5p	rno-miR-98-5p_MIMAT0000819_Rattus_norvegicus_miR-98-5p	ugagguaguagguuguauag	aacaugaaauugcagagc	aacaugaaauugcagagcuugagaauggguagcucuccagccauugugacugcauguucccagguugagguaguagguuguauag	chr9:41536667..41536752:+
chr1_2510	-3.4	0.00 ± 0.00		TRUE	66771	66770	0	1	no	mmu-miR-205-5p_MIMAT0000238_Mus_musculus_miR-205-5p	rno-miR-205_MIMAT0000878_Rattus_norvegicus_miR-205	uccuucauuccaccggagucu	uacacgaggaggcuuaguaga	uacacgaggaggcuuaguagacaaacagccccagacaauccauggguccucuuguccuucauuccaccggagucu	chr1:193507503..193507578:-
chr12_22349	-3.9	0.00 ± 0.00		STAR	6	6	0	0	no	mmu-miR-1197-5p_MIMAT0017331_Mus_musculus_miR-1197-5p	oar-miR-1197-3p_MIMAT0019258_Ovis_aries_miR-1197-3p	uaggacacauggucuacuu	guugaccaugguguguacg	guugaccaugguguguacgcuuuauuuaugacguaggacacauggucuacuu	chr12:109712363..109712415:+
chr12_21800	-4.1	0.00 ± 0.00		TRUE	9	9	0	0	no	mmu-miR-3066-5p_MIMAT0014838_Mus_musculus_miR-3066-5p		uugguugcuguagauuaagua	cuuaauagaccgcaaccugca	uugguugcuguagauuaaguaguuuaauaugaugcugcacuuaauagaccgcaaccugca	chr12:17355404..17355464:+
chr14_25125	-4.5	0.00 ± 0.00		TRUE	4011	4011	0	0	no	mmu-miR-17-5p_MIMAT0000649_Mus_musculus_miR-17-5p	rno-miR-20a-5p_MIMAT0000602_Rattus_norvegicus_miR-20a-5p	caaagugcuuacagugcaggu	uugggacugaagcugugac	uugggacugaagcugugaccagucagaauaaugucaaagugcuuacagugcaggu	chr14:115043650..115043705:+
chr12_22960	-4.8	0.00 ± 0.00		STAR	6	4	0	2	no	mmu-miR-1247-5p_MIMAT0014800_Mus_musculus_miR-1247-5p		cgggaacgucgagacugga	acccgucccguucguccccgg	acccgucccguucguccccggacguugcucucugccccgggaacgucgagacugga	chr12:110278059..110278115:-
chr6_11763	-6.1	0.00 ± 0.00		TRUE	13	13	0	0	no	mmu-miR-489-3p_MIMAT0003112_Mus_musculus_miR-489-3p		augacaccacauauauggc	cuuguguguugguuaguuu	augacaccacauauauggcagcuaaacuguuacauggaacaacaaguaagauauaggcuuguguguugguuaguuu	chr6:3721867..3721943:-
chr17_28517	-6.6	0.00 ± 0.00		TRUE	4	4	0	0	no	mmu-miR-5125_MIMAT0020635_Mus_musculus_miR-5125		uucugccugggauuuccuu	ggagagccccaugccuuugg	ggagagccccaugccuuuggacaugcuguuccuucugccugggauuuccuu	chr17:23823306..23823357:+
chr9_16411	-13	0.00 ± 0.00		TRUE	32223	32223	0	0	no	mmu-miR-125b-5p_MIMAT0000136_Mus_musculus_miR-125b-5p	rno-miR-351-5p_MIMAT0000608_Rattus_norvegicus_miR-351-5p	ucccugagacccuaacuugu	uuguuuugucucaagaaa	uuguuuugucucaagaaagaaugaaggaaucguguugcgcuccccucagucccugagacccuaacuugu	chr9:41581891..41581960:+
chr3_5407	-13	0.00 ± 0.00		TRUE	38046	38046	0	0	no	mmu-miR-16-5p_MIMAT0000527_Mus_musculus_miR-16-5p	rno-miR-497-5p_MIMAT0003383_Rattus_norvegicus_miR-497-5p	uagcagcacguaaauauugg	gauaucugacaugcuuguucca	gauaucugacaugcuuguuccacucuagcagcacguaaauauugg	chr3:69009893..69009938:+
chr4_8139	-18	0.00 ± 0.00		TRUE	10	10	0	0	no	mmu-miR-466i-5p_MIMAT0017325_Mus_musculus_miR-466i-5p		ugugugugugugugugugug	cagcaauauaugcuauuu	uguguguguguguguguguguaugaacauuuauuugucaaagacuuguaaucagacaaauguaaauugaacagcaauauaugcuauuu	chr4:44231112..44231200:-
chr14_24981	-18	0.00 ± 0.00		TRUE	7	7	0	0	no	mmu-miR-374c-3p_MIMAT0014954_Mus_musculus_miR-374c-3p		acuuagcagguuguauua	gaaggaugugucuauacggucc	gaaggaugugucuauacgguccacuacauggacuuagcagguuguauua	chr14:87138416..87138465:+
chr3_5953	-21	0.00 ± 0.00		TRUE	12029	12029	0	0	no	mmu-miR-186-5p_MIMAT0000215_Mus_musculus_miR-186-5p	rno-miR-186-5p_MIMAT0000863_Rattus_norvegicus_miR-186-5p	caaagaauucuccuuuugg	aaacauuuaauugcuuacaa	aaacauuuaauugcuuacaacuuuccaaagaauucuccuuuugg	chr3:157544260..157544304:+

## Sheet: D1_miRDeep2_miRNA read counts
D1_miRDeep2_miRNA read counts
miRBase precursor id	total read count	5p read counts			3p read counts			remaining reads	miRBase 5p sequence(s)	miRBase 3p sequence(s)	miRBase precursor sequence
mmu-mir-21a_MI0000569_Mus_musculus_miR-21_stem-loop	2401087	id	seq	seq(norm)	id	seq	seq(norm)	11	uagcuuaucagacugauguuga	caacagcagucgaugggcuguc	uguaccaccuugucggauagcuuaucagacugauguugacuguugaaucucauggcaacagcagucgaugggcugucugacauuuugguauc
		mmu-miR-21a-5p_MIMAT0000530_Mus_musculus_miR-21a-5p	2400031	201757	mmu-miR-21a-3p_MIMAT0004628_Mus_musculus_miR-21a-3p	1045	87.85
mmu-mir-1a-1_MI0000139_Mus_musculus_miR-1a-1_stem-loop	1226587	id	seq	seq(norm)	id	seq	seq(norm)	3	acauacuucuuuauaugcccaua	uggaauguaaagaaguauguau	gcuugggacacauacuucuuuauaugcccauaugaaccugcuaagcuauggaauguaaagaaguauguauuucaggc
		mmu-miR-1a-1-5p_MIMAT0016979_Mus_musculus_miR-1a-1-5p	19	1.6	mmu-miR-1a-3p_MIMAT0000123_Mus_musculus_miR-1a-3p	1226565	103111
mmu-mir-1a-2_MI0000652_Mus_musculus_miR-1a-2_stem-loop	1226574	id	seq	seq(norm)	id	seq	seq(norm)	3	acauacuucuuuauguacccaua	uggaauguaaagaaguauguau	ucagagcacauacuucuuuauguacccauaugaacauucagugcuauggaauguaaagaaguauguauuuug
		mmu-miR-1a-2-5p_MIMAT0017047_Mus_musculus_miR-1a-2-5p	6	0.5	mmu-miR-1a-3p_MIMAT0000123_Mus_musculus_miR-1a-3p	1226565	103111
mmu-mir-143_MI0000257_Mus_musculus_miR-143_stem-loop	665525	id	seq	seq(norm)	id	seq	seq(norm)	2	ggugcagugcugcaucucugg	ugagaugaagcacuguagcuc	ccugaggugcagugcugcaucucuggucaguugggagucugagaugaagcacuguagcucagg
		mmu-miR-143-5p_MIMAT0017006_Mus_musculus_miR-143-5p	1472	123.74	mmu-miR-143-3p_MIMAT0000247_Mus_musculus_miR-143-3p	664051	55823.1
mmu-mir-101a_MI0000148_Mus_musculus_miR-101a_stem-loop	341833	id	seq	seq(norm)	id	seq	seq(norm)	3	ucaguuaucacagugcugaugc	uacaguacugugauaacugaa	aggcugcccuggcucaguuaucacagugcugaugcuguccauucuaaagguacaguacugugauaacugaaggauggcagcca
		mmu-miR-101a-5p_MIMAT0004526_Mus_musculus_miR-101a-5p	66	5.55	mmu-miR-101a-3p_MIMAT0000133_Mus_musculus_miR-101a-3p	170937	14369.7		acaguacugugauaacuga
		mmu-miR-101c_MIMAT0019349_Mus_musculus_miR-101c	170827	14360.5
mmu-mir-99a_MI0000146_Mus_musculus_miR-99a_stem-loop	306924	id	seq	seq(norm)	id	seq	seq(norm)	0	aacccguagauccgaucuugug	caagcucguuucuaugggucu	cauaaacccguagauccgaucuuguggugaaguggaccgcgcaagcucguuucuaugggucugug
		mmu-miR-99a-5p_MIMAT0000131_Mus_musculus_miR-99a-5p	306819	25792.6	mmu-miR-99a-3p_MIMAT0016981_Mus_musculus_miR-99a-3p	105	8.83
mmu-mir-26a-2_MI0000706_Mus_musculus_miR-26a-2_stem-loop	291039	id	seq	seq(norm)	id	seq	seq(norm)	0	uucaaguaauccaggauaggcu	ccuguucuugauuacuuguuuc	ggcugcggcuggauucaaguaauccaggauaggcuguguccguccaugaggccuguucuugauuacuuguuucuggaggcagcg
		mmu-miR-26a-5p_MIMAT0000533_Mus_musculus_miR-26a-5p	290960	24459.4	mmu-miR-26a-2-3p_MIMAT0017058_Mus_musculus_miR-26a-2-3p	79	6.64
mmu-mir-26a-1_MI0000573_Mus_musculus_miR-26a-1_stem-loop	290871	id	seq	seq(norm)	id	seq	seq(norm)	0	uucaaguaauccaggauaggcu	ccuauucuugguuacuugcacg	aaggccguggccucguucaaguaauccaggauaggcugugcaggucccaaggggccuauucuugguuacuugcacggggacgcgggccug
		mmu-miR-26a-5p_MIMAT0000533_Mus_musculus_miR-26a-5p	290869	24451.8	mmu-miR-26a-1-3p_MIMAT0017020_Mus_musculus_miR-26a-1-3p	2	0.17
mmu-mir-199a-2_MI0000713_Mus_musculus_miR-199a-2_stem-loop	247180	id	seq	seq(norm)	id	seq	seq(norm)	3	cccaguguucagacuaccuguuc	acaguagucugcacauugguua	uggaagcuucaggagauccugcuccgucgccccaguguucagacuaccuguucaggacaaugccguuguacaguagucugcacauugguuagacugggcaagggccagca
		mmu-miR-199a-5p_MIMAT0000229_Mus_musculus_miR-199a-5p	47247	3971.8	mmu-miR-199b-3p_MIMAT0004667_Mus_musculus_miR-199b-3p	99965	8403.51			acaguagucugcacauugguua
					mmu-miR-199a-3p_MIMAT0000230_Mus_musculus_miR-199a-3p	99965	8403.51
mmu-mir-199a-1_MI0000241_Mus_musculus_miR-199a-1_stem-loop	247177	id	seq	seq(norm)	id	seq	seq(norm)	4	cccaguguucagacuaccuguuc	acaguagucugcacauugguua	gccaucccaguguucagacuaccuguucaggaggcugggacauguacaguagucugcacauugguuaggc
		mmu-miR-199a-5p_MIMAT0000229_Mus_musculus_miR-199a-5p	47229	3970.28	mmu-miR-199b-3p_MIMAT0004667_Mus_musculus_miR-199b-3p	99972	8404.1			acaguagucugcacauugguua
					mmu-miR-199a-3p_MIMAT0000230_Mus_musculus_miR-199a-3p	99972	8404.1
mmu-mir-203_MI0000246_Mus_musculus_miR-203_stem-loop	216063	id	seq	seq(norm)	id	seq	seq(norm)	3	agugguucuugacaguucaaca	gugaaauguuuaggaccacuag	gccugguccagugguucuugacaguucaacaguucuguagcacaauugugaaauguuuaggaccacuagacccggc
		mmu-miR-203-5p_MIMAT0004547_Mus_musculus_miR-203-5p	496	41.7	mmu-miR-203-3p_MIMAT0000236_Mus_musculus_miR-203-3p	215564	18121.3
mmu-mir-199b_MI0000714_Mus_musculus_miR-199b_stem-loop	215557	id	seq	seq(norm)	id	seq	seq(norm)	3	cccaguguuuagacuaccuguuc	acaguagucugcacauugguua	ccagaggauaccuccacuccgucuacccaguguuuagacuaccuguucaggacucccaaauuguacaguagucugcacauugguuaggcugggcuggguuagacccucgg
		mmu-miR-199b-5p_MIMAT0000672_Mus_musculus_miR-199b-5p	15610	1312.25	mmu-miR-199b-3p_MIMAT0004667_Mus_musculus_miR-199b-3p	99972	8404.1			acaguagucugcacauugguua
					mmu-miR-199a-3p_MIMAT0000230_Mus_musculus_miR-199a-3p	99972	8404.1
mmu-mir-27a_MI0000578_Mus_musculus_miR-27a_stem-loop	210416	id	seq	seq(norm)	id	seq	seq(norm)	27	agggcuuagcugcuugugagca	uucacaguggcuaaguuccgc	uggccugaggagcagggcuuagcugcuugugagcaagguccacagcaaagucguguucacaguggcuaaguuccgcccccuggaccc
		mmu-miR-27a-5p_MIMAT0004633_Mus_musculus_miR-27a-5p	663	55.73	mmu-miR-27a-3p_MIMAT0000537_Mus_musculus_miR-27a-3p	209726	17630.5
mmu-mir-30a_MI0000144_Mus_musculus_miR-30a_stem-loop	195921	id	seq	seq(norm)	id	seq	seq(norm)	3	uguaaacauccucgacuggaag	cuuucagucggauguuugcagc	gcgacuguaaacauccucgacuggaagcugugaagccacaaaugggcuuucagucggauguuugcagcugc
		mmu-miR-30a-5p_MIMAT0000128_Mus_musculus_miR-30a-5p	194418	16343.6	mmu-miR-30a-3p_MIMAT0000129_Mus_musculus_miR-30a-3p	1500	126.1
mmu-mir-27b_MI0000142_Mus_musculus_miR-27b_stem-loop	146904	id	seq	seq(norm)	id	seq	seq(norm)	1	agagcuuagcugauuggugaac	uucacaguggcuaaguucugc	aggugcagagcuuagcugauuggugaacagugauugguuuccgcuuuguucacaguggcuaaguucugcaccu
		mmu-miR-27b-5p_MIMAT0004522_Mus_musculus_miR-27b-5p	114	9.58	mmu-miR-27b-3p_MIMAT0000126_Mus_musculus_miR-27b-3p	146789	12339.8
mmu-mir-23a_MI0000571_Mus_musculus_miR-23a_stem-loop	145717	id	seq	seq(norm)	id	seq	seq(norm)	0	gggguuccuggggaugggauuu	aucacauugccagggauuucc	cggacggcugggguuccuggggaugggauuugaugccagucacaaaucacauugccagggauuuccaacugaccc
		mmu-miR-23a-5p_MIMAT0017019_Mus_musculus_miR-23a-5p	66	5.55	mmu-miR-23a-3p_MIMAT0000532_Mus_musculus_miR-23a-3p	145651	12244.1
mmu-mir-30e_MI0000259_Mus_musculus_miR-30e_stem-loop	134916	id	seq	seq(norm)	id	seq	seq(norm)	6	uguaaacauccuugacuggaag	cuuucagucggauguuuacagc	gggcagucuuugcuacuguaaacauccuugacuggaagcuguaagguguugagaggagcuuucagucggauguuuacagcggcaggcugcca
		mmu-miR-30e-5p_MIMAT0000248_Mus_musculus_miR-30e-5p	133751	11243.7	mmu-miR-30e-3p_MIMAT0000249_Mus_musculus_miR-30e-3p	1159	97.43
mmu-mir-24-2_MI0000572_Mus_musculus_miR-24-2_stem-loop	118304	id	seq	seq(norm)	id	seq	seq(norm)	0	gugccuacugagcugaaacagu	uggcucaguucagcaggaacag	gccucucuccgggcuccgccucccgugccuacugagcugaaacaguugauuccagugcacuggcucaguucagcaggaacaggaguccagcccccuaggagcuggca
		mmu-miR-24-2-5p_MIMAT0005440_Mus_musculus_miR-24-2-5p	8505	714.97	mmu-miR-24-3p_MIMAT0000219_Mus_musculus_miR-24-3p	109799	9230.2
mmu-let-7g_MI0000137_Mus_musculus_let-7g_stem-loop	111803	id	seq	seq(norm)	id	seq	seq(norm)	0	ugagguaguaguuuguacaguu	acuguacaggccacugccuugc	ccaggcugagguaguaguuuguacaguuugagggucuaugauaccacccgguacaggagauaacuguacaggccacugccuugccagg
		mmu-let-7g-5p_MIMAT0000121_Mus_musculus_let-7g-5p	111765	9395.47	mmu-let-7g-3p_MIMAT0004519_Mus_musculus_let-7g-3p	38	3.19
mmu-mir-24-1_MI0000231_Mus_musculus_miR-24-1_stem-loop	110077	id	seq	seq(norm)	id	seq	seq(norm)	0	gugccuacugagcugauaucagu	uggcucaguucagcaggaacag	cuccggugccuacugagcugauaucaguucucauuucacacacuggcucaguucagcaggaacaggag
		mmu-miR-24-1-5p_MIMAT0000218_Mus_musculus_miR-24-1-5p	278	23.37	mmu-miR-24-3p_MIMAT0000219_Mus_musculus_miR-24-3p	109799	9230.2
mmu-mir-148a_MI0000550_Mus_musculus_miR-148a_stem-loop	100554	id	seq	seq(norm)	id	seq	seq(norm)	1	aaaguucugagacacuccgacu	ucagugcacuacagaacuuugu	agccaguuuggucuuuugagacaaaguucugagacacuccgacucugaguaugauagaagucagugcacuacagaacuuugucucuagaggcugugguc
		mmu-miR-148a-5p_MIMAT0004617_Mus_musculus_miR-148a-5p	1344	112.98	mmu-miR-148a-3p_MIMAT0000516_Mus_musculus_miR-148a-3p	99209	8339.96
mmu-mir-133a-1_MI0000159_Mus_musculus_miR-133a-1_stem-loop	84317	id	seq	seq(norm)	id	seq	seq(norm)	25	gcugguaaaauggaaccaaau	uuugguccccuucaaccagcug	gcuaaagcugguaaaauggaaccaaaucgccucuucaauggauuugguccccuucaaccagcuguagc
		mmu-miR-133a-5p_MIMAT0003473_Mus_musculus_miR-133a-5p	4050	340.46	mmu-miR-133a-3p_MIMAT0000145_Mus_musculus_miR-133a-3p	80242	6745.5
mmu-mir-133a-2_MI0000820_Mus_musculus_miR-133a-2_stem-loop	84294	id	seq	seq(norm)	id	seq	seq(norm)	2	gcugguaaaauggaaccaaau	uuugguccccuucaaccagcug	agaagccaaaugcuuugcugaagcugguaaaauggaaccaaaucagcuguuggauggauuugguccccuucaaccagcuguagcugcgcauugaucacgccgca
		mmu-miR-133a-5p_MIMAT0003473_Mus_musculus_miR-133a-5p	4050	340.46	mmu-miR-133a-3p_MIMAT0000145_Mus_musculus_miR-133a-3p	80242	6745.5
mmu-mir-183_MI0000225_Mus_musculus_miR-183_stem-loop	81814	id	seq	seq(norm)	id	seq	seq(norm)	2	uauggcacugguagaauucacu	gugaauuaccgaagggccauaa	cuguguauggcacugguagaauucacugugaacagucucagucagugaauuaccgaagggccauaaacag
		mmu-miR-183-5p_MIMAT0000212_Mus_musculus_miR-183-5p	81784	6875.13	mmu-miR-183-3p_MIMAT0004539_Mus_musculus_miR-183-3p	28	2.35
mmu-mir-152_MI0000174_Mus_musculus_miR-152_stem-loop	81096	id	seq	seq(norm)	id	seq	seq(norm)	5	uagguucugugauacacuccgacu	ucagugcaugacagaacuugg	ccgggccuagguucugugauacacuccgacucgggcucuggagcagucagugcaugacagaacuugggcccgg
		mmu-miR-152-5p_MIMAT0016991_Mus_musculus_miR-152-5p	243	20.43	mmu-miR-152-3p_MIMAT0000162_Mus_musculus_miR-152-3p	80848	6796.45
mmu-mir-142_MI0000167_Mus_musculus_miR-142_stem-loop	77997	id	seq	seq(norm)	id	seq	seq(norm)	1290	cauaaaguagaaagcacuacu	uguaguguuuccuacuuuaugga	acccauaaaguagaaagcacuacuaacagcacuggaggguguaguguuuccuacuuuauggaug
		mmu-miR-142-5p_MIMAT0000154_Mus_musculus_miR-142-5p	48631	4088.14	mmu-miR-142-3p_MIMAT0000155_Mus_musculus_miR-142-3p	28076	2360.2
mmu-let-7i_MI0000138_Mus_musculus_let-7i_stem-loop	74929	id	seq	seq(norm)	id	seq	seq(norm)	1	ugagguaguaguuugugcuguu	cugcgcaagcuacugccuugcu	cuggcugagguaguaguuugugcuguuggucggguugugacauugcccgcuguggagauaacugcgcaagcuacugccuugcuag
		mmu-let-7i-5p_MIMAT0000122_Mus_musculus_let-7i-5p	74628	6273.57	mmu-let-7i-3p_MIMAT0004520_Mus_musculus_let-7i-3p	300	25.22
mmu-mir-133b_MI0000821_Mus_musculus_miR-133b_stem-loop	72665	id	seq	seq(norm)	id	seq	seq(norm)	0	gcuggucaaacggaaccaaguc	uuugguccccuucaaccagcua	ccuccaaagggaguggcccccugcucuggcuggucaaacggaaccaaguccgucuuccugagagguuugguccccuucaaccagcuacagcagggcuggcaaagcucaauauuuggaga
		mmu-miR-133b-5p_MIMAT0017083_Mus_musculus_miR-133b-5p	3	0.25	mmu-miR-133b-3p_MIMAT0000769_Mus_musculus_miR-133b-3p	72662	6108.3
mmu-mir-29a_MI0000576_Mus_musculus_miR-29a_stem-loop	72635	id	seq	seq(norm)	id	seq	seq(norm)	1	acugauuucuuuugguguucag	uagcaccaucugaaaucgguua	accccuuagaggaugacugauuucuuuugguguucagagucaauagaauuuucuagcaccaucugaaaucgguuauaaugauugggga
		mmu-miR-29a-5p_MIMAT0004631_Mus_musculus_miR-29a-5p	152	12.78	mmu-miR-29a-3p_MIMAT0000535_Mus_musculus_miR-29a-3p	72482	6093.16
mmu-mir-486_MI0003493_Mus_musculus_miR-486_stem-loop	70810	id	seq	seq(norm)	id	seq	seq(norm)	0	uccuguacugagcugccccgag	cggggcagcucaguacaggau	cagccagcucugaucucgcccucccugagggguccuguacugagcugccccgagguccuucacugugcucagcucggggcagcucaguacaggaugcgucagggugggagacaacggggaacaagcca
		mmu-miR-486-5p_MIMAT0003130_Mus_musculus_miR-486-5p	35313	2968.57	mmu-miR-486-3p_MIMAT0017206_Mus_musculus_miR-486-3p	92	7.73		uccuguacugagcugccccgag	cggggcagcucaguacagga
		mmu-miR-3107-5p_MIMAT0014943_Mus_musculus_miR-3107-5p	35313	2968.57	mmu-miR-3107-3p_MIMAT0014944_Mus_musculus_miR-3107-3p	92	7.73
mmu-mir-3107_MI0014103_Mus_musculus_miR-3107_stem-loop	70645	id	seq	seq(norm)	id	seq	seq(norm)	0	uccuguacugagcugccccgag	cggggcagcucaguacagga	cccacccugacgcauccuguacugagcugccccgagcugagcacagugaaggaccucggggcagcucaguacaggaccccucagggaggg
		mmu-miR-486-5p_MIMAT0003130_Mus_musculus_miR-486-5p	35284	2966.13	mmu-miR-3107-3p_MIMAT0014944_Mus_musculus_miR-3107-3p	77	6.47		uccuguacugagcugccccgag
		mmu-miR-3107-5p_MIMAT0014943_Mus_musculus_miR-3107-5p	35284	2966.13
mmu-let-7f-2_MI0000563_Mus_musculus_let-7f-2_stem-loop	68330	id	seq	seq(norm)	id	seq	seq(norm)	5	ugagguaguagauuguauaguu	cuauacagucuacugucuuuc	ugugggaugagguaguagauuguauaguuuuagggucauaccccaucuuggagauaacuauacagucuacugucuuucccacg
		mmu-let-7f-5p_MIMAT0000525_Mus_musculus_let-7f-5p	68069	5722.19	mmu-let-7f-2-3p_MIMAT0017017_Mus_musculus_let-7f-2-3p	256	21.52
mmu-let-7f-1_MI0000562_Mus_musculus_let-7f-1_stem-loop	68265	id	seq	seq(norm)	id	seq	seq(norm)	0	ugagguaguagauuguauaguu	cuauacaaucuauugccuuccc	aucagagugagguaguagauuguauaguugugggguagugauuuuacccuguuuaggagauaacuauacaaucuauugccuucccugag
		mmu-let-7f-5p_MIMAT0000525_Mus_musculus_let-7f-5p	68054	5720.93	mmu-let-7f-1-3p_MIMAT0004623_Mus_musculus_let-7f-1-3p	211	17.74
mmu-mir-10b_MI0000221_Mus_musculus_miR-10b_stem-loop	62816	id	seq	seq(norm)	id	seq	seq(norm)	2	uacccuguagaaccgaauuugug	cagauucgauucuaggggaaua	uauauacccuguagaaccgaauuugugugguacccacauagucacagauucgauucuaggggaauaua
		mmu-miR-10b-5p_MIMAT0000208_Mus_musculus_miR-10b-5p	61268	5150.46	mmu-miR-10b-3p_MIMAT0004538_Mus_musculus_miR-10b-3p	1546	129.96
mmu-mir-126_MI0000153_Mus_musculus_miR-126_stem-loop	62302	id	seq	seq(norm)	id	seq	seq(norm)	0	cauuauuacuuuugguacgcg	ucguaccgugaguaauaaugcg	ugacagcacauuauuacuuuugguacgcgcugugacacuucaaacucguaccgugaguaauaaugcgcgguca
		mmu-miR-126-5p_MIMAT0000137_Mus_musculus_miR-126-5p	27786	2335.82	mmu-miR-126-3p_MIMAT0000138_Mus_musculus_miR-126-3p	34516	2901.57
mmu-mir-145a_MI0000169_Mus_musculus_miR-145_stem-loop	60652	id	seq	seq(norm)	id	seq	seq(norm)	2	guccaguuuucccaggaaucccu	auuccuggaaauacuguucuug	cucacgguccaguuuucccaggaaucccuuggaugcuaagauggggauuccuggaaauacuguucuugag
		mmu-miR-145a-5p_MIMAT0000157_Mus_musculus_miR-145a-5p	51277	4310.58	mmu-miR-145a-3p_MIMAT0004534_Mus_musculus_miR-145a-3p	9373	787.94
mmu-mir-205_MI0000248_Mus_musculus_miR-205_stem-loop	58396	id	seq	seq(norm)	id	seq	seq(norm)	1	uccuucauuccaccggagucug	gauuucaguggagugaagcuca	cucuuguccuucauuccaccggagucugucuuaugccaaccagauuucaguggagugaagcucaggag
		mmu-miR-205-5p_MIMAT0000238_Mus_musculus_miR-205-5p	57777	4857	mmu-miR-205-3p_MIMAT0017003_Mus_musculus_miR-205-3p	618	51.95
mmu-mir-99b_MI0000147_Mus_musculus_miR-99b_stem-loop	53760	id	seq	seq(norm)	id	seq	seq(norm)	0	cacccguagaaccgaccuugcg	caagcucgugucuguggguccg	ggcacccacccguagaaccgaccuugcggggccuucgccgcacacaagcucgugucuguggguccguguc
		mmu-miR-99b-5p_MIMAT0000132_Mus_musculus_miR-99b-5p	53568	4503.17	mmu-miR-99b-3p_MIMAT0004525_Mus_musculus_miR-99b-3p	192	16.14
mmu-mir-22_MI0000570_Mus_musculus_miR-22_stem-loop	53243	id	seq	seq(norm)	id	seq	seq(norm)	0	aguucuucaguggcaagcuuua	aagcugccaguugaagaacugu	accuggcugagccgcaguaguucuucaguggcaagcuuuauguccugacccagcuaaagcugccaguugaagaacuguugcccucugccccuggc
		mmu-miR-22-5p_MIMAT0004629_Mus_musculus_miR-22-5p	511	42.96	mmu-miR-22-3p_MIMAT0000531_Mus_musculus_miR-22-3p	52732	4432.89
mmu-mir-16-1_MI0000565_Mus_musculus_miR-16-1_stem-loop	53042	id	seq	seq(norm)	id	seq	seq(norm)	126	uagcagcacguaaauauuggcg	ccaguauugacugugcugcuga	augucagcggugccuuagcagcacguaaauauuggcguuaagauucugaaauuaccuccaguauugacugugcugcugaaguaagguuggcaa
		mmu-miR-16-5p_MIMAT0000527_Mus_musculus_miR-16-5p	52421	4406.75	mmu-miR-16-1-3p_MIMAT0004625_Mus_musculus_miR-16-1-3p	495	41.61
mmu-mir-378a_MI0000795_Mus_musculus_miR-378_stem-loop	52716	id	seq	seq(norm)	id	seq	seq(norm)	1	cuccugacuccagguccugugu	acuggacuuggagucagaagg	agggcuccugacuccagguccuguguguuaccucgaaauagcacuggacuuggagucagaaggccu
		mmu-miR-378a-5p_MIMAT0000742_Mus_musculus_miR-378a-5p	1065	89.53	mmu-miR-378a-3p_MIMAT0003151_Mus_musculus_miR-378a-3p	51650	4341.93
mmu-mir-16-2_MI0000566_Mus_musculus_miR-16-2_stem-loop	52574	id	seq	seq(norm)	id	seq	seq(norm)	0	uagcagcacguaaauauuggcg	accaauauuauugugcugcuuu	caugcuuguuccacucuagcagcacguaaauauuggcguagugaaauaaauauuaaacaccaauauuauugugcugcuuuagugugacagggaua
		mmu-miR-16-5p_MIMAT0000527_Mus_musculus_miR-16-5p	52441	4408.43	mmu-miR-16-2-3p_MIMAT0017018_Mus_musculus_miR-16-2-3p	133	11.18
mmu-mir-30d_MI0000549_Mus_musculus_miR-30d_stem-loop	50042	id	seq	seq(norm)	id	seq	seq(norm)	0	uguaaacauccccgacuggaag	cuuucagucagauguuugcugc	aagucugugucuguaaacauccccgacuggaagcuguaagccacagccaagcuuucagucagauguuugcugcuacuggcuc
		mmu-miR-30d-5p_MIMAT0000515_Mus_musculus_miR-30d-5p	49884	4193.47	mmu-miR-30d-3p_MIMAT0017011_Mus_musculus_miR-30d-3p	158	13.28
mmu-mir-378c_MI0021923_Mus_musculus_miR-378c_stem-loop	49209	id	seq	seq(norm)	id	seq	seq(norm)	0	acuggacuuggagucagaagc	-	uauacuggacuuggagucagaagccuuggguuugaggacugggcuagccucucauuaguuggguguguuaaacccaacauguagucuaucugaucugga
		mmu-miR-378c_MIMAT0025138_Mus_musculus_miR-378c	49209	4136.73	na	0	0
mmu-mir-26b_MI0000575_Mus_musculus_miR-26b_stem-loop	46345	id	seq	seq(norm)	id	seq	seq(norm)	0	uucaaguaauucaggauaggu	ccuguucuccauuacuuggcuc	ugcccgggacccaguucaaguaauucaggauagguuguggugcugaccagccuguucuccauuacuuggcucgggggccggugcc
		mmu-miR-26b-5p_MIMAT0000534_Mus_musculus_miR-26b-5p	46158	3880.25	mmu-miR-26b-3p_MIMAT0004630_Mus_musculus_miR-26b-3p	187	15.72
mmu-mir-100_MI0000692_Mus_musculus_miR-100_stem-loop	44908	id	seq	seq(norm)	id	seq	seq(norm)	0	aacccguagauccgaacuugug	acaagcuugugucuauagguau	ccuguugccacaaacccguagauccgaacuugugcugauucugcacacaagcuugugucuauagguaugugucuguuagg
		mmu-miR-100-5p_MIMAT0000655_Mus_musculus_miR-100-5p	44905	3774.92	mmu-miR-100-3p_MIMAT0017051_Mus_musculus_miR-100-3p	3	0.25
mmu-let-7c-2_MI0000560_Mus_musculus_let-7c-2_stem-loop	43638	id	seq	seq(norm)	id	seq	seq(norm)	0	ugagguaguagguuguaugguu	cuauacaaucuacugucuuucc	acggccuuuggggugagguaguagguuguaugguuuugggcucugccccgcucugcgguaacuauacaaucuacugucuuuccugaaguggccgc
		mmu-let-7c-5p_MIMAT0000523_Mus_musculus_let-7c-5p	41316	3473.21	mmu-let-7a-1-3p_MIMAT0004620_Mus_musculus_let-7a-1-3p	1161	97.6			cuauacaaucuacugucuuucc
					mmu-let-7c-2-3p_MIMAT0005439_Mus_musculus_let-7c-2-3p	1161	97.6
mmu-mir-206_MI0000249_Mus_musculus_miR-206_stem-loop	41496	id	seq	seq(norm)	id	seq	seq(norm)	0	acaugcuucuuuauauccucaua	uggaauguaaggaagugugugg	ccaggccacaugcuucuuuauauccucauagauaucucagcacuauggaauguaaggaagugugugguuuugg
		mmu-miR-206-5p_MIMAT0017004_Mus_musculus_miR-206-5p	0	0	mmu-miR-206-3p_MIMAT0000239_Mus_musculus_miR-206-3p	41496	3488.34
mmu-mir-141_MI0000166_Mus_musculus_miR-141_stem-loop	41427	id	seq	seq(norm)	id	seq	seq(norm)	29	caucuuccagugcaguguugga	uaacacugucugguaaagaugg	ggguccaucuuccagugcaguguuggaugguugaaguaugaagcuccuaacacugucugguaaagauggccc
		mmu-miR-141-5p_MIMAT0004533_Mus_musculus_miR-141-5p	45	3.78	mmu-miR-141-3p_MIMAT0000153_Mus_musculus_miR-141-3p	41353	3476.32
mmu-let-7c-1_MI0000559_Mus_musculus_let-7c-1_stem-loop	41411	id	seq	seq(norm)	id	seq	seq(norm)	14	ugagguaguagguuguaugguu	cuguacaaccuucuagcuuucc	ugugugcauccggguugagguaguagguuguaugguuuagaguuacacccugggaguuaacuguacaaccuucuagcuuuccuuggagcacacu
		mmu-let-7c-5p_MIMAT0000523_Mus_musculus_let-7c-5p	41363	3477.16	mmu-let-7c-1-3p_MIMAT0004622_Mus_musculus_let-7c-1-3p	34	2.86
mmu-mir-101b_MI0000649_Mus_musculus_miR-101b_stem-loop	39448	id	seq	seq(norm)	id	seq	seq(norm)	2	ucgguuaucaugguaccgaugcu	uacaguacugugauagcugaa	aucugagacugaacugcccuuuuucgguuaucaugguaccgaugcuguagcucugaaagguacaguacugugauagcugaagaauggcggugccauc
		mmu-miR-101b-5p_MIMAT0017046_Mus_musculus_miR-101b-5p	2	0.17	mmu-miR-101b-3p_MIMAT0000616_Mus_musculus_miR-101b-3p	39444	3315.84
mmu-mir-223_MI0000703_Mus_musculus_miR-223_stem-loop	37014	id	seq	seq(norm)	id	seq	seq(norm)	4	cguguauuugacaagcugaguug	ugucaguuugucaaauacccca	ucuggccaucugcagugucacgcuccguguauuugacaagcugaguuggacacucugugugguagagugucaguuugucaaauaccccaaguguggcucaugccuaucag
		mmu-miR-223-5p_MIMAT0017056_Mus_musculus_miR-223-5p	363	30.52	mmu-miR-223-3p_MIMAT0000665_Mus_musculus_miR-223-3p	36647	3080.71
mmu-mir-23b_MI0000141_Mus_musculus_miR-23b_stem-loop	36159	id	seq	seq(norm)	id	seq	seq(norm)	1	ggguuccuggcaugcugauuu	aucacauugccagggauuacc	ggcugcuuggguuccuggcaugcugauuugugacuugagauuaaaaucacauugccagggauuaccacgcaacc
		mmu-miR-23b-5p_MIMAT0016980_Mus_musculus_miR-23b-5p	131	11.01	mmu-miR-23b-3p_MIMAT0000125_Mus_musculus_miR-23b-3p	36027	3028.59
mmu-mir-340_MI0000623_Mus_musculus_miR-340_stem-loop	31718	id	seq	seq(norm)	id	seq	seq(norm)	6	uuauaaagcaaugagacugauu	uccgucucaguuacuuuauagc	caauuguacuuggugugauuauaaagcaaugagacugauugucauaugucguuugugggauccgucucaguuacuuuauagccauaccugguaucuua
		mmu-miR-340-5p_MIMAT0004651_Mus_musculus_miR-340-5p	31051	2610.29	mmu-miR-340-3p_MIMAT0000586_Mus_musculus_miR-340-3p	661	55.57
mmu-mir-146a_MI0000170_Mus_musculus_miR-146a_stem-loop	31467	id	seq	seq(norm)	id	seq	seq(norm)	0	ugagaacugaauuccauggguu	ccugugaaauucaguucuucag	agcucugagaacugaauuccauggguuauaucaaugucagaccugugaaauucaguucuucagcu
		mmu-miR-146a-5p_MIMAT0000158_Mus_musculus_miR-146a-5p	31442	2643.16	mmu-miR-146a-3p_MIMAT0016989_Mus_musculus_miR-146a-3p	25	2.1
mmu-mir-10a_MI0000685_Mus_musculus_miR-10a_stem-loop	26927	id	seq	seq(norm)	id	seq	seq(norm)	2	uacccuguagauccgaauuugug	caaauucguaucuaggggaaua	gaccugucugucuucuguauauacccuguagauccgaauuuguguaaggaauuuuguggucacaaauucguaucuaggggaauauguaguugacauaaacacuccgcuca
		mmu-miR-10a-5p_MIMAT0000648_Mus_musculus_miR-10a-5p	26531	2230.32	mmu-miR-10a-3p_MIMAT0004659_Mus_musculus_miR-10a-3p	394	33.12
mmu-let-7a-1_MI0000556_Mus_musculus_let-7a-1_stem-loop	26655	id	seq	seq(norm)	id	seq	seq(norm)	7	ugagguaguagguuguauaguu	cuauacaaucuacugucuuucc	uucacugugggaugagguaguagguuguauaguuuuagggucacacccaccacugggagauaacuauacaaucuacugucuuuccuaaggugau
		mmu-let-7a-5p_MIMAT0000521_Mus_musculus_let-7a-5p	24326	2044.95	mmu-let-7a-1-3p_MIMAT0004620_Mus_musculus_let-7a-1-3p	1161	97.6			cuauacaaucuacugucuuucc
					mmu-let-7c-2-3p_MIMAT0005439_Mus_musculus_let-7c-2-3p	1161	97.6
mmu-mir-30c-2_MI0000548_Mus_musculus_miR-30c-2_stem-loop	25793	id	seq	seq(norm)	id	seq	seq(norm)	0	uguaaacauccuacacucucagc	cugggagaaggcuguuuacucu	gagugacagauauuguaaacauccuacacucucagcugugaaaaguaagaaagcugggagaaggcuguuuacucucucugccuu
		mmu-miR-30c-5p_MIMAT0000514_Mus_musculus_miR-30c-5p	25426	2137.42	mmu-miR-30c-2-3p_MIMAT0005438_Mus_musculus_miR-30c-2-3p	367	30.85
mmu-mir-30c-1_MI0000547_Mus_musculus_miR-30c-1_stem-loop	25488	id	seq	seq(norm)	id	seq	seq(norm)	0	uguaaacauccuacacucucagc	cugggagaggguuguuuacucc	accauguuguaguguguguaaacauccuacacucucagcugugagcucaagguggcugggagaggguuguuuacuccuucugccaugga
		mmu-miR-30c-5p_MIMAT0000514_Mus_musculus_miR-30c-5p	25421	2137	mmu-miR-30c-1-3p_MIMAT0004616_Mus_musculus_miR-30c-1-3p	67	5.63
mmu-mir-148b_MI0000617_Mus_musculus_miR-148b_stem-loop	25010	id	seq	seq(norm)	id	seq	seq(norm)	0	gaaguucuguuauacacucaggcu	ucagugcaucacagaacuuugu	caggcacccuuagcauuugaggugaaguucuguuauacacucaggcuguggcucugaaagucagugcaucacagaacuuugucucgaaagcuuucua
		mmu-miR-148b-5p_MIMAT0017036_Mus_musculus_miR-148b-5p	222	18.66	mmu-miR-148b-3p_MIMAT0000580_Mus_musculus_miR-148b-3p	24788	2083.79
mmu-mir-96_MI0000583_Mus_musculus_miR-96_stem-loop	24570	id	seq	seq(norm)	id	seq	seq(norm)	0	uuuggcacuagcacauuuuugcu	caaucauguguagugccaauau	ccaguaccaucugcuuggccgauuuuggcacuagcacauuuuugcuugugucucuccgcugugagcaaucauguguagugccaauaugggaaaagcgggcugcugc
		mmu-miR-96-5p_MIMAT0000541_Mus_musculus_miR-96-5p	24565	2065.04	mmu-miR-96-3p_MIMAT0017021_Mus_musculus_miR-96-3p	5	0.42
mmu-let-7a-2_MI0000557_Mus_musculus_let-7a-2_stem-loop	24309	id	seq	seq(norm)	id	seq	seq(norm)	2	ugagguaguagguuguauaguu	cuguacagccuccuagcuuuc	cugcauguucccagguugagguaguagguuguauaguuuagaguuacaucaagggagauaacuguacagccuccuagcuuuccuugggacuugcac
		mmu-let-7a-5p_MIMAT0000521_Mus_musculus_let-7a-5p	24299	2042.68	mmu-let-7a-2-3p_MIMAT0017015_Mus_musculus_let-7a-2-3p	8	0.67
mmu-mir-411_MI0001163_Mus_musculus_miR-411_stem-loop	24126	id	seq	seq(norm)	id	seq	seq(norm)	0	uaguagaccguauagcguacg	uauguaacacgguccacuaacc	ugguacuuggagagauaguagaccguauagcguacgcuuuaucugugacguauguaacacgguccacuaacccucaguauca
		mmu-miR-411-5p_MIMAT0004747_Mus_musculus_miR-411-5p	23651	1988.21	mmu-miR-411-3p_MIMAT0001093_Mus_musculus_miR-411-3p	475	39.93
mmu-mir-140_MI0000165_Mus_musculus_miR-140_stem-loop	22745	id	seq	seq(norm)	id	seq	seq(norm)	0	cagugguuuuacccuaugguag	uaccacaggguagaaccacgg	ccugccagugguuuuacccuaugguagguuacgucaugcuguucuaccacaggguagaaccacggacagg
		mmu-miR-140-5p_MIMAT0000151_Mus_musculus_miR-140-5p	1233	103.65	mmu-miR-140-3p_MIMAT0000152_Mus_musculus_miR-140-3p	21512	1808.4
mmu-mir-103-2_MI0000588_Mus_musculus_miR-103-2_stem-loop	22413	id	seq	seq(norm)	id	seq	seq(norm)	0	agcuucuuuacagugcugccuug	agcagcauuguacagggcuauga	gucuucgugcuuucagcuucuuuacagugcugccuuguagcauucaggucaagcagcauuguacagggcuaugaaagaaccaagaa
		mmu-miR-103-2-5p_MIMAT0017025_Mus_musculus_miR-103-2-5p	8	0.67	mmu-miR-103-3p_MIMAT0000546_Mus_musculus_miR-103-3p	22405	1883.47
mmu-mir-103-1_MI0000587_Mus_musculus_miR-103-1_stem-loop	22405	id	seq	seq(norm)	id	seq	seq(norm)	1	ggcuucuuuacagugcugccuug	agcagcauuguacagggcuauga	uucuuacugcccucggcuucuuuacagugcugccuuguugcauauggaucaagcagcauuguacagggcuaugaaggcauugagac
		mmu-miR-103-1-5p_MIMAT0017024_Mus_musculus_miR-103-1-5p	0	0	mmu-miR-103-3p_MIMAT0000546_Mus_musculus_miR-103-3p	22404	1883.38
mmu-mir-200a_MI0000554_Mus_musculus_miR-200a_stem-loop	21067	id	seq	seq(norm)	id	seq	seq(norm)	0	caucuuaccggacagugcugga	uaacacugucugguaacgaugu	cugggccucugugggcaucuuaccggacagugcuggauuucuuggcuugacucuaacacugucugguaacgauguucaaaggugacccac
		mmu-miR-200a-5p_MIMAT0004619_Mus_musculus_miR-200a-5p	251	21.1	mmu-miR-200a-3p_MIMAT0000519_Mus_musculus_miR-200a-3p	20816	1749.89
mmu-mir-146b_MI0004665_Mus_musculus_miR-146b_stem-loop	20597	id	seq	seq(norm)	id	seq	seq(norm)	0	ugagaacugaauuccauaggcu	gcccuagggacucaguucuggu	gacugagagaacuuuggccaccuggcucugagaacugaauuccauaggcugugagcucuagcagacgcccuagggacucaguucuggugcccggcugugcuauaccauc
		mmu-miR-146b-5p_MIMAT0003475_Mus_musculus_miR-146b-5p	20559	1728.28	mmu-miR-146b-3p_MIMAT0004826_Mus_musculus_miR-146b-3p	38	3.19
mmu-mir-107_MI0000684_Mus_musculus_miR-107_stem-loop	20589	id	seq	seq(norm)	id	seq	seq(norm)	0	agcuucuuuacaguguugccuug	agcagcauuguacagggcuauca	uucucugugcuuucagcuucuuuacaguguugccuuguggcauggaguucaagcagcauuguacagggcuaucaaagcacagagagc
		mmu-miR-107-5p_MIMAT0017048_Mus_musculus_miR-107-5p	0	0	mmu-miR-107-3p_MIMAT0000647_Mus_musculus_miR-107-3p	20589	1730.8
mmu-mir-30b_MI0000145_Mus_musculus_miR-30b_stem-loop	20219	id	seq	seq(norm)	id	seq	seq(norm)	0	uguaaacauccuacacucagcu	cugggauguggauguuuacguc	cuaagccaaguuucaguucauguaaacauccuacacucagcugucauacaugcguuggcugggauguggauguuuacgucagcugucuuggaguau
		mmu-miR-30b-5p_MIMAT0000130_Mus_musculus_miR-30b-5p	20056	1686	mmu-miR-30b-3p_MIMAT0004524_Mus_musculus_miR-30b-3p	163	13.7
mmu-let-7b_MI0000558_Mus_musculus_let-7b_stem-loop	19734	id	seq	seq(norm)	id	seq	seq(norm)	1	ugagguaguagguugugugguu	cuauacaaccuacugccuuccc	gcagggugagguaguagguugugugguuucagggcagugauguugccccuccgaagauaacuauacaaccuacugccuucccuga
		mmu-let-7b-5p_MIMAT0000522_Mus_musculus_let-7b-5p	19537	1642.37	mmu-let-7b-3p_MIMAT0004621_Mus_musculus_let-7b-3p	196	16.48
mmu-mir-125b-2_MI0000152_Mus_musculus_miR-125b-2_stem-loop	18506	id	seq	seq(norm)	id	seq	seq(norm)	67	ucccugagacccuaacuuguga	acaagucagguucuugggaccu	gccuagucccugagacccuaacuugugagguauuuuaguaacaucacaagucagguucuugggaccuaggc
		mmu-miR-125b-5p_MIMAT0000136_Mus_musculus_miR-125b-5p	16637	1398.58	mmu-miR-125b-2-3p_MIMAT0004529_Mus_musculus_miR-125b-2-3p	1802	151.48
mmu-mir-136_MI0000162_Mus_musculus_miR-136_stem-loop	18080	id	seq	seq(norm)	id	seq	seq(norm)	200	acuccauuuguuuugaugaugg	aucaucgucucaaaugagucuu	gaggacuccauuuguuuugaugauggauucuuaagcuccaucaucgucucaaaugagucuuc
		mmu-miR-136-5p_MIMAT0000148_Mus_musculus_miR-136-5p	3330	279.93	mmu-miR-136-3p_MIMAT0004532_Mus_musculus_miR-136-3p	14550	1223.14
mmu-mir-362_MI0000763_Mus_musculus_miR-362_stem-loop	17088	id	seq	seq(norm)	id	seq	seq(norm)	0	aauccuuggaaccuaggugugaau	aacacaccuguucaaggauuca	cucgaauccuuggaaccuaggugugaaugcugcuucagugcaacacaccuguucaaggauucaaa
		mmu-miR-362-5p_MIMAT0000706_Mus_musculus_miR-362-5p	10562	887.89	mmu-miR-362-3p_MIMAT0004684_Mus_musculus_miR-362-3p	6526	548.61
mmu-mir-92a-1_MI0000719_Mus_musculus_miR-92a-1_stem-loop	16940	id	seq	seq(norm)	id	seq	seq(norm)	0	agguugggauuugucgcaaugcu	uauugcacuugucccggccug	cuuucuacacagguugggauuugucgcaaugcuguguuucucuguaugguauugcacuugucccggccuguugaguuugg
		mmu-miR-92a-1-5p_MIMAT0017066_Mus_musculus_miR-92a-1-5p	34	2.86	mmu-miR-92a-3p_MIMAT0000539_Mus_musculus_miR-92a-3p	16906	1421.19
mmu-mir-125b-1_MI0000725_Mus_musculus_miR-125b-1_stem-loop	16907	id	seq	seq(norm)	id	seq	seq(norm)	0	ucccugagacccuaacuuguga	acggguuaggcucuugggagcu	ugcgcuccccucagucccugagacccuaacuugugauguuuaccguuuaaauccacggguuaggcucuugggagcug
		mmu-miR-125b-5p_MIMAT0000136_Mus_musculus_miR-125b-5p	16622	1397.32	mmu-miR-125b-1-3p_MIMAT0004669_Mus_musculus_miR-125b-1-3p	285	23.96
mmu-mir-195a_MI0000237_Mus_musculus_miR-195_stem-loop	16668	id	seq	seq(norm)	id	seq	seq(norm)	0	uagcagcacagaaauauuggc	ccaauauuggcugugcugcucc	acacccaacucuccuggcucuagcagcacagaaauauuggcauggggaagugagucugccaauauuggcugugcugcuccaggcagggugguga
		mmu-miR-195a-5p_MIMAT0000225_Mus_musculus_miR-195a-5p	16585	1394.21	mmu-miR-195a-3p_MIMAT0017000_Mus_musculus_miR-195a-3p	83	6.98
mmu-mir-92a-2_MI0000580_Mus_musculus_miR-92a-2_stem-loop	14737	id	seq	seq(norm)	id	seq	seq(norm)	0	agguggggauugguggcauuac	uauugcacuugucccggccug	ugcccauucauccacagguggggauugguggcauuacuuguguuagauauaaaguauugcacuugucccggccugaggaagaaagaggguu
		mmu-miR-92a-2-5p_MIMAT0004635_Mus_musculus_miR-92a-2-5p	0	0	mmu-miR-92a-3p_MIMAT0000539_Mus_musculus_miR-92a-3p	14737	1238.86
mmu-mir-181a-1_MI0000697_Mus_musculus_miR-181a-1_stem-loop	13891	id	seq	seq(norm)	id	seq	seq(norm)	0	aacauucaacgcugucggugagu	accaucgaccguugauuguacc	gguugcuucagugaacauucaacgcugucggugaguuuggaauucaaauaaaaaccaucgaccguugauuguacccuauagcuaacc
		mmu-miR-181a-5p_MIMAT0000210_Mus_musculus_miR-181a-5p	13258	1114.53	mmu-miR-181a-1-3p_MIMAT0000660_Mus_musculus_miR-181a-1-3p	633	53.21
mmu-mir-20a_MI0000568_Mus_musculus_miR-20a_stem-loop	13838	id	seq	seq(norm)	id	seq	seq(norm)	1	uaaagugcuuauagugcagguag	acugcauuacgagcacuuaaag	gugugaugugacagcuucuguagcacuaaagugcuuauagugcagguaguguguagccaucuacugcauuacgagcacuuaaaguacugccagcuguagaacuccag
		mmu-miR-20a-5p_MIMAT0000529_Mus_musculus_miR-20a-5p	13769	1157.48	mmu-miR-20a-3p_MIMAT0004627_Mus_musculus_miR-20a-3p	68	5.72
mmu-mir-200b_MI0000243_Mus_musculus_miR-200b_stem-loop	13413	id	seq	seq(norm)	id	seq	seq(norm)	0	caucuuacugggcagcauugga	uaauacugccugguaaugauga	gccguggccaucuuacugggcagcauuggauagugucugaucucuaauacugccugguaaugaugacggc
		mmu-miR-200b-5p_MIMAT0004545_Mus_musculus_miR-200b-5p	79	6.64	mmu-miR-200b-3p_MIMAT0000233_Mus_musculus_miR-200b-3p	13334	1120.92
mmu-mir-181a-2_MI0000223_Mus_musculus_miR-181a-2_stem-loop	13360	id	seq	seq(norm)	id	seq	seq(norm)	102	aacauucaacgcugucggugagu	accgaccguugacuguaccuug	ccauggaacauucaacgcugucggugaguuugggauucaaaaacaaaaaaaccaccgaccguugacuguaccuugg
		mmu-miR-181a-5p_MIMAT0000210_Mus_musculus_miR-181a-5p	13258	1114.53	mmu-miR-181a-2-3p_MIMAT0005443_Mus_musculus_miR-181a-2-3p	0	0
mmu-mir-127_MI0000154_Mus_musculus_miR-127_stem-loop	13357	id	seq	seq(norm)	id	seq	seq(norm)	0	cugaagcucagagggcucugau	ucggauccgucugagcuuggcu	ccagccugcugaagcucagagggcucugauucagaaagaucaucggauccgucugagcuuggcuggucgg
		mmu-miR-127-5p_MIMAT0004530_Mus_musculus_miR-127-5p	2616	219.91	mmu-miR-127-3p_MIMAT0000139_Mus_musculus_miR-127-3p	10741	902.94
mmu-mir-106b_MI0000407_Mus_musculus_miR-106b_stem-loop	11972	id	seq	seq(norm)	id	seq	seq(norm)	2	uaaagugcugacagugcagau	ccgcacuguggguacuugcugc	ccugcugggacuaaagugcugacagugcagauagugguccucucugugcuaccgcacuguggguacuugcugcuccagcagg
		mmu-miR-106b-5p_MIMAT0000386_Mus_musculus_miR-106b-5p	11167	938.75	mmu-miR-106b-3p_MIMAT0004582_Mus_musculus_miR-106b-3p	803	67.5
mmu-mir-186_MI0000228_Mus_musculus_miR-186_stem-loop	11686	id	seq	seq(norm)	id	seq	seq(norm)	0	caaagaauucuccuuuugggcu	gcccuaaggugaauuuuuuggg	acuuuccaaagaauucuccuuuugggcuuucucauuuuauuuuaagcccuaaggugaauuuuuugggaagu
		mmu-miR-186-5p_MIMAT0000215_Mus_musculus_miR-186-5p	11661	980.28	mmu-miR-186-3p_MIMAT0004540_Mus_musculus_miR-186-3p	25	2.1
mmu-mir-191_MI0000233_Mus_musculus_miR-191_stem-loop	11511	id	seq	seq(norm)	id	seq	seq(norm)	0	caacggaaucccaaaagcagcug	gcugcacuuggauuucguuccc	agcgggcaacggaaucccaaaagcagcuguugucuccagagcauuccagcugcacuuggauuucguucccugcu
		mmu-miR-191-5p_MIMAT0000221_Mus_musculus_miR-191-5p	11477	964.81	mmu-miR-191-3p_MIMAT0004542_Mus_musculus_miR-191-3p	34	2.86
mmu-mir-374b_MI0004125_Mus_musculus_miR-374b_stem-loop	11508	id	seq	seq(norm)	id	seq	seq(norm)	0	auauaauacaaccugcuaagug	acuuagcagguuguauuau	gaagaaauccuacucggguggauauaauacaaccugcuaaguguucuagcacuuagcagguuguauuaucauuguccgagguuauggcucucguc
		mmu-miR-374b-5p_MIMAT0003727_Mus_musculus_miR-374b-5p	5740	482.53	mmu-miR-374c-3p_MIMAT0014954_Mus_musculus_miR-374c-3p	37	3.11		auaauacaaccugcuaagug	gguuguauuaucauuguccgag
		mmu-miR-374c-5p_MIMAT0014953_Mus_musculus_miR-374c-5p	5731	481.77	mmu-miR-374b-3p_MIMAT0003728_Mus_musculus_miR-374b-3p	0	0
mmu-mir-379_MI0000796_Mus_musculus_miR-379_stem-loop	10934	id	seq	seq(norm)	id	seq	seq(norm)	0	ugguagacuauggaacguagg	uauguaacaugguccacuaacu	agagaugguagacuauggaacguaggcguuauguuuuugaccuauguaacaugguccacuaacucu
		mmu-miR-379-5p_MIMAT0000743_Mus_musculus_miR-379-5p	10570	888.56	mmu-miR-379-3p_MIMAT0017080_Mus_musculus_miR-379-3p	364	30.6
mmu-mir-93_MI0000581_Mus_musculus_miR-93_stem-loop	10072	id	seq	seq(norm)	id	seq	seq(norm)	0	caaagugcuguucgugcagguag	acugcugagcuagcacuucccg	agucaugggggcuccaaagugcuguucgugcagguaguguaauuaccugaccuacugcugagcuagcacuucccgagcccccaggaca
		mmu-miR-93-5p_MIMAT0000540_Mus_musculus_miR-93-5p	9994	840.14	mmu-miR-93-3p_MIMAT0004636_Mus_musculus_miR-93-3p	78	6.56
mmu-mir-3068_MI0014030_Mus_musculus_miR-3068_stem-loop	9771	id	seq	seq(norm)	id	seq	seq(norm)	1	uuggaguucaugcaaguucuaacc	ggugaauugcaguacuccaaca	gcgagaguaauuggaguucaugcaaguucuaaccagcuuacucaguagcugggugaauugcaguacuccaacauucugc
		mmu-miR-3068-5p_MIMAT0014842_Mus_musculus_miR-3068-5p	9559	803.57	mmu-miR-3068-3p_MIMAT0014843_Mus_musculus_miR-3068-3p	211	17.74
mmu-mir-182_MI0000224_Mus_musculus_miR-182_stem-loop	9760	id	seq	seq(norm)	id	seq	seq(norm)	0	uuuggcaaugguagaacucacaccg	gugguucuagacuugccaacu	accauuuuuggcaaugguagaacucacaccgguaagguaaugggacccggugguucuagacuugccaacuauggu
		mmu-miR-182-5p_MIMAT0000211_Mus_musculus_miR-182-5p	9749	819.54	mmu-miR-182-3p_MIMAT0016995_Mus_musculus_miR-182-3p	11	0.92
mmu-mir-434_MI0001526_Mus_musculus_miR-434_stem-loop	9665	id	seq	seq(norm)	id	seq	seq(norm)	1	gcucgacucaugguuugaacca	uuugaaccaucacucgacuccu	ucgacucuggguuugaaccaaagcucgacucaugguuugaaccauuacuuaauucgugguuugaaccaucacucgacuccugguucgaaccauc
		mmu-miR-434-5p_MIMAT0001421_Mus_musculus_miR-434-5p	4031	338.86	mmu-miR-434-3p_MIMAT0001422_Mus_musculus_miR-434-3p	5633	473.54
mmu-mir-15a_MI0000564_Mus_musculus_miR-15a_stem-loop	9444	id	seq	seq(norm)	id	seq	seq(norm)	0	uagcagcacauaaugguuugug	caggccauacugugcugccuca	cccuuggaguaaaguagcagcacauaaugguuuguggauguugaaaaggugcaggccauacugugcugccucaaaauacaagga
		mmu-miR-15a-5p_MIMAT0000526_Mus_musculus_miR-15a-5p	9302	781.97	mmu-miR-15a-3p_MIMAT0004624_Mus_musculus_miR-15a-3p	142	11.94
mmu-mir-25_MI0000689_Mus_musculus_miR-25_stem-loop	8193	id	seq	seq(norm)	id	seq	seq(norm)	0	aggcggagacuugggcaauugc	cauugcacuugucucggucuga	ggccaguguugagaggcggagacuugggcaauugcuggacgcugcccugggcauugcacuugucucggucugacagugccggcc
		mmu-miR-25-5p_MIMAT0017049_Mus_musculus_miR-25-5p	39	3.28	mmu-miR-25-3p_MIMAT0000652_Mus_musculus_miR-25-3p	8154	685.46
mmu-mir-451a_MI0001730_Mus_musculus_miR-451_stem-loop	7928	id	seq	seq(norm)	id	seq	seq(norm)	0	aaaccguuaccauuacugaguu	-	cuugggaauggcgaggaaaccguuaccauuacugaguuuaguaaugguaacgguucucuugcugcucccaca
		mmu-miR-451a_MIMAT0001632_Mus_musculus_miR-451a	7928	666.46	na	0	0
mmu-mir-144_MI0000168_Mus_musculus_miR-144_stem-loop	7890	id	seq	seq(norm)	id	seq	seq(norm)	2	ggauaucaucauauacuguaagu	uacaguauagaugauguacu	ggcugggauaucaucauauacuguaaguuugugaugagacacuacaguauagaugauguacuaguc
		mmu-miR-144-5p_MIMAT0016988_Mus_musculus_miR-144-5p	997	83.81	mmu-miR-144-3p_MIMAT0000156_Mus_musculus_miR-144-3p	6891	579.29
mmu-let-7d_MI0000405_Mus_musculus_let-7d_stem-loop	7859	id	seq	seq(norm)	id	seq	seq(norm)	1	agagguaguagguugcauaguu	cuauacgaccugcugccuuucu	aauggguuccuaggaagagguaguagguugcauaguuuuagggcagagauuuugcccacaaggaguuaacuauacgaccugcugccuuucuuagggccuuauu
		mmu-let-7d-5p_MIMAT0000383_Mus_musculus_let-7d-5p	7028	590.81	mmu-let-7d-3p_MIMAT0000384_Mus_musculus_let-7d-3p	830	69.77
mmu-mir-19b-1_MI0000718_Mus_musculus_miR-19b-1_stem-loop	7659	id	seq	seq(norm)	id	seq	seq(norm)	0	aguuuugcagguuugcauccagc	ugugcaaauccaugcaaaacuga	cacuggucuaugguuaguuuugcagguuugcauccagcuguauaauauucugcugugcaaauccaugcaaaacugacugugguggug
		mmu-miR-19b-1-5p_MIMAT0017065_Mus_musculus_miR-19b-1-5p	18	1.51	mmu-miR-19b-3p_MIMAT0000513_Mus_musculus_miR-19b-3p	7641	642.34
mmu-mir-19b-2_MI0000546_Mus_musculus_miR-19b-2_stem-loop	7642	id	seq	seq(norm)	id	seq	seq(norm)	0	aguuuugcagauuugcaguucagc	ugugcaaauccaugcaaaacuga	acuuacgauuaguuuugcagauuugcaguucagcguauaugugaauauauggcugugcaaauccaugcaaaacugauuguggga
		mmu-miR-19b-2-5p_MIMAT0017010_Mus_musculus_miR-19b-2-5p	0	0	mmu-miR-19b-3p_MIMAT0000513_Mus_musculus_miR-19b-3p	7642	642.42
mmu-mir-17_MI0000687_Mus_musculus_miR-17_stem-loop	7398	id	seq	seq(norm)	id	seq	seq(norm)	0	caaagugcuuacagugcagguag	acugcagugagggcacuuguag	gucagaauaaugucaaagugcuuacagugcagguagugaugugugcaucuacugcagugagggcacuuguagcauuaugcugac
		mmu-miR-17-5p_MIMAT0000649_Mus_musculus_miR-17-5p	6774	569.45	mmu-miR-17-3p_MIMAT0000650_Mus_musculus_miR-17-3p	624	52.46
mmu-mir-200c_MI0000694_Mus_musculus_miR-200c_stem-loop	7346	id	seq	seq(norm)	id	seq	seq(norm)	0	cgucuuacccagcaguguuugg	uaauacugccggguaaugaugga	cccucgucuuacccagcaguguuugggugcugguugggagucucuaauacugccggguaaugauggagg
		mmu-miR-200c-5p_MIMAT0004663_Mus_musculus_miR-200c-5p	9	0.76	mmu-miR-200c-3p_MIMAT0000657_Mus_musculus_miR-200c-3p	7337	616.78
mmu-mir-425_MI0001447_Mus_musculus_miR-425_stem-loop	6383	id	seq	seq(norm)	id	seq	seq(norm)	0	aaugacacgaucacucccguuga	aucgggaaugucguguccgcc	aaagugcuuuggaaugacacgaucacucccguugagugggcacccaagaagccaucgggaaugucguguccgcccagugcucuuu
		mmu-miR-425-5p_MIMAT0004750_Mus_musculus_miR-425-5p	6200	521.2	mmu-miR-425-3p_MIMAT0001342_Mus_musculus_miR-425-3p	183	15.38
mmu-mir-497_MI0004636_Mus_musculus_miR-497_stem-loop	6363	id	seq	seq(norm)	id	seq	seq(norm)	0	cagcagcacacugugguuugua	caaaccacacugugguguuag	ccugcccccgccccagcagcacacugugguuuguacggcacuguggccacguccaaaccacacugugguguuagagcgagggua
		mmu-miR-497-5p_MIMAT0003453_Mus_musculus_miR-497-5p	6311	530.53	mmu-miR-497-3p_MIMAT0017247_Mus_musculus_miR-497-3p	52	4.37
mmu-mir-28a_MI0000690_Mus_musculus_miR-28_stem-loop	6130	id	seq	seq(norm)	id	seq	seq(norm)	5	aaggagcucacagucuauugag	cacuagauugugagcugcugga	ggucccuaccuucaaggagcucacagucuauugaguugccuuucugauucucccacuagauugugagcugcuggagggcaggcacu
		mmu-miR-28a-5p_MIMAT0000653_Mus_musculus_miR-28a-5p	2711	227.9	mmu-miR-28a-3p_MIMAT0004661_Mus_musculus_miR-28a-3p	704	59.18		aggagcucacagucuauuga
		mmu-miR-28c_MIMAT0019339_Mus_musculus_miR-28c	2710	227.81
mmu-mir-7a-1_MI0000728_Mus_musculus_miR-7a-1_stem-loop	5867	id	seq	seq(norm)	id	seq	seq(norm)	1	uggaagacuagugauuuuguugu	caacaaaucacagucugccaua	uuggauguuggccuaguucuguguggaagacuagugauuuuguuguuuuuagauaacuaaaacgacaacaaaucacagucugccauauggcacaggccaccucuacag
		mmu-miR-7a-5p_MIMAT0000677_Mus_musculus_miR-7a-5p	5692	478.5	mmu-miR-7a-1-3p_MIMAT0004670_Mus_musculus_miR-7a-1-3p	174	14.63
mmu-mir-7a-2_MI0000729_Mus_musculus_miR-7a-2_stem-loop	5690	id	seq	seq(norm)	id	seq	seq(norm)	0	uggaagacuagugauuuuguugu	caacaagucccagucugccaca	ggucgggccagccccguuuggaagacuagugauuuuguuguugugucucuguauccaacaacaagucccagucugccacauggugcuggucauuuca
		mmu-miR-7a-5p_MIMAT0000677_Mus_musculus_miR-7a-5p	5690	478.33	mmu-miR-7a-2-3p_MIMAT0017070_Mus_musculus_miR-7a-2-3p	0	0
mmu-mir-151_MI0000173_Mus_musculus_miR-151_stem-loop	5487	id	seq	seq(norm)	id	seq	seq(norm)	2	ucgaggagcucacagucuagu	cuagacugaggcuccuugagg	ccugcccucgaggagcucacagucuaguaugucuccucccuacuagacugaggcuccuugaggacagg
		mmu-miR-151-5p_MIMAT0004536_Mus_musculus_miR-151-5p	3807	320.03	mmu-miR-151-3p_MIMAT0000161_Mus_musculus_miR-151-3p	1678	141.06
mmu-mir-221_MI0000709_Mus_musculus_miR-221_stem-loop	5449	id	seq	seq(norm)	id	seq	seq(norm)	0	accuggcauacaauguagauuucugu	agcuacauugucugcuggguuuc	auccaggucuggggcaugaaccuggcauacaauguagauuucuguguuuguuaggcaacagcuacauugucugcuggguuucaggcuaccuggaa
		mmu-miR-221-5p_MIMAT0017060_Mus_musculus_miR-221-5p	338	28.41	mmu-miR-221-3p_MIMAT0000669_Mus_musculus_miR-221-3p	5111	429.65
mmu-mir-541_MI0003521_Mus_musculus_miR-541_stem-loop	5345	id	seq	seq(norm)	id	seq	seq(norm)	0	aagggauucugauguuggucacacu	uggcgaacacagaauccauacu	gccaaaaucagagaagggauucugauguuggucacacuccaagaguuuuaaaaugaguggcgaacacagaauccauacucugcuuauggc
		mmu-miR-541-5p_MIMAT0003170_Mus_musculus_miR-541-5p	5274	443.36	mmu-miR-541-3p_MIMAT0017209_Mus_musculus_miR-541-3p	71	5.97
mmu-mir-409_MI0001160_Mus_musculus_miR-409_stem-loop	5211	id	seq	seq(norm)	id	seq	seq(norm)	0	agguuacccgagcaacuuugcau	gaauguugcucggugaaccccu	ugguacucggagagagguuacccgagcaacuuugcaucuggaggacgaauguugcucggugaaccccuuuucgguauca
		mmu-miR-409-5p_MIMAT0004746_Mus_musculus_miR-409-5p	5063	425.62	mmu-miR-409-3p_MIMAT0001090_Mus_musculus_miR-409-3p	148	12.44
mmu-mir-322_MI0000590_Mus_musculus_miR-322_stem-loop	4681	id	seq	seq(norm)	id	seq	seq(norm)	1	cagcagcaauucauguuuugga	aaacaugaagcgcugcaacac	ccucguugacuccgaagggcugcagcagcaauucauguuuuggaguauugccaagguucaaaacaugaagcgcugcaacaccccuucguggggaa
		mmu-miR-322-5p_MIMAT0000548_Mus_musculus_miR-322-5p	2979	250.43	mmu-miR-322-3p_MIMAT0000549_Mus_musculus_miR-322-3p	1701	142.99
mmu-mir-501_MI0004703_Mus_musculus_miR-501_stem-loop	4333	id	seq	seq(norm)	id	seq	seq(norm)	1	aauccuuugucccugggugaaa	aaugcacccgggcaaggauuug	cuucugcucugcucauccucucuaauccuuugucccugggugaaaaugcuauuuguaugcaaugcacccgggcaaggauuuggggaaggugagccugaucugcauggag
		mmu-miR-501-5p_MIMAT0003508_Mus_musculus_miR-501-5p	36	3.03	mmu-miR-501-3p_MIMAT0003509_Mus_musculus_miR-501-3p	4296	361.14
mmu-mir-218-1_MI0000700_Mus_musculus_miR-218-1_stem-loop	4102	id	seq	seq(norm)	id	seq	seq(norm)	0	uugugcuugaucuaaccaugu	aaacaugguuccgucaagcacc	gugauaauggagcgagauuuucuguugugcuugaucuaaccaugugcuugcgagguaugagaaaaacaugguuccgucaagcaccauggaacgucacgcagcuuucuaca
		mmu-miR-218-5p_MIMAT0000663_Mus_musculus_miR-218-5p	4082	343.15	mmu-miR-218-1-3p_MIMAT0004665_Mus_musculus_miR-218-1-3p	20	1.68
mmu-mir-218-2_MI0000701_Mus_musculus_miR-218-2_stem-loop	4085	id	seq	seq(norm)	id	seq	seq(norm)	0	uugugcuugaucuaaccaugu	caugguucugucaagcaccgcg	gaccaguugccgcggggcuuuccuuugugcuugaucuaaccaugugguggaacgauggaaacggaacaugguucugucaagcaccgcggaaagcaucgcucucuccugca
		mmu-miR-218-5p_MIMAT0000663_Mus_musculus_miR-218-5p	4085	343.4	mmu-miR-218-2-3p_MIMAT0005444_Mus_musculus_miR-218-2-3p	0	0
mmu-mir-5115_MI0018024_Mus_musculus_miR-5115_stem-loop	4067	id	seq	seq(norm)	id	seq	seq(norm)	3686	cuggacgcgagcugggccc	-	gggugcgguggcgacucuggacgcgagcugggcccuucccauggauggccucagcugcggugggugucacagcc
		mmu-miR-5115_MIMAT0020623_Mus_musculus_miR-5115	381	32.03	na	0	0
mmu-mir-652_MI0004965_Mus_musculus_miR-652_stem-loop	4057	id	seq	seq(norm)	id	seq	seq(norm)	0	caacccuaggagggggugccauuc	aauggcgccacuaggguugug	aggaacagcuauguacugcacaacccuaggagggggugccauucacauagaguauaauugaauggcgccacuaggguugugcaguguacagccuacac
		mmu-miR-652-5p_MIMAT0017260_Mus_musculus_miR-652-5p	18	1.51	mmu-miR-652-3p_MIMAT0003711_Mus_musculus_miR-652-3p	4039	339.54
mmu-mir-15b_MI0000140_Mus_musculus_miR-15b_stem-loop	4031	id	seq	seq(norm)	id	seq	seq(norm)	0	uagcagcacaucaugguuuaca	cgaaucauuauuugcugcucua	cuguagcagcacaucaugguuuacauacuacagucaagaugcgaaucauuauuugcugcucuag
		mmu-miR-15b-5p_MIMAT0000124_Mus_musculus_miR-15b-5p	3712	312.05	mmu-miR-15b-3p_MIMAT0004521_Mus_musculus_miR-15b-3p	319	26.82
mmu-mir-181c_MI0000724_Mus_musculus_miR-181c_stem-loop	3914	id	seq	seq(norm)	id	seq	seq(norm)	0	aacauucaaccugucggugagu	accaucgaccguugaguggacc	gccaaggguuugggggaacauucaaccugucggugaguuugggcagcucagacaaaccaucgaccguugaguggaccccgaggccugga
		mmu-miR-181c-5p_MIMAT0000674_Mus_musculus_miR-181c-5p	3498	294.06	mmu-miR-181c-3p_MIMAT0017068_Mus_musculus_miR-181c-3p	416	34.97
mmu-mir-6243_MI0021590_Mus_musculus_miR-6243_stem-loop	3907	id	seq	seq(norm)	id	seq	seq(norm)	2722	accaucugugggauuaugacugaacg	-	uaugugcuuggcugaggagccaauggggcgaagcuaccaucugugggauuaugacugaacgccucuaauccugcccaggcagcgccgaaggagccucgguuggccccggauagccgggucccguccgucccagcucagcgg
		mmu-miR-6243_MIMAT0024863_Mus_musculus_miR-6243	1185	99.62	na	0	0
mmu-mir-194-2_MI0000733_Mus_musculus_miR-194-2_stem-loop	3824	id	seq	seq(norm)	id	seq	seq(norm)	0	uguaacagcaacuccaugugga	ccaguggggcugcuguuaucug	guggcucccacccucuguaacagcaacuccauguggaagugcccacugguuccaguggggcugcuguuaucugggguggcggcuag
		mmu-miR-194-5p_MIMAT0000224_Mus_musculus_miR-194-5p	3822	321.29	mmu-miR-194-2-3p_MIMAT0017073_Mus_musculus_miR-194-2-3p	2	0.17
mmu-mir-194-1_MI0000236_Mus_musculus_miR-194-1_stem-loop	3804	id	seq	seq(norm)	id	seq	seq(norm)	0	uguaacagcaacuccaugugga	ccaguggagcugcuguuacuuc	aucggguguaacagcaacuccauguggacugugcucggauuccaguggagcugcuguuacuucugau
		mmu-miR-194-5p_MIMAT0000224_Mus_musculus_miR-194-5p	3804	319.78	mmu-miR-194-1-3p_MIMAT0016999_Mus_musculus_miR-194-1-3p	0	0
mmu-let-7e_MI0000561_Mus_musculus_let-7e_stem-loop	3626	id	seq	seq(norm)	id	seq	seq(norm)	2	ugagguaggagguuguauaguu	cuauacggccuccuagcuuucc	cgcgccccccgggcugagguaggagguuguauaguugaggaagacacccgaggagaucacuauacggccuccuagcuuuccccaggcugcgcc
		mmu-let-7e-5p_MIMAT0000524_Mus_musculus_let-7e-5p	3514	295.4	mmu-let-7e-3p_MIMAT0017016_Mus_musculus_let-7e-3p	110	9.25
mmu-mir-511_MI0005554_Mus_musculus_miR-511_stem-loop	3538	id	seq	seq(norm)	id	seq	seq(norm)	2	augccuuuugcucugcacuca	aauguguagcaaaagacaggau	gauacccaccaugccuuuugcucugcacucaguaaauaauaauuugugaauguguagcaaaagacaggauggggaucca
		mmu-miR-511-5p_MIMAT0004940_Mus_musculus_miR-511-5p	34	2.86	mmu-miR-511-3p_MIMAT0017281_Mus_musculus_miR-511-3p	3502	294.39
mmu-mir-708_MI0004692_Mus_musculus_miR-708_stem-loop	3529	id	seq	seq(norm)	id	seq	seq(norm)	6	aaggagcuuacaaucuagcuggg	caacuagacugugagcuucuag	cuguguuugaaauggggacugcccucaaggagcuuacaaucuagcuggggguagaugacuugcacuugaacacaacuagacugugagcuucuagagggcaggggccuua
		mmu-miR-708-5p_MIMAT0004828_Mus_musculus_miR-708-5p	2229	187.38	mmu-miR-708-3p_MIMAT0003498_Mus_musculus_miR-708-3p	1294	108.78
mmu-mir-98_MI0000586_Mus_musculus_miR-98_stem-loop	3329	id	seq	seq(norm)	id	seq	seq(norm)	0	ugagguaguaaguuguauuguu	cuauacaacuuacuacuuuccu	cugcacaugcuggggugagguaguaaguuguauuguugugggguagggauuuuaggccccaguaagaagauaacuauacaacuuacuacuuuccuugguguguggcau
		mmu-miR-98-5p_MIMAT0000545_Mus_musculus_miR-98-5p	3287	276.32	mmu-miR-98-3p_MIMAT0017023_Mus_musculus_miR-98-3p	42	3.53
mmu-mir-320_MI0000704_Mus_musculus_miR-320_stem-loop	3302	id	seq	seq(norm)	id	seq	seq(norm)	58	gccuucucuucccgguucuucc	aaaagcuggguugagagggcga	gccucgccgcccuccgccuucucuucccgguucuucccggagucgggaaaagcuggguugagagggcgaaaaaggauguggg
		mmu-miR-320-5p_MIMAT0017057_Mus_musculus_miR-320-5p	1	0.08	mmu-miR-320-3p_MIMAT0000666_Mus_musculus_miR-320-3p	3243	272.62
mmu-mir-139_MI0000693_Mus_musculus_miR-139_stem-loop	3190	id	seq	seq(norm)	id	seq	seq(norm)	0	ucuacagugcacgugucuccag	uggagacgcggcccuguuggag	guguauucuacagugcacgugucuccaguguggcucggaggcuggagacgcggcccuguuggaguaac
		mmu-miR-139-5p_MIMAT0000656_Mus_musculus_miR-139-5p	3118	262.11	mmu-miR-139-3p_MIMAT0004662_Mus_musculus_miR-139-3p	72	6.05
mmu-mir-5099_MI0018007_Mus_musculus_miR-5099_stem-loop	3153	id	seq	seq(norm)	id	seq	seq(norm)	131	-	uuagaucgauguggugcucc	agaauucaguuagaaauuacauugauuuaagaagugguaaugggcuuagaucgauguggugcuccugaguucuc
		na	0	0	mmu-miR-5099_MIMAT0020606_Mus_musculus_miR-5099	3022	254.04
mmu-mir-5105_MI0018013_Mus_musculus_miR-5105_stem-loop	3096	id	seq	seq(norm)	id	seq	seq(norm)	3090	ggcgccgcucguggggggcc	-	cgcacuccccggcgccgcucguggggggcccaaguccuucugaucgaggcccagcccguggacggugugaggcuggucgcgg
		mmu-miR-5105_MIMAT0020612_Mus_musculus_miR-5105	6	0.5	na	0	0
mmu-mir-361_MI0000761_Mus_musculus_miR-361_stem-loop	2894	id	seq	seq(norm)	id	seq	seq(norm)	0	uuaucagaaucuccagggguac	ucccccaggugugauucugauuugu	gaagcuuaucagaaucuccagggguacuuaguauuugaaaagucccccaggugugauucugauuuguuuc
		mmu-miR-361-5p_MIMAT0000704_Mus_musculus_miR-361-5p	2734	229.83	mmu-miR-361-3p_MIMAT0017075_Mus_musculus_miR-361-3p	160	13.45
mmu-mir-1839_MI0009991_Mus_musculus_miR-1839_stem-loop	2784	id	seq	seq(norm)	id	seq	seq(norm)	0	aagguagauagaacaggucuug	agaccuacuuaucuaccaacagc	gaaaagguagauagaacaggucuuguuugcaaaauaaauucaagaccuacuuaucuaccaacagccauugccu
		mmu-miR-1839-5p_MIMAT0009456_Mus_musculus_miR-1839-5p	2658	223.44	mmu-miR-1839-3p_MIMAT0009457_Mus_musculus_miR-1839-3p	126	10.59
mmu-mir-5109_MI0018018_Mus_musculus_miR-5109_stem-loop	2667	id	seq	seq(norm)	id	seq	seq(norm)	1521	-	uguugcggaccaggggaauccga	ggguuuggugguggacuuuuccgugccugggcugacaccuagcagacuuagaacuguugcggaccaggggaauccgacuguuuaauu
		na	0	0	mmu-miR-5109_MIMAT0020617_Mus_musculus_miR-5109	1146	96.34
mmu-mir-342_MI0000627_Mus_musculus_miR-342_stem-loop	2643	id	seq	seq(norm)	id	seq	seq(norm)	0	aggggugcuaucugugauugag	ucucacacagaaaucgcacccgu	gaaaaugggcucaaggugaggggugcuaucugugauugagggacauggucaauggaauugucucacacagaaaucgcacccgucaccuuggccugcuga
		mmu-miR-342-5p_MIMAT0004653_Mus_musculus_miR-342-5p	20	1.68	mmu-miR-342-3p_MIMAT0000590_Mus_musculus_miR-342-3p	2623	220.5
mmu-mir-125a_MI0000151_Mus_musculus_miR-125a_stem-loop	2550	id	seq	seq(norm)	id	seq	seq(norm)	0	ucccugagacccuuuaaccuguga	acaggugagguucuugggagcc	cugggucccugagacccuuuaaccugugaggacguccagggucacaggugagguucuugggagccugg
		mmu-miR-125a-5p_MIMAT0000135_Mus_musculus_miR-125a-5p	2431	204.36	mmu-miR-125a-3p_MIMAT0004528_Mus_musculus_miR-125a-3p	119	10
mmu-mir-339_MI0000621_Mus_musculus_miR-339_stem-loop	2470	id	seq	seq(norm)	id	seq	seq(norm)	0	ucccuguccuccaggagcucacg	ugagcgccucggcgacagagccg	acgggguggccacuaucccuguccuccaggagcucacguaugccugccugugagcgccucggcgacagagccgguguccaccccugcacuguccac
		mmu-miR-339-5p_MIMAT0000584_Mus_musculus_miR-339-5p	2342	196.88	mmu-miR-339-3p_MIMAT0004649_Mus_musculus_miR-339-3p	128	10.76
mmu-mir-214_MI0000698_Mus_musculus_miR-214_stem-loop	2402	id	seq	seq(norm)	id	seq	seq(norm)	2	ugccugucuacacuugcugugc	acagcaggcacagacaggcagu	ggccuggcuggacagaguugucaugugucugccugucuacacuugcugugcagaacauccgcucaccuguacagcaggcacagacaggcagucacaugacaacccagccu
		mmu-miR-214-5p_MIMAT0004664_Mus_musculus_miR-214-5p	419	35.22	mmu-miR-214-3p_MIMAT0000661_Mus_musculus_miR-214-3p	1981	166.53
mmu-mir-299a_MI0000399_Mus_musculus_miR-299_stem-loop	2388	id	seq	seq(norm)	id	seq	seq(norm)	0	ugguuuaccgucccacauacau	uaugugggacgguaaaccgcuu	aagaaaugguuuaccgucccacauacauuuugaguauguaugugggacgguaaaccgcuucuu
		mmu-miR-299a-5p_MIMAT0000377_Mus_musculus_miR-299a-5p	284	23.87	mmu-miR-299a-3p_MIMAT0004577_Mus_musculus_miR-299a-3p	911	76.58		gguuuaccgucccacauacau	uaugugggacgguaaacc
		mmu-miR-299b-5p_MIMAT0022836_Mus_musculus_miR-299b-5p	282	23.71	mmu-miR-299b-3p_MIMAT0022837_Mus_musculus_miR-299b-3p	911	76.58
mmu-mir-378b_MI0016973_Mus_musculus_miR-378b_stem-loop	2377	id	seq	seq(norm)	id	seq	seq(norm)	1	-	cuggacuuggagucagaaga	uguccugggcuaucccaguccaggcaguacccucaggaggcagguacgauggauagagagggaacccuggacuuggagucagaagaccugag
		na	0	0	mmu-miR-378b_MIMAT0019348_Mus_musculus_miR-378b	2376	199.74
mmu-mir-450a-1_MI0001653_Mus_musculus_miR-450a-1_stem-loop	2368	id	seq	seq(norm)	id	seq	seq(norm)	0	uuuugcgauguguuccuaauau	auugggaacauuuugcauaaau	gagagauacugagcuguuuuugcgauguguuccuaauaugugcuauaauuauauugggaacauuuugcauaaauagcuuugugucaauaca
		mmu-miR-450a-5p_MIMAT0001546_Mus_musculus_miR-450a-5p	2295	192.93	mmu-miR-450a-1-3p_MIMAT0017182_Mus_musculus_miR-450a-1-3p	73	6.14
mmu-mir-192_MI0000551_Mus_musculus_miR-192_stem-loop	2327	id	seq	seq(norm)	id	seq	seq(norm)	0	cugaccuaugaauugacagcc	cugccaauuccauaggucacag	cgugcacagggcucugaccuaugaauugacagccaguacucuuuucucuccucuggcugccaauuccauaggucacagguauguucacc
		mmu-miR-192-5p_MIMAT0000517_Mus_musculus_miR-192-5p	2326	195.53	mmu-miR-192-3p_MIMAT0017012_Mus_musculus_miR-192-3p	1	0.08
mmu-mir-450a-2_MI0003537_Mus_musculus_miR-450a-2_stem-loop	2314	id	seq	seq(norm)	id	seq	seq(norm)	0	uuuugcgauguguuccuaauau	auuggggaugcuuugcauucau	gaacuauuuuugcgauguguuccuaauauguacuaugaguauauuggggaugcuuugcauucaugguuc
		mmu-miR-450a-5p_MIMAT0001546_Mus_musculus_miR-450a-5p	2295	192.93	mmu-miR-450a-2-3p_MIMAT0004789_Mus_musculus_miR-450a-2-3p	19	1.6
mmu-mir-429_MI0001642_Mus_musculus_miR-429_stem-loop	2289	id	seq	seq(norm)	id	seq	seq(norm)	0	gucuuaccagacaugguuaga	uaauacugucugguaaugccgu	ccugcugauggaugucuuaccagacaugguuagaucuggaugcaucugucuaauacugucugguaaugccguccauccacggc
		mmu-miR-429-5p_MIMAT0017178_Mus_musculus_miR-429-5p	0	0	mmu-miR-429-3p_MIMAT0001537_Mus_musculus_miR-429-3p	2289	192.42
mmu-mir-196b_MI0001151_Mus_musculus_miR-196b_stem-loop	2277	id	seq	seq(norm)	id	seq	seq(norm)	0	uagguaguuuccuguuguuggg	ucgacagcacgacacugccuuc	aacuggucggugauuuagguaguuuccuguuguugggauccaccuuucucucgacagcacgacacugccuucauuacuucaguug
		mmu-miR-196b-5p_MIMAT0001081_Mus_musculus_miR-196b-5p	2276	191.33	mmu-miR-196b-3p_MIMAT0017170_Mus_musculus_miR-196b-3p	1	0.08
mmu-mir-34c_MI0000403_Mus_musculus_miR-34c_stem-loop	2264	id	seq	seq(norm)	id	seq	seq(norm)	0	aggcaguguaguuagcugauugc	aaucacuaaccacacagccagg	agucuaguuacuaggcaguguaguuagcugauugcuaauaguaccaaucacuaaccacacagccagguaaaaagacu
		mmu-miR-34c-5p_MIMAT0000381_Mus_musculus_miR-34c-5p	2238	188.14	mmu-miR-34c-3p_MIMAT0004580_Mus_musculus_miR-34c-3p	26	2.19
mmu-mir-484_MI0003491_Mus_musculus_miR-484_stem-loop	2160	id	seq	seq(norm)	id	seq	seq(norm)	0	ucaggcucaguccccucccgau	-	cucgucaggcucaguccccucccgauaaaccucaaaauagggucuuaccuagggggcuggcggcgua
		mmu-miR-484_MIMAT0003127_Mus_musculus_miR-484	2160	181.58	na	0	0
mmu-mir-1843a_MI0004155_Mus_musculus_miR-1843_stem-loop	2118	id	seq	seq(norm)	id	seq	seq(norm)	0	auggaggucucugucugacuu	ucugaucguucaccuccauaca	gaauauggaggucucugucugacuuagaauagcuggcugagucugaucguucaccuccauacaac
		mmu-miR-1843b-5p_MIMAT0019345_Mus_musculus_miR-1843b-5p	1051	88.35	mmu-miR-1843a-3p_MIMAT0014806_Mus_musculus_miR-1843a-3p	15	1.26		uauggaggucucugucugacu
		mmu-miR-1843a-5p_MIMAT0014805_Mus_musculus_miR-1843a-5p	1052	88.44
mmu-mir-872_MI0005549_Mus_musculus_miR-872_stem-loop	2100	id	seq	seq(norm)	id	seq	seq(norm)	0	aagguuacuuguuaguucagg	ugaacuauugcaguagccuccu	aacuuguuagaagguuacuuguuaguucaggaccucauuacuuucugccugaacuauugcaguagccuccuaacugguuau
		mmu-miR-872-5p_MIMAT0004934_Mus_musculus_miR-872-5p	1418	119.2	mmu-miR-872-3p_MIMAT0004935_Mus_musculus_miR-872-3p	682	57.33
mmu-mir-381_MI0000798_Mus_musculus_miR-381_stem-loop	1989	id	seq	seq(norm)	id	seq	seq(norm)	0	agcgagguugcccuuuguauauu	uauacaagggcaagcucucugu	uacuuaaagcgagguugcccuuuguauauucgguuuauugacauggaauauacaagggcaagcucucugugagua
		mmu-miR-381-5p_MIMAT0017081_Mus_musculus_miR-381-5p	32	2.69	mmu-miR-381-3p_MIMAT0000746_Mus_musculus_miR-381-3p	1957	164.51
mmu-mir-377_MI0000794_Mus_musculus_miR-377_stem-loop	1928	id	seq	seq(norm)	id	seq	seq(norm)	1334	agagguugcccuuggugaauuc	aucacacaaaggcaacuuuugu	ugagcagagguugcccuuggugaauucgcuuuauugauguugaaucacacaaaggcaacuuuuguuug
		mmu-miR-377-5p_MIMAT0017079_Mus_musculus_miR-377-5p	7	0.59	mmu-miR-377-3p_MIMAT0000741_Mus_musculus_miR-377-3p	587	49.35
mmu-mir-532_MI0003206_Mus_musculus_miR-532_stem-loop	1900	id	seq	seq(norm)	id	seq	seq(norm)	0	caugccuugaguguaggaccgu	ccucccacacccaaggcuugca	cagauuugcuuuuucucuuccaugccuugaguguaggaccguugacaucuuaauuacccucccacacccaaggcuugcaggagagcaagccuucuc
		mmu-miR-532-5p_MIMAT0002889_Mus_musculus_miR-532-5p	1690	142.07	mmu-miR-532-3p_MIMAT0004781_Mus_musculus_miR-532-3p	210	17.65
mmu-mir-467a-5_MI0014062_Mus_musculus_miR-467a-5_stem-loop	1874	id	seq	seq(norm)	id	seq	seq(norm)	0	uaagugccugcauguauaugcg	auauacauacacacaccuacac	ugugccugugugcguaagugccugcauguauaugcguguauauuuuaugcauauacauacacacaccuacacacacaugcaca
		mmu-miR-467a-5p_MIMAT0003409_Mus_musculus_miR-467a-5p	763	64.14	mmu-miR-467d-3p_MIMAT0004887_Mus_musculus_miR-467d-3p	174	14.63		guaagugccugcauguauaug	cauauacauacacacaccuaca
		mmu-miR-467b-5p_MIMAT0005448_Mus_musculus_miR-467b-5p	763	64.14	mmu-miR-467a-3p_MIMAT0002108_Mus_musculus_miR-467a-3p	174	14.63
mmu-mir-467a-8_MI0014072_Mus_musculus_miR-467a-8_stem-loop	1874	id	seq	seq(norm)	id	seq	seq(norm)	0	uaagugccugcauguauaugcg	auauacauacacacaccuacac	ugugccugugugcguaagugccugcauguauaugcguguauauuuuaugcauauacauacacacaccuacacacacaugcaca
		mmu-miR-467a-5p_MIMAT0003409_Mus_musculus_miR-467a-5p	763	64.14	mmu-miR-467d-3p_MIMAT0004887_Mus_musculus_miR-467d-3p	174	14.63		guaagugccugcauguauaug	cauauacauacacacaccuaca
		mmu-miR-467b-5p_MIMAT0005448_Mus_musculus_miR-467b-5p	763	64.14	mmu-miR-467a-3p_MIMAT0002108_Mus_musculus_miR-467a-3p	174	14.63
mmu-mir-467a-10_MI0014076_Mus_musculus_miR-467a-10_stem-loop	1874	id	seq	seq(norm)	id	seq	seq(norm)	0	uaagugccugcauguauaugcg	auauacauacacacaccuacac	ugugcccgugugcguaagugccugcauguauaugcguguauauuuuaugcauauacauacacacaccuacacacacaugcaca
		mmu-miR-467a-5p_MIMAT0003409_Mus_musculus_miR-467a-5p	763	64.14	mmu-miR-467d-3p_MIMAT0004887_Mus_musculus_miR-467d-3p	174	14.63		guaagugccugcauguauaug	cauauacauacacacaccuaca
		mmu-miR-467b-5p_MIMAT0005448_Mus_musculus_miR-467b-5p	763	64.14	mmu-miR-467a-3p_MIMAT0002108_Mus_musculus_miR-467a-3p	174	14.63
mmu-mir-467a-2_MI0014053_Mus_musculus_miR-467a-2_stem-loop	1874	id	seq	seq(norm)	id	seq	seq(norm)	0	uaagugccugcauguauaugcg	auauacauacacacaccuacac	ugugccugugugcguaagugccugcauguauaugcguguauauuuuaugcauauacauacacacaccuacacacacaugcaca
		mmu-miR-467a-5p_MIMAT0003409_Mus_musculus_miR-467a-5p	763	64.14	mmu-miR-467d-3p_MIMAT0004887_Mus_musculus_miR-467d-3p	174	14.63		guaagugccugcauguauaug	cauauacauacacacaccuaca
		mmu-miR-467b-5p_MIMAT0005448_Mus_musculus_miR-467b-5p	763	64.14	mmu-miR-467a-3p_MIMAT0002108_Mus_musculus_miR-467a-3p	174	14.63
mmu-mir-467a-6_MI0014065_Mus_musculus_miR-467a-6_stem-loop	1874	id	seq	seq(norm)	id	seq	seq(norm)	0	uaagugccugcauguauaugcg	auauacauacacacaccuacac	ugugcccgugugcguaagugccugcauguauaugcguguauauuuuaugcauauacauacacacaccuacacacacaugcaca
		mmu-miR-467a-5p_MIMAT0003409_Mus_musculus_miR-467a-5p	763	64.14	mmu-miR-467d-3p_MIMAT0004887_Mus_musculus_miR-467d-3p	174	14.63		guaagugccugcauguauaug	cauauacauacacacaccuaca
		mmu-miR-467b-5p_MIMAT0005448_Mus_musculus_miR-467b-5p	763	64.14	mmu-miR-467a-3p_MIMAT0002108_Mus_musculus_miR-467a-3p	174	14.63
mmu-mir-467a-4_MI0014059_Mus_musculus_miR-467a-4_stem-loop	1874	id	seq	seq(norm)	id	seq	seq(norm)	0	uaagugccugcauguauaugcg	auauacauacacacaccuacac	ugugccugugugcguaagugccugcauguauaugcguguauauuuuaugcauauacauacacacaccuacacacacaugcaca
		mmu-miR-467a-5p_MIMAT0003409_Mus_musculus_miR-467a-5p	763	64.14	mmu-miR-467d-3p_MIMAT0004887_Mus_musculus_miR-467d-3p	174	14.63		guaagugccugcauguauaug	cauauacauacacacaccuaca
		mmu-miR-467b-5p_MIMAT0005448_Mus_musculus_miR-467b-5p	763	64.14	mmu-miR-467a-3p_MIMAT0002108_Mus_musculus_miR-467a-3p	174	14.63
mmu-mir-467a-1_MI0002402_Mus_musculus_miR-467a-1_stem-loop	1874	id	seq	seq(norm)	id	seq	seq(norm)	0	uaagugccugcauguauaugcg	auauacauacacacaccuacac	cugugugcguaagugccugcauguauaugcguguauauuuuaugcauauacauacacacaccuacacacacau
		mmu-miR-467a-5p_MIMAT0003409_Mus_musculus_miR-467a-5p	763	64.14	mmu-miR-467d-3p_MIMAT0004887_Mus_musculus_miR-467d-3p	174	14.63		guaagugccugcauguauaug	cauauacauacacacaccuaca
		mmu-miR-467b-5p_MIMAT0005448_Mus_musculus_miR-467b-5p	763	64.14	mmu-miR-467a-3p_MIMAT0002108_Mus_musculus_miR-467a-3p	174	14.63
mmu-mir-467a-7_MI0014069_Mus_musculus_miR-467a-7_stem-loop	1874	id	seq	seq(norm)	id	seq	seq(norm)	0	uaagugccugcauguauaugcg	auauacauacacacaccuacac	ugugccugugugcguaagugccugcauguauaugcguguauauuuuaugcauauacauacacacaccuacacacacaugcaca
		mmu-miR-467a-5p_MIMAT0003409_Mus_musculus_miR-467a-5p	763	64.14	mmu-miR-467d-3p_MIMAT0004887_Mus_musculus_miR-467d-3p	174	14.63		guaagugccugcauguauaug	cauauacauacacacaccuaca
		mmu-miR-467b-5p_MIMAT0005448_Mus_musculus_miR-467b-5p	763	64.14	mmu-miR-467a-3p_MIMAT0002108_Mus_musculus_miR-467a-3p	174	14.63
mmu-mir-467a-9_MI0014074_Mus_musculus_miR-467a-9_stem-loop	1874	id	seq	seq(norm)	id	seq	seq(norm)	0	uaagugccugcauguauaugcg	auauacauacacacaccuacac	ugugccugugugcguaagugccugcauguauaugcguguauauuuuaugcauauacauacacacaccuacacacacaugcaca
		mmu-miR-467a-5p_MIMAT0003409_Mus_musculus_miR-467a-5p	763	64.14	mmu-miR-467d-3p_MIMAT0004887_Mus_musculus_miR-467d-3p	174	14.63		guaagugccugcauguauaug	cauauacauacacacaccuaca
		mmu-miR-467b-5p_MIMAT0005448_Mus_musculus_miR-467b-5p	763	64.14	mmu-miR-467a-3p_MIMAT0002108_Mus_musculus_miR-467a-3p	174	14.63
mmu-mir-467a-3_MI0014056_Mus_musculus_miR-467a-3_stem-loop	1874	id	seq	seq(norm)	id	seq	seq(norm)	0	uaagugccugcauguauaugcg	auauacauacacacaccuacac	ugugcccgugugcguaagugccugcauguauaugcguguauauuuuaugcauauacauacacacaccuacacacacaugcaca
		mmu-miR-467a-5p_MIMAT0003409_Mus_musculus_miR-467a-5p	763	64.14	mmu-miR-467d-3p_MIMAT0004887_Mus_musculus_miR-467d-3p	174	14.63		guaagugccugcauguauaug	cauauacauacacacaccuaca
		mmu-miR-467b-5p_MIMAT0005448_Mus_musculus_miR-467b-5p	763	64.14	mmu-miR-467a-3p_MIMAT0002108_Mus_musculus_miR-467a-3p	174	14.63
mmu-mir-410_MI0001161_Mus_musculus_miR-410_stem-loop	1739	id	seq	seq(norm)	id	seq	seq(norm)	0	agguugucugugaugaguucg	aauauaacacagauggccugu	ggguacuugaggagagguugucugugaugaguucgcuuuauuaaugacgaauauaacacagauggccuguuuucaauacca
		mmu-miR-410-5p_MIMAT0017172_Mus_musculus_miR-410-5p	2	0.17	mmu-miR-410-3p_MIMAT0001091_Mus_musculus_miR-410-3p	1737	146.02
mmu-mir-369_MI0003535_Mus_musculus_miR-369_stem-loop	1684	id	seq	seq(norm)	id	seq	seq(norm)	0	agaucgaccguguuauauucgc	aauaauacaugguugaucuuu	gguacuugaagggagaucgaccguguuauauucgcuuggcugacuucgaauaauacaugguugaucuuuucucaguauc
		mmu-miR-369-5p_MIMAT0003185_Mus_musculus_miR-369-5p	360	30.26	mmu-miR-369-3p_MIMAT0003186_Mus_musculus_miR-369-3p	1324	111.3
mmu-mir-542_MI0003522_Mus_musculus_miR-542_stem-loop	1676	id	seq	seq(norm)	id	seq	seq(norm)	0	cucggggaucaucaugucacga	ugugacagauugauaacugaaa	ggaucucagacgucucggggaucaucaugucacgagauaccacugugcccuugugacagauugauaacugaaaggucugggagcc
		mmu-miR-542-5p_MIMAT0003171_Mus_musculus_miR-542-5p	49	4.12	mmu-miR-542-3p_MIMAT0003172_Mus_musculus_miR-542-3p	1627	136.77
mmu-mir-338_MI0000619_Mus_musculus_miR-338_stem-loop	1655	id	seq	seq(norm)	id	seq	seq(norm)	0	aacaauauccuggugcugagug	uccagcaucagugauuuuguug	caacgcugcacaggccguccuccccaacaauauccuggugcugagugggugcacagugacuccagcaucagugauuuuguugaagagggcagcugcca
		mmu-miR-338-5p_MIMAT0004647_Mus_musculus_miR-338-5p	481	40.44	mmu-miR-338-3p_MIMAT0000582_Mus_musculus_miR-338-3p	1174	98.69
mmu-mir-29b-2_MI0000712_Mus_musculus_miR-29b-2_stem-loop	1642	id	seq	seq(norm)	id	seq	seq(norm)	0	cugguuucacaugguggcuuagauu	uagcaccauuugaaaucaguguu	cuucuggaagcugguuucacaugguggcuuagauuuuuccaucuuuguaucuagcaccauuugaaaucaguguuuuaggag
		mmu-miR-29b-2-5p_MIMAT0017063_Mus_musculus_miR-29b-2-5p	9	0.76	mmu-miR-29b-3p_MIMAT0000127_Mus_musculus_miR-29b-3p	1633	137.28
mmu-mir-29b-1_MI0000143_Mus_musculus_miR-29b-1_stem-loop	1637	id	seq	seq(norm)	id	seq	seq(norm)	1	gcugguuucauauggugguuua	uagcaccauuugaaaucaguguu	aggaagcugguuucauauggugguuuagauuuaaauagugauugucuagcaccauuugaaaucaguguucu
		mmu-miR-29b-1-5p_MIMAT0004523_Mus_musculus_miR-29b-1-5p	3	0.25	mmu-miR-29b-3p_MIMAT0000127_Mus_musculus_miR-29b-3p	1633	137.28
mmu-mir-210_MI0000695_Mus_musculus_miR-210_stem-loop	1603	id	seq	seq(norm)	id	seq	seq(norm)	0	agccacugcccaccgcacacug	cugugcgugugacagcggcuga	ccggggcagucccuccaggcucaggacagccacugcccaccgcacacugcguugcuccggacccacugugcgugugacagcggcugaucugucccugggcagcgcgaacc
		mmu-miR-210-5p_MIMAT0017052_Mus_musculus_miR-210-5p	91	7.65	mmu-miR-210-3p_MIMAT0000658_Mus_musculus_miR-210-3p	1512	127.11
mmu-mir-134_MI0000160_Mus_musculus_miR-134_stem-loop	1551	id	seq	seq(norm)	id	seq	seq(norm)	0	ugugacugguugaccagagggg	cugugggccaccuagucacc	agggugugugacugguugaccagaggggcgugcacucuguucacccugugggccaccuagucaccaacccu
		mmu-miR-134-5p_MIMAT0000146_Mus_musculus_miR-134-5p	1544	129.8	mmu-miR-134-3p_MIMAT0016985_Mus_musculus_miR-134-3p	7	0.59
mmu-mir-467b_MI0004671_Mus_musculus_miR-467b_stem-loop	1526	id	seq	seq(norm)	id	seq	seq(norm)	0	uaagugccugcauguauaugcg	auauacauacacacaccaacac	ccgugugcguaagugccugcauguauaugcguguauauuuuaugcauauacauacacacaccaacacacacau
		mmu-miR-467a-5p_MIMAT0003409_Mus_musculus_miR-467a-5p	763	64.14	mmu-miR-467b-3p_MIMAT0003478_Mus_musculus_miR-467b-3p	0	0		guaagugccugcauguauaug
		mmu-miR-467b-5p_MIMAT0005448_Mus_musculus_miR-467b-5p	763	64.14
mmu-mir-6236_MI0021583_Mus_musculus_miR-6236_stem-loop	1503	id	seq	seq(norm)	id	seq	seq(norm)	1489	-	gccgucgccggcagucagg	acaacucaccugccgaaucaacuagcccugaaaauggauggcgcuggagcguggggaccauacccagccgucgccggcagucagggguggggguggggguggagaaagaaaaaaaaucaauaa
		na	0	0	mmu-miR-6236_MIMAT0024857_Mus_musculus_miR-6236	14	1.18
mmu-mir-181b-1_MI0000723_Mus_musculus_miR-181b-1_stem-loop	1493	id	seq	seq(norm)	id	seq	seq(norm)	0	aacauucauugcugucggugggu	cucacugaacaaugaaugc	aggucacaaucaacauucauugcugucgguggguugaacuguguagaaaagcucacugaacaaugaaugcaacuguggcc
		mmu-miR-181b-5p_MIMAT0000673_Mus_musculus_miR-181b-5p	1466	123.24	mmu-miR-181b-1-3p_MIMAT0017067_Mus_musculus_miR-181b-1-3p	27	2.27
mmu-mir-337_MI0000615_Mus_musculus_miR-337_stem-loop	1490	id	seq	seq(norm)	id	seq	seq(norm)	0	gaacggcgucaugcaggaguu	uucagcuccuauaugaugccu	caguguagugagaaguuggggggugggaacggcgucaugcaggaguugauugcacagccauucagcuccuauaugaugccuuucuucacccccuuca
		mmu-miR-337-5p_MIMAT0004644_Mus_musculus_miR-337-5p	1238	104.07	mmu-miR-337-3p_MIMAT0000578_Mus_musculus_miR-337-3p	252	21.18
mmu-mir-32_MI0000691_Mus_musculus_miR-32_stem-loop	1490	id	seq	seq(norm)	id	seq	seq(norm)	0	uauugcacauuacuaaguugca	caauuuagugugugugauauu	ggagauauugcacauuacuaaguugcauguugucacggccucaaugcaauuuagugugugugauauuuuc
		mmu-miR-32-5p_MIMAT0000654_Mus_musculus_miR-32-5p	1473	123.83	mmu-miR-32-3p_MIMAT0017050_Mus_musculus_miR-32-3p	17	1.43
mmu-mir-181b-2_MI0000823_Mus_musculus_miR-181b-2_stem-loop	1472	id	seq	seq(norm)	id	seq	seq(norm)	0	aacauucauugcugucggugggu	cucacugaucaaugaaugcaaa	uugauggcugcacucaacauucauugcugucgguggguuugaaugucaaccaacucacugaucaaugaaugcaaacugcgggccaaaaa
		mmu-miR-181b-5p_MIMAT0000673_Mus_musculus_miR-181b-5p	1467	123.32	mmu-miR-181b-2-3p_MIMAT0017084_Mus_musculus_miR-181b-2-3p	5	0.42
mmu-mir-335_MI0000817_Mus_musculus_miR-335_stem-loop	1419	id	seq	seq(norm)	id	seq	seq(norm)	1	ucaagagcaauaacgaaaaaugu	uuuuucauuauugcuccugacc	ucuuuugggcgggggucaagagcaauaacgaaaaauguuuguuuuucguaaaccguuuuucauuauugcuccugacccccucucauggguuauagcca
		mmu-miR-335-5p_MIMAT0000766_Mus_musculus_miR-335-5p	1184	99.53	mmu-miR-335-3p_MIMAT0004704_Mus_musculus_miR-335-3p	234	19.67
mmu-mir-300_MI0000400_Mus_musculus_miR-300_stem-loop	1391	id	seq	seq(norm)	id	seq	seq(norm)	0	uugaagagagguuauccuuugu	uaugcaagggcaagcucucuuc	gcuacuugaagagagguuauccuuuguguguuugcuuuacgcgaaaugaauaugcaagggcaagcucucuucgaggagc
		mmu-miR-300-5p_MIMAT0004578_Mus_musculus_miR-300-5p	20	1.68	mmu-miR-300-3p_MIMAT0000378_Mus_musculus_miR-300-3p	1371	115.25
mmu-mir-19a_MI0000688_Mus_musculus_miR-19a_stem-loop	1381	id	seq	seq(norm)	id	seq	seq(norm)	2	uaguuuugcauaguugcacuac	ugugcaaaucuaugcaaaacuga	gcagcccucuguuaguuuugcauaguugcacuacaagaagaauguaguugugcaaaucuaugcaaaacugaugguggccugc
		mmu-miR-19a-5p_MIMAT0004660_Mus_musculus_miR-19a-5p	3	0.25	mmu-miR-19a-3p_MIMAT0000651_Mus_musculus_miR-19a-3p	1376	115.67
mmu-mir-376b_MI0001162_Mus_musculus_miR-376b_stem-loop	1380	id	seq	seq(norm)	id	seq	seq(norm)	0	guggauauuccuucuaugguua	aucauagaggaacauccacuu	ugguauuuaaaagguggauauuccuucuaugguuacgugcuuccuggauaaucauagaggaacauccacuuuuucaguauca
		mmu-miR-376b-5p_MIMAT0003388_Mus_musculus_miR-376b-5p	1113	93.56	mmu-miR-376b-3p_MIMAT0001092_Mus_musculus_miR-376b-3p	267	22.45
mmu-mir-150_MI0000172_Mus_musculus_miR-150_stem-loop	1377	id	seq	seq(norm)	id	seq	seq(norm)	0	ucucccaacccuuguaccagug	cugguacaggccugggggauag	cccugucucccaacccuuguaccagugcugugccucagacccugguacaggccugggggauaggg
		mmu-miR-150-5p_MIMAT0000160_Mus_musculus_miR-150-5p	1367	114.92	mmu-miR-150-3p_MIMAT0004535_Mus_musculus_miR-150-3p	10	0.84
mmu-mir-222_MI0000710_Mus_musculus_miR-222_stem-loop	1358	id	seq	seq(norm)	id	seq	seq(norm)	119	ucaguagccaguguagauccu	agcuacaucuggcuacugggu	cccucaguggcucaguagccaguguagauccugucuuugguaaucagcagcuacaucuggcuacugggucucugguggc
		mmu-miR-222-5p_MIMAT0017061_Mus_musculus_miR-222-5p	27	2.27	mmu-miR-222-3p_MIMAT0000670_Mus_musculus_miR-222-3p	1212	101.89
mmu-mir-6240_MI0021587_Mus_musculus_miR-6240_stem-loop	1350	id	seq	seq(norm)	id	seq	seq(norm)	1285	ccaaagcaucgcgaaggcccacggcg	-	uugagaaaaacaaaaccaaaaaaccccaaagcaucgcgaaggcccacggcggguguugacucgaugugauuucugcccagugcucugaaggucaaugugaagaaaugugacucucuu
		mmu-miR-6240_MIMAT0024861_Mus_musculus_miR-6240	65	5.46	na	0	0
mmu-mir-34a_MI0000584_Mus_musculus_miR-34a_stem-loop	1346	id	seq	seq(norm)	id	seq	seq(norm)	7	uggcagugucuuagcugguugu	aaucagcaaguauacugcccu	ccagcugugaguaauucuuuggcagugucuuagcugguuguugugaguauuagcuaaggaagcaaucagcaaguauacugcccuagaagugcugcacauugu
		mmu-miR-34a-5p_MIMAT0000542_Mus_musculus_miR-34a-5p	1329	111.72	mmu-miR-34a-3p_MIMAT0017022_Mus_musculus_miR-34a-3p	10	0.84
mmu-mir-365-2_MI0001645_Mus_musculus_miR-365-2_stem-loop	1258	id	seq	seq(norm)	id	seq	seq(norm)	0	agggacuuucaggggcagcugug	uaaugccccuaaaaauccuuau	agagugaucaaggacagcaagaaaaaugagggacuuucaggggcagcuguguuuccugacucagucauaaugccccuaaaaauccuuauuguucuugcagugugcaucggag
		mmu-miR-365-2-5p_MIMAT0017179_Mus_musculus_miR-365-2-5p	9	0.76	mmu-miR-365-3p_MIMAT0000711_Mus_musculus_miR-365-3p	1249	105
mmu-mir-365-1_MI0000768_Mus_musculus_miR-365-1_stem-loop	1254	id	seq	seq(norm)	id	seq	seq(norm)	0	agggacuuuugggggcagaugug	uaaugccccuaaaaauccuuau	accgcagggaaaaugagggacuuuugggggcagauguguuuccauuccgcuaucauaaugccccuaaaaauccuuauugcucuugca
		mmu-miR-365-1-5p_MIMAT0017077_Mus_musculus_miR-365-1-5p	5	0.42	mmu-miR-365-3p_MIMAT0000711_Mus_musculus_miR-365-3p	1249	105
mmu-mir-18a_MI0000567_Mus_musculus_miR-18a_stem-loop	1209	id	seq	seq(norm)	id	seq	seq(norm)	0	uaaggugcaucuagugcagauag	acugcccuaagugcuccuucug	ugcgugcuuuuuguucuaaggugcaucuagugcagauagugaaguagacuagcaucuacugcccuaagugcuccuucuggcauaagaaguuauguc
		mmu-miR-18a-5p_MIMAT0000528_Mus_musculus_miR-18a-5p	1187	99.78	mmu-miR-18a-3p_MIMAT0004626_Mus_musculus_miR-18a-3p	22	1.85
mmu-mir-196a-2_MI0000553_Mus_musculus_miR-196a-2_stem-loop	1159	id	seq	seq(norm)	id	seq	seq(norm)	0	uagguaguuucauguuguuggg	ucggcaacaagaaacugccuga	agcugaucuguggcuuagguaguuucauguuguugggauugaguuuugaacucggcaacaagaaacugccugaguuacaucaguc
		mmu-miR-196a-5p_MIMAT0000518_Mus_musculus_miR-196a-5p	1154	97.01	mmu-miR-196a-2-3p_MIMAT0004618_Mus_musculus_miR-196a-2-3p	5	0.42
mmu-mir-196a-1_MI0000552_Mus_musculus_miR-196a-1_stem-loop	1154	id	seq	seq(norm)	id	seq	seq(norm)	0	uagguaguuucauguuguuggg	caacgacaucaaaccaccugau	ugagccgggacuguugagugaaguagguaguuucauguuguugggccuggcuuucugaacacaacgacaucaaaccaccugauucauggcaguuacugcuuc
		mmu-miR-196a-5p_MIMAT0000518_Mus_musculus_miR-196a-5p	1148	96.51	mmu-miR-196a-1-3p_MIMAT0017013_Mus_musculus_miR-196a-1-3p	6	0.5
mmu-mir-29c_MI0000577_Mus_musculus_miR-29c_stem-loop	1111	id	seq	seq(norm)	id	seq	seq(norm)	0	ugaccgauuucuccugguguuc	uagcaccauuugaaaucgguua	aucucuuacacaggcugaccgauuucuccugguguucagagucuguuuuugucuagcaccauuugaaaucgguuaugauguaggggga
		mmu-miR-29c-5p_MIMAT0004632_Mus_musculus_miR-29c-5p	60	5.04	mmu-miR-29c-3p_MIMAT0000536_Mus_musculus_miR-29c-3p	1051	88.35
mmu-mir-423_MI0004637_Mus_musculus_miR-423_stem-loop	1110	id	seq	seq(norm)	id	seq	seq(norm)	0	ugaggggcagagagcgagacuuu	agcucggucugaggccccucagu	acuugugaggaaauaaaggaaguuaggcugaggggcagagagcgagacuuuucuauuuuccaaaagcucggucugaggccccucagucuugcuuccuaccccgcgcuug
		mmu-miR-423-5p_MIMAT0004825_Mus_musculus_miR-423-5p	441	37.07	mmu-miR-423-3p_MIMAT0003454_Mus_musculus_miR-423-3p	669	56.24
mmu-mir-130a_MI0000156_Mus_musculus_miR-130a_stem-loop	1057	id	seq	seq(norm)	id	seq	seq(norm)	0	gcucuuuucacauugugcuacu	cagugcaauguuaaaagggcau	gagcucuuuucacauugugcuacugucuaacguguaccgagcagugcaauguuaaaagggcauc
		mmu-miR-130a-5p_MIMAT0016983_Mus_musculus_miR-130a-5p	8	0.67	mmu-miR-130a-3p_MIMAT0000141_Mus_musculus_miR-130a-3p	1049	88.18
mmu-mir-1943_MI0009932_Mus_musculus_miR-1943_stem-loop	1021	id	seq	seq(norm)	id	seq	seq(norm)	0	aagggaggaucugggcaccugga	caggugccagcuccucccuuc	ggcugggaagggaggaucugggcaccuggaccagcuccucccugcaggugccagcuccucccuucccagucac
		mmu-miR-1943-5p_MIMAT0009408_Mus_musculus_miR-1943-5p	1017	85.49	mmu-miR-1943-3p_MIMAT0017342_Mus_musculus_miR-1943-3p	4	0.34
mmu-mir-503_MI0003538_Mus_musculus_miR-503_stem-loop	977	id	seq	seq(norm)	id	seq	seq(norm)	0	uagcagcgggaacaguacugcag	gaguauuguuuccacugccugg	ugcccuagcagcgggaacaguacugcagugaguguuuggugcccuggaguauuguuuccacugccugggua
		mmu-miR-503-5p_MIMAT0003188_Mus_musculus_miR-503-5p	900	75.66	mmu-miR-503-3p_MIMAT0004790_Mus_musculus_miR-503-3p	77	6.47
mmu-mir-674_MI0004611_Mus_musculus_miR-674_stem-loop	954	id	seq	seq(norm)	id	seq	seq(norm)	1	gcacugagaugggaguggugua	cacagcucccaucucagaacaa	ggccuagucaucacccugagccuugcacugagaugggagugguguaaggcucagguaugcacagcucccaucucagaacaaggcucgggugugcucagcu
		mmu-miR-674-5p_MIMAT0003740_Mus_musculus_miR-674-5p	424	35.64	mmu-miR-674-3p_MIMAT0003741_Mus_musculus_miR-674-3p	529	44.47
mmu-mir-193b_MI0005484_Mus_musculus_miR-193b_stem-loop	929	id	seq	seq(norm)	id	seq	seq(norm)	0	cgggguuuugagggcgagauga	aacuggcccacaaagucccgcu	ggcccagaaucgggguuuugagggcgagaugaguuuguguuuuauccaacuggcccacaaagucccgcuuuugggguca
		mmu-miR-193b-5p_MIMAT0017271_Mus_musculus_miR-193b-5p	6	0.5	mmu-miR-193b-3p_MIMAT0004859_Mus_musculus_miR-193b-3p	923	77.59
mmu-mir-185_MI0000227_Mus_musculus_miR-185_stem-loop	891	id	seq	seq(norm)	id	seq	seq(norm)	0	uggagagaaaggcaguuccuga	aggggcuggcuuuccucuggu	agggauuggagagaaaggcaguuccugaugguccccucccaggggcuggcuuuccucugguccuu
		mmu-miR-185-5p_MIMAT0000214_Mus_musculus_miR-185-5p	888	74.65	mmu-miR-185-3p_MIMAT0016996_Mus_musculus_miR-185-3p	3	0.25
mmu-mir-1843b_MI0016971_Mus_musculus_miR-1843b_stem-loop	889	id	seq	seq(norm)	id	seq	seq(norm)	6	auggaggucucugucugacuu	ccgaucguuccccuccauac	caacauggaggucucugucugacuuaggauagcuggcuaaguccgaucguuccccuccauacaacc
		mmu-miR-1843b-5p_MIMAT0019345_Mus_musculus_miR-1843b-5p	874	73.47	mmu-miR-1843b-3p_MIMAT0019346_Mus_musculus_miR-1843b-3p	9	0.76
mmu-mir-345_MI0000632_Mus_musculus_miR-345_stem-loop	874	id	seq	seq(norm)	id	seq	seq(norm)	0	gcugaccccuaguccagugcuu	ccugaacuaggggucuggagac	acccaaguccaggccugcugaccccuaguccagugcuugugguggcuacugggcccugaacuaggggucuggagaccuggguuugaucuccacagg
		mmu-miR-345-5p_MIMAT0000595_Mus_musculus_miR-345-5p	689	57.92	mmu-miR-345-3p_MIMAT0004656_Mus_musculus_miR-345-3p	185	15.55
mmu-mir-31_MI0000579_Mus_musculus_miR-31_stem-loop	819	id	seq	seq(norm)	id	seq	seq(norm)	0	aggcaagaugcuggcauagcug	ugcuaugccaacauauugccauc	ugcuccuguaacucggaacuggagaggaggcaagaugcuggcauagcuguugaacugagaaccugcuaugccaacauauugccaucuuuccugucugacagcagcu
		mmu-miR-31-5p_MIMAT0000538_Mus_musculus_miR-31-5p	773	64.98	mmu-miR-31-3p_MIMAT0004634_Mus_musculus_miR-31-3p	46	3.87
mmu-mir-181d_MI0005450_Mus_musculus_miR-181d_stem-loop	800	id	seq	seq(norm)	id	seq	seq(norm)	0	aacauucauuguugucggugggu	cccaccgggggaugaauguca	acaauuaacauucauuguugucgguggguugugaggaggcagccagacccaccgggggaugaaugucacugu
		mmu-miR-181d-5p_MIMAT0004324_Mus_musculus_miR-181d-5p	800	67.25	mmu-miR-181d-3p_MIMAT0017264_Mus_musculus_miR-181d-3p	0	0
mmu-mir-500_MI0004702_Mus_musculus_miR-500_stem-loop	751	id	seq	seq(norm)	id	seq	seq(norm)	0	aauccuugcuaucugggugcuuagu	aaugcaccugggcaaggguuca	cuccucugcucccccucucuaauccuugcuaucugggugcuuagugcuaucucaaugcaaugcaccugggcaaggguucagagaaggugagc
		mmu-miR-500-5p_MIMAT0017258_Mus_musculus_miR-500-5p	6	0.5	mmu-miR-500-3p_MIMAT0003507_Mus_musculus_miR-500-3p	745	62.63
mmu-mir-3470b_MI0014697_Mus_musculus_miR-3470b_stem-loop	745	id	seq	seq(norm)	id	seq	seq(norm)	657	ucacucuguagaccaggcugg	-	ggauucucuguguagccuuggcuguccuggcacucacucuguagaccaggcuggccuugaacucaaaaauucaccugccucugccucccgagugcugggacuaaaggcaugcgcuaccaaugcccg
		mmu-miR-3470b_MIMAT0015641_Mus_musculus_miR-3470b	88	7.4	na	0	0
mmu-mir-676_MI0005003_Mus_musculus_miR-676_stem-loop	740	id	seq	seq(norm)	id	seq	seq(norm)	0	acucuacaaccuuaggacuugc	ccguccugagguuguugagcu	cuuugccugaaugcaugacucuacaaccuuaggacuugcagaauuaaaggaaugccguccugagguuguugagcugugcguuucugggc
		mmu-miR-676-5p_MIMAT0003781_Mus_musculus_miR-676-5p	105	8.83	mmu-miR-676-3p_MIMAT0003782_Mus_musculus_miR-676-3p	635	53.38
[truncated: 870 more rows]

## Sheet: D1_miRDeep2_analysis
D1_miRDeep2_analysis
Parameters used
miRDeep2 version	2.0.0.5
Species	Mouse
Survey of miRDeep2 performance for score cut-offs -10 to 10
	novel miRNAs			known miRBase miRNAs
[truncated: 462 more rows]

## Sheet: D3_miRDeep2_miRNA read counts
D3_miRDeep2_miRNA read counts
[truncated: 1,234 more rows]

## Sheet: D3_miRDeep2_analysis
D3_miRDeep2_analysis
[truncated: 500 more rows]

[truncated: 2 more sheets: D7_miRDeep2_miRNA read counts, D7_miRDeep2_analysis]
